# Supplementary material for: Metabolic characterization of the chitinolytic bacterium Serratia marcescens using a genome-scale metabolic model
Source: BMC Bioinformatics. 2019 May 6;20:227. doi: 10.1186/s12859-019-2826-1 (PMC6501404; doi:10.1186/s12859-019-2826-1)
Supplement: Supplementary file 1 — Table S1. Average RPKM values of S. marcescens gene expression level at three different growth conditions. Table S2. Number of genes excluded/included after the lower/upper bound cutoff. Table S3. S.marcescens iSR929 reaction flux values after running Ruppin algorithm. Table S4. NAD+/NADH associated reactions under three carbon source conditions. Figure S1. Representative figure of gene expression level distribution under M9 glucose medium growth condition. Figure S2. Relative gene expression levels of reactions in the metabolic map of (A) Glycolysis (B) Pentose Phosphate Pathway of S. marcescens. (ZIP 898 kb) [file 12859_2019_2826_MOESM1_ESM.zip]

Archive with 2 entries (2 files):
- supplementary information.docx
- Table S1 S3 S4.xlsx
