# Supplementary material for: Metabolic characterization of the chitinolytic bacterium Serratia marcescens using a genome-scale metabolic model
Source: BMC Bioinformatics. 2019 May 6;20:227. doi: 10.1186/s12859-019-2826-1 (PMC6501404; doi:10.1186/s12859-019-2826-1)
Supplement: Supplementary file 1 — Table S1. Average RPKM values of S. marcescens gene expression level at three different growth conditions. Table S2. Number of genes excluded/included after the lower/upper bound cutoff. Table S3. S.marcescens iSR929 reaction flux values after running Ruppin algorithm. Table S4. NAD+/NADH associated reactions under three carbon source conditions. Figure S1. Representative figure of gene expression level distribution under M9 glucose medium growth condition. Figure S2. Relative gene expression levels of reactions in the metabolic map of (A) Glycolysis (B) Pentose Phosphate Pathway of S. marcescens. (ZIP 898 kb) [file 12859_2019_2826_MOESM1_ESM.zip › Table S1 S3 S4.xlsx]

## Sheet: Table S1
Table S1 Average RPKM values of S. marcescens gene expression level at three different growth conditions
#locus	glucose	glcnac	glycerol
SMDB11_1460	31479.7	26578.4	41592.3
SMDB11_rRNA_10	17236.6	11978.2	160.224
SMDB11_4097A	23890.2	32079	17872.2
SMDB11_rRNA_17	12422	8660.98	223.259
SMDB11_2186	26032	30736.7	26155
SMDB11_rRNA_09	8552.04	5571.88	281.142
SMDB11_1014	12427.5	22587.6	10107.7
SMDB11_rRNA_21	6408.64	4135.81	171.709
SMDB11_rRNA_18	6242.18	4037.37	140.811
SMDB11_0431	2036.12	2612.49	6365.41
SMDB11_4394	7538.36	7083.62	9037.9
SMDB11_2094	9595.54	10636.5	11591.5
SMDB11_1165	7042.65	7272.43	8367.77
SMDB11_0345	5128.52	5390.41	7095.61
SMDB11_3793	11968.1	12336.3	5882.05
SMDB11_3773	10520.3	11077.2	10179.5
SMDB11_4022	59.2039	71.276	4535.25
SMDB11_3771	9837.71	10271.8	7759.53
SMDB11_4097	6078.09	8985.44	6818.16
SMDB11_1037	12463.9	16332.5	9943.99
SMDB11_4376	9555.87	10962.3	8582.51
SMDB11_3795	8971.38	9686.25	5185.23
SMDB11_rRNA_12	5760.56	4263.79	144.925
SMDB11_3790	9277.2	10351.4	7410.07
SMDB11_3770	8252.74	8916.62	6957.15
SMDB11_3772	8073.19	8778.18	7537.19
SMDB11_3863	38.4893	202.17	255.626
SMDB11_1737	39.8331	42.2286	100.093
SMDB11_3784	9035.76	10020.6	6630.57
SMDB11_4374	5836.8	6389.64	3888.91
SMDB11_3774	6683.1	7361.85	6937.33
SMDB11_3789	8290.57	8916.46	7044.02
SMDB11_4373	5317.57	5759.54	4982.72
SMDB11_4498A	6973.4	7189.38	4861.69
SMDB11_3585	7476.24	7882.71	6636.71
SMDB11_3792	7724.5	8103.83	5297.95
SMDB11_3786	8029.73	8372.68	7702.62
SMDB11_4375	6761.13	7936.75	6270.53
SMDB11_3783	7441.78	8047.17	5233.78
SMDB11_3769	6058.63	6501.68	5758.19
SMDB11_rRNA_06	2670.31	1921.42	96.0136
SMDB11_3780	7635.57	8260.15	6253.47
SMDB11_3782	7694.94	7822.81	5270.01
SMDB11_3796	5891.76	6433.31	3774.03
SMDB11_3915	13058.5	9797.73	18046.7
SMDB11_3778	8124.13	8500.68	6190.32
SMDB11_3791	5559.52	5734.54	4561.9
SMDB11_4066	4109.04	4894.59	5676.48
SMDB11_3794	6471.14	7079.79	3647.01
SMDB11_0523	3887.02	5850.72	4073.43
SMDB11_4498	5972.38	6227.12	5161.9
SMDB11_0182	2424.04	1914.17	4519.16
SMDB11_3788	7870.96	8376.63	6762.42
SMDB11_0992	5735.15	6694.1	5652.2
SMDB11_3785	7186.71	8370.64	6649.34
SMDB11_3787	7383.78	7722.97	7685.07
SMDB11_4065	4781.01	5539.38	4564.59
SMDB11_3781	6279.79	6718.58	5083.74
SMDB11_4544	3875	4202.32	4418.22
SMDB11_1160	6755.47	6682.35	7324.96
SMDB11_1418	5418.7	5776.19	6027.19
SMDB11_0829	12.6597	26.2111	49.0934
SMDB11_4126	3632.01	4365.57	3198.47
SMDB11_4500	4910.78	5125.43	4138.27
SMDB11_1417	5314.48	5656.34	5684.24
SMDB11_4302	26.6997	40.3648	3181.48
SMDB11_4130	2799.76	3210.79	3191.33
SMDB11_4499	4610.87	4873.47	4068.6
SMDB11_4131	2841.07	3272.9	3567.63
SMDB11_4125	2862.02	3669.71	3502.27
SMDB11_3779	5929.49	6434.83	4982.45
SMDB11_2425B	5214.9	5575.73	6281.96
SMDB11_3801	4635.12	5062.02	3266.28
SMDB11_0513	2611.51	578.491	1433.33
SMDB11_3886	28.1024	30.7763	1683.89
SMDB11_0761	2529.72	1959.03	1883.19
SMDB11_3776	5814.11	6404.84	5429.72
SMDB11_1997	5795.33	6225.1	4761.22
SMDB11_3939	376.176	471.022	2200.85
SMDB11_4128	2729.12	3208.78	2559
SMDB11_4525A	4862.98	5314.88	7250.98
SMDB11_0172	4145.49	4537.57	3277.2
SMDB11_3802	3210.3	4002.59	2862.03
SMDB11_3775	4434.74	4669.65	4863.3
SMDB11_1159	3944.73	3845.19	4505.83
SMDB11_4021	19.8126	25.0347	1772.82
SMDB11_3417	1045.8	1616.99	927.928
SMDB11_4129	2406.75	2788.15	2604.04
SMDB11_4370	2248.44	1954.93	1824.61
SMDB11_0174	3476.24	3696.44	3480.67
SMDB11_1310	3116.71	1986.25	1793.63
SMDB11_3803	3101.99	3767.38	3340.37
SMDB11_0993	3865.72	4314.66	4652.71
SMDB11_3178	4436.25	4830.36	3919.13
SMDB11_0171	4114.97	4414.8	4073.18
SMDB11_0173	4512.5	4841.48	3303.19
SMDB11_2114	381.351	1210.13	510.202
SMDB11_4482	1925.67	1839.48	3061.7
SMDB11_4127	2324.01	2924.46	2718.3
SMDB11_4301	19.0895	31.0697	2610.56
SMDB11_4522	712.586	1769.77	1150.43
SMDB11_0310	1579.41	1560.24	2210.54
SMDB11_0512	1652.61	344.853	831.657
SMDB11_0909	6121.47	5391.88	6646.17
SMDB11_4012	2228.65	2373.35	3040.15
SMDB11_0789	6433.64	2690.75	6258.66
SMDB11_3169	2315.98	2006.03	2733.05
SMDB11_3397	1701.51	1633.16	1775.32
SMDB11_3777	3712.76	4156.85	3511.85
SMDB11_1419	2758.37	3052.43	3244.67
SMDB11_0510	1429.37	418.232	855.01
SMDB11_3584	2969.3	3477.95	3092.04
SMDB11_0014	2974.53	4051.84	5274.91
SMDB11_0511	1651.5	483.853	882.831
SMDB11_0341	1554.9	1824.54	1047.16
SMDB11_0509	1748.31	317.229	536.856
SMDB11_2570	4723.05	6835.58	7457.71
SMDB11_3311	333.064	259.459	144.155
SMDB11_3800	2687.49	3004.15	2854.88
SMDB11_3345	1129.85	1269.84	1271.79
SMDB11_3177	2723.35	2970.58	2142.15
SMDB11_3813	1385.96	1461.6	1339.99
SMDB11_0505	1485.75	335.229	935.606
SMDB11_0118	10.5007	10.8584	16.027
SMDB11_3563	945.435	914.787	1063.78
SMDB11_4263	1420.88	1449.88	2098.7
SMDB11_4150C	2316.89	2328.23	3707.74
SMDB11_0006	1511.17	1486.37	1417.46
SMDB11_2331	1112.71	1372.9	5284.95
SMDB11_1970	177.438	156.017	341.122
SMDB11_0337	1172.42	1347.91	1123.78
SMDB11_0457	736.795	846.025	304.046
SMDB11_2844	1529.97	2563.1	2499.51
SMDB11_1975	2271.43	2214.94	2803.7
SMDB11_0830	7.66429	11.1607	20.3027
SMDB11_0507	1104.28	198.44	271.992
SMDB11_0524	1413.87	1921.34	1377.82
SMDB11_0977	1424.56	1256.53	1502.88
SMDB11_3026	1582.18	1717.74	983.233
SMDB11_4454	60.6539	79.5529	139.732
SMDB11_0117	8.29344	10.383	16.9809
SMDB11_0508	1415.87	241.984	316.248
SMDB11_3182	422.045	334.669	617.167
SMDB11_1470	220.302	1651.13	327.311
SMDB11_2120	7.03568	5.77552	14.4392
SMDB11_4546	1024.25	944.861	2611.13
SMDB11_0335	1072.46	1066.13	1243.55
SMDB11_4517	552.044	760.314	469.366
SMDB11_0926	50.3171	52.4771	53.4662
SMDB11_4244	850.061	1325.61	1286.48
SMDB11_3312	165.783	112.597	66.7394
SMDB11_2119	8.77054	5.56337	11.8346
SMDB11_4378	1638.29	1704.6	1709.05
SMDB11_3828	516.878	727.828	700.809
SMDB11_1940	2379.06	1731.94	3368.27
SMDB11_4189	1939.58	1414.55	1457.62
SMDB11_0382	843.011	1075.88	1197.74
SMDB11_2025	764.82	596.349	1058.98
SMDB11_1139	37.3196	31.2809	77.3605
SMDB11_0336	911.11	959.589	916.897
SMDB11_4020	463.734	551.812	760.744
SMDB11_3530	1288.93	1819.88	3028.17
SMDB11_0410	1055.13	1082.55	944.069
SMDB11_0081	1269.16	1206.65	1701.14
SMDB11_1164	995.882	1025.73	1190.14
SMDB11_1052	1027.03	369.082	1244.28
SMDB11_0112	2503.62	2375.61	2095.17
SMDB11_0754	1182.54	680.119	1324.8
SMDB11_3668	720.958	883.291	789.318
SMDB11_t00076	370.517	394.511	1309.44
SMDB11_4041	713.875	735.451	781.653
SMDB11_4124	648.024	745.486	1014.64
SMDB11_2742	5.98014	29.393	76.9675
SMDB11_3808	799.762	794.834	829.561
SMDB11_4048	74.3554	88.2554	136.144
SMDB11_0334	787.641	839.286	1055.63
SMDB11_2178	73.9311	112.637	133.508
SMDB11_0161	661.447	780.61	1049.49
SMDB11_1423	1436.29	1333.86	1752.92
SMDB11_4377	1440.6	1505.36	1392.49
SMDB11_3197	64.811	94.6976	74.5218
SMDB11_3416	936.322	383.359	313.775
SMDB11_4400	15.1444	123.093	60.3105
SMDB11_4762	1061.33	997.382	1843.13
SMDB11_3310	155.8	108.094	78.5434
SMDB11_0506	777.624	142.258	353.899
SMDB11_2921	1630.99	1193.77	1011.06
SMDB11_4457	1533.36	1938.66	1753.13
SMDB11_1312	315.861	294.3	842.971
SMDB11_3346	793.722	877.651	1230.83
SMDB11_4514	930.246	1004.83	750.735
SMDB11_4047	39.2081	71.7519	116.718
SMDB11_4541	1218.82	1223.89	1111.82
SMDB11_3513	28.92	32.5017	173.065
SMDB11_0535	2081.49	1560.35	2031.43
SMDB11_3669	747.437	891.688	707.229
SMDB11_3875	521.664	575.706	1018.32
SMDB11_2038	813.332	758.534	997.692
SMDB11_1222	864.892	1045.78	530.278
SMDB11_0522	1078.67	1319.58	889.338
SMDB11_2582A	995.69	1396.29	1691.99
SMDB11_4545	896.715	940.574	708.001
SMDB11_2761	394.396	491.328	342.338
SMDB11_1031A	596.944	617.787	1612.16
SMDB11_t00001	513.658	607.751	2316.01
SMDB11_2846	924.839	1406.45	1076.22
SMDB11_0167	1494.89	1378.48	1881.8
SMDB11_2024	603.248	486.806	748.834
SMDB11_2078	330.44	576.57	96.356
SMDB11_t00014	883.428	921.625	3368.1
SMDB11_4461	803.486	945.986	943.206
SMDB11_0314	864.248	1018.39	887.698
SMDB11_4487	889.816	999.281	1209.36
SMDB11_1557	856.243	802.17	846.954
SMDB11_4372	512.054	552.174	946.499
SMDB11_3941	22.0769	109.748	234.428
SMDB11_3008	411.168	729.28	632.192
SMDB11_3512	28.5978	33.8618	143.972
SMDB11_2187	1581.03	1836.39	2721.95
SMDB11_2010	326.239	541.045	218.149
SMDB11_4371	490.622	524.301	1283.67
SMDB11_0333	651.271	708.671	833.829
SMDB11_3519	291.66	475.621	693.894
SMDB11_1347	457.615	362.508	209.822
SMDB11_2208	1201.06	1486.38	1539.06
SMDB11_4615	750.94	641.139	661.882
SMDB11_0359	73.2463	67.1645	95.0877
SMDB11_4538	684.427	766.279	2730.03
SMDB11_0850	706.672	806.248	1149.02
SMDB11_2118	5.91715	3.72452	9.09951
SMDB11_4540	744.214	722.821	560.999
SMDB11_1018	128.383	150.678	137.075
SMDB11_1211	127.204	124.243	139.414
SMDB11_3693	860.673	828.835	916.695
SMDB11_0293	406.077	300.771	682.37
SMDB11_2843	1379.49	1392.39	587.262
SMDB11_4456	806.717	1108.35	1518.92
SMDB11_0220	122.642	176.49	129.219
SMDB11_1533	862.674	762.024	704.331
SMDB11_0831	2.65266	6.05752	14.2303
SMDB11_2117	7.12456	5.51828	9.84085
SMDB11_0919	21.6777	35.3589	41.7516
SMDB11_4481	585.762	453.19	711.443
SMDB11_1941	793.058	663.128	199.811
SMDB11_1262	527.774	715.454	380.765
SMDB11_3583	463.943	500.41	760.47
SMDB11_1473	555.344	776.885	686.894
SMDB11_2906	531.681	612.69	617.788
SMDB11_0066	390.005	358.577	524.616
SMDB11_3514	11.5701	12.5153	120.236
SMDB11_3170	747.256	697.021	850.751
SMDB11_2902	463.405	587.541	220.342
SMDB11_4532	325.39	420.474	690.56
SMDB11_0981	662.94	777.558	576.589
SMDB11_3564	366.501	374.508	473.228
SMDB11_4133	433.6	104.091	349.364
SMDB11_0479	833.199	778.649	1784.2
SMDB11_3322	153.073	193.807	222.365
SMDB11_0998	605.807	791.037	3638.85
SMDB11_4503	428.349	423.85	435.427
SMDB11_3428	350.689	73.8848	61.492
SMDB11_2535	652.011	664.814	803.121
SMDB11_4751	499.427	589.897	366.137
SMDB11_0210	98.334	125.035	151.305
SMDB11_2573	556.97	630.18	1043.29
SMDB11_1124	524.333	512.8	549.36
SMDB11_2700	435.089	318.224	967.776
SMDB11_2179	27.5982	30.5475	53.4972
SMDB11_2182	1319.78	1202.44	671.539
SMDB11_2209	999.695	1278.19	1061.87
SMDB11_1448	150.423	231.2	400.066
SMDB11_0966	70.217	140.23	440.352
SMDB11_1556	714.597	627.301	691.397
SMDB11_4539	467.974	521.205	736.752
SMDB11_1214	137.06	159.815	197.302
SMDB11_4080	739.084	752.113	1126.15
SMDB11_0215	108.32	129.88	187.049
SMDB11_1509	11.5062	27.6227	34.5009
SMDB11_3653	732.347	540.116	711.779
SMDB11_0080	815.289	800.647	835.996
SMDB11_0379	577.509	678.915	878.204
SMDB11_4306	226.458	250.875	291.33
SMDB11_3851	473.945	558.008	916.949
SMDB11_3272	445.095	486.14	414.897
SMDB11_t00025	255.952	396.553	1480.51
SMDB11_4092	3932.05	2473.64	2012.39
SMDB11_0141	633.431	607.483	1086.83
SMDB11_4535	674.517	703.139	921.818
SMDB11_2922	735.081	581.569	935.264
SMDB11_t00069	438.886	465.019	2403.03
SMDB11_0090	206.468	225.354	172.95
SMDB11_4393	865.017	530.207	609.632
SMDB11_4101	605.992	577.206	822.215
SMDB11_2728	572.187	621.123	276.382
SMDB11_1383	731.752	881.621	749.265
SMDB11_3446	257.829	296.141	394.069
SMDB11_4084	15.6274	24.8436	28.5657
SMDB11_1489	645.226	497.999	809.768
SMDB11_0212	102.466	111.217	204.531
SMDB11_2023	298.865	230.426	393.86
SMDB11_2696	537.46	1040.57	419.729
SMDB11_2116	5.45088	5.57543	8.04669
SMDB11_3063	585.37	333.013	2815.93
SMDB11_2228	565.592	740.329	835.451
SMDB11_4485	731.334	672.844	797.382
SMDB11_3511	28.4629	26.7477	101.911
SMDB11_3605	402.159	313.65	602.866
SMDB11_4029	491.932	541.911	700.26
SMDB11_4533	302.733	367.137	616.087
SMDB11_4356	273.15	299.701	328.79
SMDB11_1352	15.2187	20.3123	35.5951
SMDB11_0315	727.056	823.03	558.147
SMDB11_0969	801.336	925.731	1283.38
SMDB11_4459	433.226	428.664	1050.22
SMDB11_3317	434.782	455.832	1224.47
SMDB11_4570	321.787	277.237	483.271
SMDB11_1015	463.243	577.099	368.945
SMDB11_3181	1163.96	1095.39	808.135
SMDB11_4154	513.81	493.916	633.894
SMDB11_4179	505.172	433.617	479.418
SMDB11_3070	3395.51	1973.6	718.453
SMDB11_3674	756.241	942.938	871.234
SMDB11_3667	326.349	309.531	690.131
SMDB11_1150A	389.129	276.688	1139.75
SMDB11_3150A	421.955	336.422	668.39
SMDB11_2726	101.896	152.843	216.721
SMDB11_2697	483.163	992.647	374.786
SMDB11_1416	1014.29	994.104	973.589
SMDB11_2111	485.595	422.434	551.666
SMDB11_0879	1364.74	1246.67	706.054
SMDB11_1967	35.5996	41.2743	43.7621
SMDB11_0342	493.98	485.197	671.108
SMDB11_4348	421.576	417.073	611.802
SMDB11_4321	575.712	468.412	1383.83
SMDB11_4360	172.396	208.717	170.367
SMDB11_4604	411.024	457.927	610.451
SMDB11_3676	57.832	47.7517	67.9425
SMDB11_1969	25.6609	26.8749	35.4561
SMDB11_2698	484.717	940.36	594.948
SMDB11_2845	784.53	1469.02	744.164
SMDB11_3582	352.129	354.145	321.582
SMDB11_2227	623.163	733.079	705.984
SMDB11_1962	780.499	597.997	1277.27
SMDB11_1833	635.385	624.517	517.948
SMDB11_1971	23.4333	20.7192	36.4913
SMDB11_4484	566.085	587.449	615.555
SMDB11_3273	240.67	291.859	348.462
SMDB11_3506	173.688	157.172	504.95
SMDB11_1128	462.087	372.762	576.505
SMDB11_1868	604.278	589.328	807.176
SMDB11_4247	111.914	317.341	117.06
SMDB11_0213	62.5229	78.1721	136.196
SMDB11_4513	264.908	336.198	554.096
SMDB11_1166	299.466	347.833	522.43
SMDB11_4507	137.877	115.925	296.967
SMDB11_0849	403.1	445.697	452.853
SMDB11_2663	476.067	473.893	1172.55
SMDB11_3985A	558.716	314.456	1062.73
SMDB11_3072	340.96	433.576	478.854
SMDB11_2035	747.453	532.648	593.632
SMDB11_0316	605.246	655.576	641.63
SMDB11_1163	468.06	517.617	462.645
SMDB11_4177	354.766	435.851	388.304
SMDB11_4091	1187.36	1284.89	704.43
SMDB11_1683	359.226	293.366	270.693
SMDB11_1156	362.992	381.816	463.374
SMDB11_1682	338.308	281.298	256.574
SMDB11_0125	595.203	723.164	770.988
SMDB11_4043	304.404	359.295	373.323
SMDB11_3799	2056.07	713.176	3918.77
SMDB11_0631	131.362	290.884	412.167
SMDB11_0211	66.1282	76.5314	140.587
SMDB11_0851	365.461	436.358	668.395
SMDB11_4555	315.123	322.352	290.016
SMDB11_3042	569.097	563.27	404.939
SMDB11_2732	462.093	543.892	424.884
SMDB11_2743	3.10398	17.1297	49.1158
SMDB11_3509	399.79	360.239	333.972
SMDB11_3017	193.601	543.644	286.972
SMDB11_2692	328.13	844.468	247.32
SMDB11_2543	134.9	204.53	60.3008
SMDB11_0142	440.429	412.645	1179.3
SMDB11_3010	265.261	345.645	230.086
SMDB11_4401	74.0712	34.6818	68.2944
SMDB11_3175	403.116	485.652	465.298
SMDB11_0183	362.707	381.888	728.901
SMDB11_4042	280.031	303.338	284.112
SMDB11_1966	36.1325	40.7462	54.6436
SMDB11_3759	388.545	349.404	800.848
SMDB11_0539	2.54685	3.99844	8.69893
SMDB11_0346	446.617	464.16	373.741
SMDB11_2216	918.868	1170.17	928.944
SMDB11_4341	132.42	101.969	253.595
SMDB11_2263	837.379	666.197	844.735
SMDB11_1430	445.536	260.899	525.212
SMDB11_0214	60.083	69.4567	126.214
SMDB11_1488	224.262	200.535	371.124
SMDB11_4132	306.928	123.501	213.634
SMDB11_0945	504.447	483.679	519.917
SMDB11_3166	384.303	427.229	486.554
SMDB11_4248	106.664	308.527	108.625
SMDB11_2694	388.102	950.448	258.171
SMDB11_0160	467.446	489.422	318.345
SMDB11_2904	490.872	469.119	510.413
SMDB11_4609	463.891	413.309	708.725
SMDB11_2049	370.102	374.482	444.806
SMDB11_2453	17.3066	70.1207	109.309
SMDB11_1422	580.124	633.124	547.918
SMDB11_3996	147.592	187.547	236.472
SMDB11_4264	382.454	471.969	1222.36
SMDB11_1968	21.5742	24.9839	25.2209
SMDB11_2841	527.309	525.697	618.719
SMDB11_0124	632.951	820.837	593.541
SMDB11_3278	270.241	258.376	280.121
SMDB11_3285	236.042	301.525	460.916
SMDB11_0320	340.923	396.304	524.105
SMDB11_4320	294.695	317.716	642.663
SMDB11_4178	413.207	460.606	302.682
SMDB11_3835	174.084	207.272	276.733
SMDB11_0661	365.204	355.442	353.382
SMDB11_3018	145.128	533.343	252.538
SMDB11_2983	6153.32	5819.97	7298.41
SMDB11_2048	433.005	456.842	457.484
SMDB11_0206	193.822	257.146	356.301
SMDB11_1013	584.47	813.512	393.24
SMDB11_0084	389.307	389.683	379.261
SMDB11_0516A	282.298	165.639	286.448
SMDB11_4214	243.626	229.458	517.312
SMDB11_0038	482.246	489.866	700.749
SMDB11_2729	249.247	304.323	383.848
SMDB11_0880	1447.26	1463.86	1653.79
SMDB11_1465	381.979	417.043	421.403
SMDB11_3168	404.7	410.322	792.66
SMDB11_4355	210.703	214.154	234.837
SMDB11_4150	403.176	490.016	366.24
SMDB11_3324	154.792	152.686	172.716
SMDB11_0128	749.933	794.293	451.699
SMDB11_0871	291.22	334.091	269.085
SMDB11_0872	299.242	311.259	328.737
SMDB11_3761	377.297	376.005	727.664
SMDB11_3916	884.532	750.727	1430.47
SMDB11_3064	370.149	226.156	2136.81
SMDB11_3078	403.941	389.892	477.976
SMDB11_3587	281.443	291.037	498.718
SMDB11_0474	423.227	448.3	400.364
SMDB11_1303	422.399	422.683	203.91
SMDB11_4262	432.256	471.981	458.845
SMDB11_2924	495.894	429.562	283.848
SMDB11_1783	446.973	311.024	543.077
SMDB11_3151	381.356	323.912	730.536
SMDB11_2744	6.51467	14.9607	53.115
SMDB11_0884	1420.49	1402.02	1495.41
SMDB11_1250	738.886	256.129	265.25
SMDB11_1977	423.776	375.165	433.378
SMDB11_3415	41.0956	54.8306	314.5
SMDB11_1311	152.902	154.521	262.552
SMDB11_0538	2.32798	6.42363	10.8264
SMDB11_0989	819.244	837.654	468.382
SMDB11_0001A	869.653	632.385	1455.04
SMDB11_2665	531.382	539.841	486.987
SMDB11_2695	469.122	988.583	369.328
SMDB11_t00085	143.951	139.595	932.741
SMDB11_2962	80.6147	77.6455	109.072
SMDB11_4031	560.63	585.6	491.61
SMDB11_0852	322.36	371.555	473.233
SMDB11_4190	53.9469	135.749	56.3355
SMDB11_1421	437.604	478.061	396.129
SMDB11_3912	426.603	338.459	506.192
SMDB11_0370	565.065	464.703	380.511
SMDB11_2774	157.74	202.845	113.768
SMDB11_0885	1443.12	1382.95	1454.93
SMDB11_3179	347.458	379.229	355.945
SMDB11_2903	508.097	434.497	649.176
SMDB11_4152	283.468	298.05	318.592
SMDB11_1329	296.119	321.397	314.944
SMDB11_0216	87.3508	94.5922	145.127
SMDB11_0123	465.565	581.11	236.885
SMDB11_0759	90.9704	92.1458	217.731
SMDB11_4483	314.556	329.374	666.262
SMDB11_0515	219.961	137.995	256.81
SMDB11_0158	323.74	351.372	465.47
SMDB11_2822	242.544	305.991	191.29
SMDB11_2688	165.095	485.413	155.017
SMDB11_0111	518.296	485.966	556.31
SMDB11_2925	527.517	610.428	231.234
SMDB11_4761	232.216	220.618	330.777
SMDB11_4073	209.324	235.385	207.245
SMDB11_3532	480.095	497.463	508.607
SMDB11_2321	177.299	116.293	84.6421
SMDB11_3989	315.946	334.962	432.329
SMDB11_4575	278.723	255.173	322.171
SMDB11_2074	163.424	310.461	189.898
SMDB11_4019	354.198	379.347	719.513
SMDB11_2699	277.444	408.685	860.395
SMDB11_3662	360.115	376.405	387.143
SMDB11_1162	323.458	364.304	348.318
SMDB11_1611	99.0606	127.326	204.254
SMDB11_0932	439.989	460.085	554.17
SMDB11_3162	370.149	472.203	403.66
SMDB11_3016	103.983	368.19	255.881
SMDB11_4270	209.613	213.657	243.912
SMDB11_2741	295.611	267.932	185.834
SMDB11_0840	402.507	418.305	277.232
SMDB11_2689	196.911	518.493	158.642
SMDB11_3980	125.879	160.124	253.093
SMDB11_1261	21.0269	35.6694	278.418
SMDB11_0575	392.447	322.126	631.269
SMDB11_2050	312.693	318.645	226.546
SMDB11_2217	760.694	1022.76	822.067
SMDB11_2693	266.504	682.679	222.139
SMDB11_0752	322.247	217.409	301.346
SMDB11_4011	270.397	236.316	422.635
SMDB11_0016	387.114	431.086	375.523
SMDB11_0450	430.62	452.752	451.156
SMDB11_1999	457.7	431.753	428.984
SMDB11_1384	467.914	482.45	415.046
SMDB11_2690	218.508	527.189	182.24
SMDB11_0480	334.609	350.627	483.395
SMDB11_4349	338.913	367.103	530.308
SMDB11_0327	257.136	243.574	420.675
SMDB11_2233	448.98	563.826	939.374
SMDB11_0454	247.497	272.571	171.578
SMDB11_2667	219.019	237.838	182.656
SMDB11_0039	329.337	335.908	320.985
SMDB11_4613	311.692	327.725	319.682
SMDB11_1270	374.438	412.754	380.478
SMDB11_2075	167.615	256.825	183.223
SMDB11_0223	126.753	284.055	160.017
SMDB11_4303	2.6412	2.16511	72.5459
SMDB11_4246	69.0506	202.189	82.8708
SMDB11_3192	226.556	197.128	210.683
SMDB11_1828	561.564	494.502	745.083
SMDB11_3167	222.016	223.556	660.396
SMDB11_0010	759.608	942.567	891.074
SMDB11_2687	165.545	498.97	186.276
SMDB11_4280	234.661	299.517	268.325
SMDB11_3976	2721.58	2615.61	1653.76
SMDB11_2084	49.1179	40.1921	91.977
SMDB11_4139	339.819	367.723	117.426
SMDB11_0997	10.083	14.2666	43.7304
SMDB11_3714	331.927	315.51	1070.21
SMDB11_4269	178.444	191.021	216.212
SMDB11_1213	68.1439	157.332	53.247
SMDB11_0343	381.482	385.267	493.753
SMDB11_4150B	259.337	350.863	887.391
SMDB11_3892	1297.95	1082.75	643.657
SMDB11_3147	313.68	341.344	234.491
SMDB11_0369	549.927	428.897	548.692
SMDB11_0079	373.499	370.174	421.05
SMDB11_3504	231.354	240.84	277.044
SMDB11_3648	222.821	254.667	368.42
SMDB11_0883	1427.42	1423.1	1558.14
SMDB11_3361	314.981	370.672	408.329
SMDB11_3056	303.479	334.048	708.635
SMDB11_2047	331.376	337.053	380.897
SMDB11_4258	14.4563	55.5155	34.34
SMDB11_2232	576.169	795.221	551.147
SMDB11_1493	346.667	361.245	226.529
SMDB11_0116	3.124	2.56088	5.60175
SMDB11_0400	507.099	382.056	473.873
SMDB11_0129	608.366	617.651	430.318
SMDB11_2691	216.878	547.616	184.283
SMDB11_2917	242.899	213.005	327.904
SMDB11_3083	263.871	249.228	345.173
SMDB11_3841	641.603	457.26	387.81
SMDB11_3619	116.637	188.12	181.318
SMDB11_2067	128.815	139.006	177.456
SMDB11_1353	10.4677	9.95992	19.6744
SMDB11_2708	663.771	525.512	401.836
SMDB11_1009	216.102	205.159	248.718
SMDB11_4537	225.992	242.3	159.547
SMDB11_3649	241.027	214.128	308.903
SMDB11_3565	166.451	168.786	230.724
SMDB11_3673	477.827	581.439	529.614
SMDB11_3002	326.322	313.727	426.594
SMDB11_3554	101.437	113.032	150.564
SMDB11_3867	132.462	123.865	225.837
SMDB11_0881	1202.43	1197.05	1260.21
SMDB11_4049	194.593	194.891	235.648
SMDB11_2068	112.603	110.575	200.282
SMDB11_2096	116.351	117.502	343.23
SMDB11_2870	37.3457	82.6515	230.021
SMDB11_3001	343.454	310.223	308.494
SMDB11_1677	107.117	157.113	157.232
SMDB11_3444	200.303	104.469	282.091
SMDB11_4185	302.907	269.232	367.391
SMDB11_1034	269.669	350.064	353.684
SMDB11_0331	369.638	362.533	348.164
SMDB11_0533	524.095	456.998	578.041
SMDB11_0069	242.68	212.5	283.312
SMDB11_2329	410.523	358.66	370.309
SMDB11_3516	264.921	304.076	217.079
SMDB11_4195	107.604	112.426	119.715
SMDB11_1395	764.742	684.494	280.951
SMDB11_0532	525.129	668.709	389.879
SMDB11_4542	269.978	272.557	402.3
SMDB11_3590	277.229	297.601	208.484
SMDB11_4123	160.194	197.028	607.269
SMDB11_4354	55.8716	56.9395	71.2828
SMDB11_t00015	356.998	260.144	1424.84
SMDB11_3347	312.65	292.684	449.834
SMDB11_3878	175.472	319.188	457.226
SMDB11_0017	302.692	304.206	416.547
SMDB11_4151	205.703	212.187	407.184
SMDB11_0603	207.792	162.948	311.089
SMDB11_3612	34.4516	47.3176	34.4084
SMDB11_0067	220.283	215.624	315.013
SMDB11_4146	168.123	156.197	241.506
SMDB11_0516	223.633	129.937	185.487
SMDB11_0975	397.481	400.217	316.418
SMDB11_0549	206.725	148.851	669.317
SMDB11_0876	194.308	216.463	248.781
SMDB11_4389	56.8693	157.205	108.123
SMDB11_t00011	274.279	271.743	1306.55
SMDB11_2060	78.6177	94.8074	122.662
SMDB11_4366	76.8454	94.8514	156.723
SMDB11_1082	35.9453	37.7704	188.548
SMDB11_1051	118.039	121.597	220.611
SMDB11_2037	154.07	144.197	260.15
SMDB11_1176A	131.938	129.636	72.5349
SMDB11_3562	200.056	233.909	197.267
SMDB11_4268	188.716	202.138	182.133
SMDB11_0518	234.661	237.216	819.97
SMDB11_0991	277.9	349.476	381.684
SMDB11_4079	179.971	192.607	524.645
SMDB11_3176	292.749	313.518	374.234
SMDB11_3003	293.293	297.702	389.697
SMDB11_2756	24.6657	39.3996	80.3674
SMDB11_0019	347.528	375.404	411.569
SMDB11_0870	244.912	184.668	277.33
SMDB11_2926	386.904	437.867	235.594
SMDB11_0986	597.261	396.096	312.852
SMDB11_2234	478.188	571.264	684.66
SMDB11_1869	59.6034	65.0107	70.6807
SMDB11_1149	266.793	162.993	416.734
SMDB11_1812	405.186	318.252	438.074
SMDB11_4285	347.033	304.291	400.161
SMDB11_3505	117.76	124.969	438.692
SMDB11_3221	209.478	171.341	221.223
SMDB11_0948	223.486	90.5707	645.773
SMDB11_2836	407.576	481.176	582.865
SMDB11_3055	329.698	339.81	432.855
SMDB11_3593	354.385	310.461	350.184
SMDB11_3121	5.93326	5.17497	8.54888
SMDB11_3711	134.288	144.996	262.489
SMDB11_3515	268.993	296.355	210.83
SMDB11_2214	534.312	745.477	606.673
SMDB11_0887	993.396	1031.32	805.135
SMDB11_3574	301.765	275.551	385.978
SMDB11_1738	267.676	227.98	190.33
SMDB11_2215	542.752	714.721	616.361
SMDB11_3656	175.568	134.397	256.669
SMDB11_0484	287.718	294.986	308.021
SMDB11_0902	10.092	8.57257	15.0377
SMDB11_3611	35.7397	44.0785	31.8469
SMDB11_2104A	144.794	115.607	193.885
SMDB11_2655	223.486	223.47	264.245
SMDB11_3885	123.889	109.096	185.868
SMDB11_1186	205.817	211.19	309.476
SMDB11_3602	244.771	234.415	328.374
SMDB11_1007	190.926	182.363	215.689
SMDB11_3716	172.033	194.277	218.254
SMDB11_4245	61.9517	181.873	125.928
SMDB11_0947	261.146	290.418	350.632
SMDB11_4267	170.579	172.597	197.945
SMDB11_0968	389.19	311.636	534.877
SMDB11_1892	299.714	344.121	179.03
SMDB11_1426	223.79	222.352	261.006
SMDB11_3864	124.441	78.775	138.592
SMDB11_0449	357.04	366.84	522.217
SMDB11_2009	28.56	84.7013	28.6222
SMDB11_0903	3.79829	3.26428	5.52316
SMDB11_3935	269.098	291.505	200.015
SMDB11_1976	256.976	220.847	368.811
SMDB11_2087	140.377	350.464	237.517
SMDB11_2221	530.78	749.98	1495.15
SMDB11_1046	403.751	397.203	710.034
SMDB11_0874	175.872	199.446	252.086
SMDB11_4330	290.081	327.988	355.986
SMDB11_1258	270.455	316.513	247.288
SMDB11_4489	221.861	218.057	260.701
SMDB11_4397	259.328	274.11	122.315
SMDB11_0339	268.357	271.479	260.633
SMDB11_3997	211.801	189.017	293.877
SMDB11_1355	16.8203	16.2953	30.3971
SMDB11_0554	291.643	216.615	221.346
SMDB11_4640	227.24	239.019	251.669
SMDB11_3765	539.422	268.024	463.155
SMDB11_0068	135.763	138.716	213.293
SMDB11_0978	242.354	199.119	331.42
SMDB11_1865	227.307	210.463	359.015
SMDB11_2775	148.402	191.296	220.096
SMDB11_1495	641.14	504.662	692.323
SMDB11_3217	190.154	171.324	355.986
SMDB11_0537	5.13762	4.39954	11.0542
SMDB11_4525	232.971	226.427	259.874
SMDB11_3449	228.398	230.404	234.303
SMDB11_3952	281.712	272.336	224.982
SMDB11_1161	316.929	331.232	373.359
SMDB11_3316	168.483	191.71	206.111
SMDB11_4292	169.201	145.296	130.439
SMDB11_4040	219.049	253.922	266.164
SMDB11_4286	272.247	242.028	354.92
SMDB11_4192	23.945	44.0831	19.2563
SMDB11_1177	99.0244	124.82	126.55
SMDB11_0985	436.767	279.316	320.368
SMDB11_2767	287.538	305.338	277.675
SMDB11_3850	200.346	235.357	299.697
SMDB11_2674	247.387	259.19	222.531
SMDB11_0380	214.359	275.174	308.8
SMDB11_3606	196.639	201.045	375.477
SMDB11_3807	188.943	212.644	248.091
SMDB11_2675	89.6978	194.354	32.304
SMDB11_3699	252.405	289.688	309.337
SMDB11_4534	238.917	253.35	1099.84
SMDB11_2597	157.624	135.754	288.116
SMDB11_2668	141.087	148.118	268.823
SMDB11_4272	154.869	157.142	164.314
SMDB11_3696	12.0154	10.0606	26.6176
SMDB11_1348	204.453	280.877	253.828
SMDB11_3959	183.353	157.237	157.38
SMDB11_3652	214.781	187.103	196.987
SMDB11_2720	58	81.2098	144.821
SMDB11_0003	839.893	892.71	883.864
SMDB11_0015	213.49	220.525	310.177
SMDB11_0321	202.183	217.846	237.907
SMDB11_3604	219.045	202.768	290.442
SMDB11_4188	796.365	984.315	1034.73
SMDB11_0882	896.216	894.143	961.887
SMDB11_3520	200.409	201.087	297.57
SMDB11_3059	251.422	262.261	244.697
SMDB11_4014	146.928	137.878	224.004
SMDB11_0170	198.873	208.241	236.3
SMDB11_2222	349.101	495.681	693.348
SMDB11_2773	280.487	276.652	239.764
SMDB11_3320	2324.96	1887.85	1219.52
SMDB11_1356	15.3196	10.7465	31.2548
SMDB11_4150A	191.652	256.657	400.972
SMDB11_0979	165.15	150.727	266.451
SMDB11_2716	3.3976	6.60921	24.0107
SMDB11_3315	172.833	193.075	174.587
SMDB11_4121	193.245	196.51	241.698
SMDB11_1429	175.474	109.378	261.658
SMDB11_2219	648.191	858.898	664.641
SMDB11_1451	194.948	203.771	473.58
SMDB11_0191	579.561	644.39	1900.62
SMDB11_4345	143.448	170.453	217.752
SMDB11_2188	452.274	624.895	862.647
SMDB11_0873	139.252	144.955	248.683
SMDB11_1996	91.9047	172.889	201.005
SMDB11_2231	326.004	447.145	545.229
SMDB11_0886	1044.26	1051.91	835.34
SMDB11_3983	354.034	459.559	468.385
SMDB11_3588	145.486	112.79	243.129
SMDB11_1995	152.265	275.269	386.334
SMDB11_2659	57.9464	136.047	43.2862
SMDB11_2105	272.006	179.069	423.543
SMDB11_4732	231.393	247.39	155.417
SMDB11_3432	207.8	197.216	163.036
SMDB11_0451	65.5884	58.114	130.182
SMDB11_3832	218.427	195.398	153.318
SMDB11_2218	550.438	757.329	592.392
SMDB11_2723	29.4517	41.2101	50.9489
SMDB11_3263	3.89802	5.73645	9.62815
SMDB11_0035	227.034	245.722	427.838
SMDB11_3601	198.301	165.488	306.396
SMDB11_1096	186.984	209.242	255.536
SMDB11_4271	141.403	145.613	165.121
SMDB11_0534	596.232	531.182	556.637
SMDB11_0875	154.461	165.92	200.507
SMDB11_3075	220.52	245.011	846.34
SMDB11_1923	245.293	244.958	270.489
SMDB11_2110	164.048	137.54	192.324
SMDB11_3758	151.344	169.181	477.988
SMDB11_1008	156.631	136.129	213.198
SMDB11_4353	143.964	169.333	223.515
SMDB11_0002	748.138	722.716	847.219
SMDB11_0070	222.923	229.793	258.722
SMDB11_t00075	96.0991	98.6669	425.741
SMDB11_3945	19.3402	50.5517	62.2406
SMDB11_3607	200.746	198.02	236.664
SMDB11_0135	128.975	147.46	279.554
SMDB11_4279	166.915	215.096	189.798
SMDB11_1216	94.5896	117.887	113.187
SMDB11_2089	108.761	269.551	202.217
SMDB11_3806	187.814	201.194	240.312
SMDB11_0967	229.752	159.384	537.988
SMDB11_3865	108.95	74.4255	141.885
SMDB11_3405	230.965	251.824	345.824
SMDB11_3148	178.152	147.545	336.459
SMDB11_1864	158.924	123.964	201.095
SMDB11_4119	204.862	210.33	506.482
SMDB11_2850	394.333	373.27	309.747
SMDB11_3731	211.589	234.841	227.713
SMDB11_1098	108.682	91.0778	508.691
SMDB11_4081	283.167	298.729	309.846
SMDB11_0848	226.456	251.5	328.446
SMDB11_2015	128.97	157.002	624.897
SMDB11_3414	312.037	295.455	259.147
SMDB11_2176	1484.21	455.362	1437.2
SMDB11_1238	258.689	237.473	179.484
SMDB11_3419	969.133	803.881	707.287
SMDB11_3171	222.992	204.176	523.352
SMDB11_0099	137.493	186.757	412.66
SMDB11_1475	272.374	282.066	217.913
SMDB11_3994	62.6302	80.599	171.252
SMDB11_4284	146.206	181.642	217.001
SMDB11_0439	259.314	261.848	498.328
SMDB11_1202	150.581	165.275	209.74
SMDB11_4096	110.191	126.641	100.627
SMDB11_3591	121.603	155.105	218.776
SMDB11_2969	89.0047	73.5189	141.881
SMDB11_4508	19.4336	19.1072	111.503
SMDB11_4396	282.36	307.837	263.472
SMDB11_0344	280.753	303.171	308.677
SMDB11_3507	73.1839	74.8747	163.272
SMDB11_0841	163.549	196.366	170.923
SMDB11_0644	102.921	99.607	161.912
SMDB11_4643	46.0119	117.58	100.458
SMDB11_3077	276.661	280.397	429.357
SMDB11_0853	115.777	108.71	256.635
SMDB11_3228	60.6371	56.1631	205.99
SMDB11_0904	197.079	189.37	197.951
SMDB11_3058	260.677	258.695	341.675
SMDB11_4261	249.91	268.469	288.072
SMDB11_4171	194.994	4.91369	15.9446
SMDB11_3658	123.716	127.587	173.948
SMDB11_4518	160.691	178.714	115.578
SMDB11_4365	110.873	95.9218	114.842
SMDB11_3603	223.717	225.825	300.956
SMDB11_3524	161.677	166.828	185.005
SMDB11_1382	299.889	311.024	299.285
SMDB11_3617	50.376	52.9868	55.9932
SMDB11_0018	274.02	281.449	386.761
SMDB11_4319	206.092	208.231	226.642
SMDB11_1000	168.37	187.932	852.264
SMDB11_2628	203.43	167.934	193.514
SMDB11_3594	170.362	176.855	216.903
SMDB11_4342	110.887	102.004	106.345
SMDB11_1187	135.381	144.271	180.997
SMDB11_1431	167.8	110.828	280.862
SMDB11_3409	172.972	192.448	192.748
SMDB11_4395	142.173	163.28	215.322
SMDB11_4069	219.075	254.054	202.806
SMDB11_2189	372.931	549.072	693.243
SMDB11_4282	120.64	174.72	274.029
SMDB11_3362	89.0384	139.955	139.859
SMDB11_0217	44.8443	50.9227	108.042
SMDB11_2627	99.6721	103.434	196.357
SMDB11_0441	221.274	257.278	265.674
SMDB11_0076	229.732	225.783	265.453
SMDB11_1035	137.043	146.991	158.065
SMDB11_4758	159.337	170.115	279.76
SMDB11_3418	833.909	717.311	681.713
SMDB11_0555	212.728	208.682	210.112
SMDB11_4153	140.296	162.596	290.541
SMDB11_2407	114.008	100.719	151.874
SMDB11_4576	182.58	170.369	233.086
SMDB11_3004	205.709	191.152	247.825
SMDB11_0063	148.768	158.309	194.08
SMDB11_4003	2415.66	2299.38	1064.19
SMDB11_0411	213.306	225.98	136.688
SMDB11_3849	275.721	260.961	351.337
SMDB11_1188	186.049	185.875	225.394
SMDB11_3847	194.314	216.408	271.427
SMDB11_0138	204.756	185.592	185.702
SMDB11_3845	201.37	220.872	189.139
SMDB11_3499	166.951	171.686	146.173
SMDB11_0208	183.329	241.218	316.842
SMDB11_3814	130.641	130.088	145.107
SMDB11_3012	74.2175	153.612	97.5808
SMDB11_3848	188.232	196.166	329.349
SMDB11_1428	151.071	99.1972	158.883
SMDB11_3869	151.776	143.22	152.836
SMDB11_2245	34.3825	45.4732	48.6993
SMDB11_2251	37.4708	54.7527	41.2151
SMDB11_4743	101.439	76.3428	113.612
SMDB11_1283	166.972	169.016	163.235
SMDB11_4740	111.743	83.0948	501.788
SMDB11_0166	261.771	271.417	266.405
SMDB11_3900	19.4336	45.9425	69.1171
SMDB11_3173	169.602	187.261	348.69
SMDB11_3521	137.981	148.539	179.809
SMDB11_3139	129.504	132.093	127.836
SMDB11_3399	188.36	195.885	157.572
SMDB11_3655	133.651	114.616	154.717
SMDB11_4352	101.421	105.761	91.2603
SMDB11_3978	76.4056	89.4196	161.815
SMDB11_0625	252.181	250.782	134.769
SMDB11_4259	93.3423	77.248	327.861
SMDB11_3496	116.241	116.504	147.725
SMDB11_1937	335.652	732.632	475.973
SMDB11_3659	129.794	138.928	278.218
SMDB11_1129	209.142	179.09	303.106
SMDB11_1025	200.893	225.194	289.11
SMDB11_4238	78.6923	100.332	79.6921
SMDB11_4067	77.191	84.125	108.874
SMDB11_0790	212.45	96.4337	187.554
SMDB11_0184	161.788	167.898	210.233
SMDB11_2721	164.461	170.458	190.033
SMDB11_3013	83.8073	183.026	77.7809
SMDB11_0313	180.577	196.994	203.555
SMDB11_3339	176.927	154.521	124.299
SMDB11_3378	80.8045	86.8586	80.9141
SMDB11_0036	176.415	213.579	349.748
SMDB11_3650	109.492	86.6155	168.081
SMDB11_3303A	138.127	114.985	165.317
SMDB11_2853	238.888	230.728	43.7078
SMDB11_0221	200.115	236.549	233.501
SMDB11_t00026	124.737	133.521	923.7
SMDB11_0072	169.162	163.283	231.949
SMDB11_3037	272.436	284.153	413.705
SMDB11_4045	186.448	185.407	156.223
SMDB11_3760	137.826	125.959	194.023
SMDB11_3762	132.318	171.871	468.774
SMDB11_2064	196.955	213.971	126.164
SMDB11_1265	157.529	182.844	238.31
SMDB11_2990	358.81	301.502	242.818
SMDB11_2327	132.427	167.944	103.87
SMDB11_3577	83.5925	87.5658	102.529
SMDB11_0517	120.209	117.277	168.497
SMDB11_3356	5.84881	25.4236	16.1574
SMDB11_0823	131.06	148.285	132.636
SMDB11_1324	219.065	186.025	304.923
SMDB11_0869	169.194	159.113	191.742
SMDB11_0597	31.1241	44.4935	43.2667
SMDB11_3531	172.981	164.863	294.559
SMDB11_1006	88.4989	97.0697	151.764
SMDB11_1482	70.2599	74.3899	80.5405
SMDB11_4291	73.9061	79.6743	137.458
SMDB11_2731	160.874	174.161	172.144
SMDB11_2911	19.6105	24.2217	38.2708
SMDB11_0878	114.559	123.413	173.602
SMDB11_0137	175.748	160.694	168.792
SMDB11_3984	257.009	332.726	470.226
SMDB11_4034	148.431	132.697	207.005
SMDB11_3141	163.751	155.864	177.826
SMDB11_4399	2.68613	14.7215	19.7385
SMDB11_0446	156.019	150.456	366.978
SMDB11_1154A	296.818	122.27	179.333
SMDB11_4488	131.416	119.8	307.106
SMDB11_2088	75.9602	185.407	173.215
SMDB11_0834	87.4597	128.037	114.688
SMDB11_2901	183.468	159.667	222.704
SMDB11_1829	220.005	145.87	397.835
SMDB11_3053	217.075	233.909	157.799
SMDB11_4363	100.757	102.977	113.775
SMDB11_0440	177.031	178.239	508.597
SMDB11_4739	57.5766	57.5038	58.1898
SMDB11_1447	32.2179	35.5442	80.6489
SMDB11_1779	227.442	147.157	353.965
SMDB11_0326	132.672	145.318	182.506
SMDB11_3901	17.9925	34.8881	47.3656
SMDB11_0082	123.437	130.801	330.466
SMDB11_0225	224.823	236.757	196.812
SMDB11_1986	251.704	342.379	337.516
SMDB11_1978	135.845	129.949	156.663
SMDB11_4641	116.059	125.487	188.718
SMDB11_1100	98.0042	84.8253	177.406
SMDB11_2339	109.724	78.3966	167.516
SMDB11_4593	102.861	105.341	114.914
SMDB11_4347	124.17	129.541	171.046
SMDB11_4346	151.927	152.517	149.815
SMDB11_4510	300.244	272.264	314.78
SMDB11_1464	184.865	185.01	161.613
SMDB11_3651	120.978	109.485	170.295
SMDB11_3757	83.8073	102.965	209.184
SMDB11_3576	84.5762	94.2268	125.817
SMDB11_4039	123.774	151.179	189.377
SMDB11_0325	135.727	163.688	177.996
SMDB11_0988	13.6077	36.6796	36.0826
SMDB11_0239	165.265	160.179	88.5898
SMDB11_t00034	49.2984	67.5458	311.725
SMDB11_0340	170.807	152.294	258.756
SMDB11_4543	167.437	192.257	222.339
SMDB11_4318	155.143	151.699	213.859
SMDB11_3108	286.952	285.728	507.966
SMDB11_3009	72.9905	99.3772	68.8855
SMDB11_2718	181.122	199.091	180.845
SMDB11_0371	112.488	89.4051	170.434
SMDB11_2770	162.756	171.964	331.722
SMDB11_3247	23.5249	23.7266	62.2377
SMDB11_1863	115.782	133.735	108.698
SMDB11_4566	123.863	114.085	94.6948
SMDB11_2230	224.638	306.763	455.091
SMDB11_4715	1.18876	10.406	6.85123
SMDB11_2585	108.803	139.898	413.783
SMDB11_3494	19.9833	14.7454	60.9431
SMDB11_2066	89.1761	76.4688	94.4559
SMDB11_0139	186.019	176.453	183.328
SMDB11_2897	177.422	199.184	148.968
SMDB11_1918	99.045	113.625	139.223
SMDB11_0399	265.934	216.787	332.351
SMDB11_3439	130.166	141.839	236.937
SMDB11_0294	143.538	168.437	121.093
SMDB11_4072	163.407	182.394	199.499
SMDB11_0576	227.211	188.19	416.31
SMDB11_0077	183.084	186.323	219.479
SMDB11_2173	180.979	148.356	142.187
SMDB11_0483	163.602	196.902	436.217
SMDB11_2584	185.74	205.176	112.333
SMDB11_4364	81.2237	77.8057	87.7478
SMDB11_2934	168.589	142.855	189.855
SMDB11_4317	127.706	126.719	115.504
SMDB11_4038	45.6451	48.4145	41.4318
SMDB11_1802	228.195	207.388	233.268
SMDB11_3979	63.9773	79.1081	149.444
SMDB11_1024	268.747	246.844	149.879
SMDB11_1012	158.044	155.742	234.478
SMDB11_3152	69.1743	104.499	108.431
SMDB11_4602	11.0762	29.5621	54.2187
SMDB11_0753	173.964	116.761	211.867
SMDB11_0318	112.861	109.157	156.289
SMDB11_3314	114.302	127.587	141.647
SMDB11_3410	114.24	171.541	168.264
SMDB11_3755	87.0485	97.041	117.513
SMDB11_3201	222.159	221.397	169.546
SMDB11_1998	145.802	145.647	147.456
SMDB11_1801	240.344	208.611	194.216
SMDB11_1269	166.994	180.196	177.424
SMDB11_3827	168.436	151.665	165.655
SMDB11_2971	312.954	142.597	534.65
SMDB11_3871	181.906	184.109	129.423
SMDB11_4466	23.9005	11.5437	10.5498
SMDB11_0821	112.828	105.29	258.589
SMDB11_1011	120.902	133.164	290.524
SMDB11_2713	2.95096	4.64223	12.8771
SMDB11_1450	104.999	150.792	105.805
SMDB11_0086	74.2044	97.0189	125.874
SMDB11_0844	164.735	153.893	174.283
SMDB11_0473	80.23	967.202	188.357
SMDB11_t00047	103.656	72.1871	403.115
SMDB11_2706	89.3945	98.9762	109.775
SMDB11_0026	866.399	492.069	420.301
SMDB11_2538	175.468	135.956	326.58
SMDB11_3896	80.2733	70.9668	90.5647
SMDB11_1357	36.1325	31.3236	57.6392
SMDB11_3571	194.318	210.017	145.944
SMDB11_4046	117.19	133.471	197.62
SMDB11_4759	161.835	157.65	229.014
SMDB11_0406	6.81361	7.73252	13.808
SMDB11_1982	143.924	178.531	159.643
SMDB11_1919	164.292	43.393	35.2366
SMDB11_2712	3.66657	5.58191	14.016
SMDB11_2991	283.136	268.681	309.518
SMDB11_0001	593.397	557.387	503.418
SMDB11_3447	110.346	113.233	164.598
SMDB11_1973	682.624	506.146	513.679
SMDB11_3616	39.5051	33.9372	47.2209
SMDB11_4742	113.66	70.4645	134.917
SMDB11_3704	120.212	120.871	111.71
SMDB11_3596	124.068	124.459	165.655
SMDB11_0071	153.585	164.307	174.822
SMDB11_3214	134.724	137.537	145.099
SMDB11_4599	2.60418	5.58642	14.7652
SMDB11_1938	274.788	590.977	430.619
SMDB11_4099	136.236	138.572	140.296
SMDB11_1154	242.217	221.662	196.773
SMDB11_4639	110.785	103.163	186.009
SMDB11_0469	159.379	256.359	236.695
SMDB11_1984	170.523	165.689	178.148
SMDB11_4068	100.155	102.489	138.131
SMDB11_3376	3.16254	13.6413	5.6959
SMDB11_2725	19.7624	28.7859	30.6591
SMDB11_0462	200.154	207.691	215.287
SMDB11_0438	243.267	294.268	327.597
SMDB11_0743	99.6201	93.082	126.123
SMDB11_0378	162.823	183.662	223.542
SMDB11_3068	53.6544	117.967	267.45
SMDB11_4287	171.84	141.882	192.074
SMDB11_4398	3.75181	13.8161	19.1602
SMDB11_0224	193.425	197.043	141.05
SMDB11_1276	115.615	120.218	203.077
SMDB11_0127	259.094	295.83	123.321
SMDB11_2031	260.896	287.347	318.608
SMDB11_3982	322.642	481.189	326.36
SMDB11_0083	107.324	94.909	294.134
SMDB11_3343	380.661	218.678	175.25
SMDB11_4087	127.833	128.125	151.76
SMDB11_4266	104.759	115.263	129.231
SMDB11_2967	7.30628	10.7958	16.2552
SMDB11_1459	122.984	157.533	181.946
SMDB11_2244	35.9935	41.7183	28.1443
SMDB11_4391	164.152	154.661	190.824
SMDB11_3573	128.76	130.609	259.369
SMDB11_3413	199.818	193.3	152.499
SMDB11_1294	210.766	120.562	207.39
SMDB11_3991	107.676	123.024	175.28
SMDB11_0826	635.728	629.12	696.311
SMDB11_2927	172.169	197.852	170.348
SMDB11_3326	70.8116	78.2032	63.4411
SMDB11_3095	151.128	126.192	218.6
SMDB11_0097	134.741	163.192	119.991
SMDB11_2905	151.535	152.067	151.299
SMDB11_0471	168.056	831.103	214.768
SMDB11_3149	126.723	106.014	294.132
SMDB11_4505	51.8316	91.0772	96.6024
SMDB11_0143	113.514	105.374	120.753
SMDB11_1559	292.097	256.534	407.455
SMDB11_3375	6.50931	24.7741	4.85692
SMDB11_3264	1.90317	1.24172	4.15521
SMDB11_0422	129.203	113.233	189.108
SMDB11_2851	205.5	188.176	230.163
SMDB11_0140	148.902	140.406	201.805
SMDB11_3626	133.115	143.854	185.513
SMDB11_4193	17.394	29.2887	22.3767
SMDB11_4212	161.674	132.842	172.504
SMDB11_2730	165.116	165.275	215.911
SMDB11_1406	184.729	159.579	297.531
SMDB11_2229	259.404	354.326	408.441
SMDB11_0859	89.9577	83.8168	168.203
SMDB11_4300	82.5471	81.86	110.117
SMDB11_0861	89.2277	76.5942	163.064
SMDB11_0130	254.496	300.754	263.131
SMDB11_3834	4.4737	10.2917	56.5704
SMDB11_2236	234.021	325.052	591.045
SMDB11_0860	82.2315	82.0043	178.431
SMDB11_3502	148.629	132.954	200.473
SMDB11_3918	219.672	195.223	334.755
SMDB11_0536	99.2202	141.518	131.163
SMDB11_0377	183.101	205.941	157.879
SMDB11_1292	142.219	128.269	169.506
SMDB11_3341	1895.74	1475.78	2199.98
SMDB11_0164	103.761	105.985	183.822
SMDB11_3067	160.393	173.105	163.038
SMDB11_4196	54.212	51.1609	77.4561
SMDB11_1536	73.6497	84.4068	362.481
SMDB11_3646	114.82	118.032	152.594
SMDB11_4516	545.88	539	243.371
SMDB11_2235	276.556	337.151	403.583
SMDB11_0364	128.789	95.1493	634.903
SMDB11_0109	160.405	152.395	177.605
SMDB11_1955	1.94336	19.8468	38.3509
SMDB11_0455	112.488	122.672	81.1153
SMDB11_4281	78.944	116.567	196.18
SMDB11_2109	103.616	104.389	143.963
SMDB11_2966	4.61748	6.32661	11.4052
SMDB11_3172	107.965	107.155	172.32
SMDB11_1497	34.2848	55.5775	161.919
SMDB11_1370	104.493	132.781	144.456
SMDB11_3145	170.098	169.8	200.361
SMDB11_3528	49.6347	49.8478	157.741
SMDB11_4361	40.3365	51.0346	97.1914
SMDB11_4015	127.323	128.268	206.12
SMDB11_2715	1.78314	4.52435	9.35927
SMDB11_3902	15.2377	31.0548	50.5878
SMDB11_0226	325.28	82.1448	203.224
SMDB11_1010	158.256	136.403	172.733
SMDB11_0046	100.767	256.302	351.481
SMDB11_4478	112.811	103.749	219.421
SMDB11_3279	113.792	114.119	137.141
SMDB11_4110	16.4217	27.2989	95.1687
SMDB11_3284	88.7605	101.345	165.898
SMDB11_2556	167.415	161.002	153.406
SMDB11_1924	135.688	121.511	164.701
SMDB11_1609	28.7118	64.384	52.9492
SMDB11_0145	111.743	74.5287	279.021
SMDB11_3639	104.012	98.1641	125.418
SMDB11_3724	10.5002	14.7025	19.892
SMDB11_0407	199.003	227.458	83.1509
SMDB11_3664	108.144	117.541	82.2306
SMDB11_0413	168.968	169.527	185.397
SMDB11_3942	6.14587	22.115	44.0231
SMDB11_4752	244.691	222.124	268.109
SMDB11_4295	106.976	124.103	77.7741
SMDB11_4490	95.7144	99.1759	152.285
SMDB11_2724	16.4048	24.6124	21.4346
SMDB11_3400	169.287	156.873	236.031
SMDB11_4598	5.63749	8.42914	17.0018
SMDB11_4160	78.9908	79.9249	193.175
SMDB11_1697	55.8716	58.5031	100.557
SMDB11_3732	373.291	312.885	380.703
SMDB11_2964	2.44247	3.71837	8.10676
SMDB11_3675	82.7189	56.3369	95.2134
SMDB11_t00083	107.89	142.252	669.792
SMDB11_3374	6.90367	20.0423	7.83209
SMDB11_3020	137.715	186.894	155.389
SMDB11_1904	62.0174	112.276	90.7372
SMDB11_1220	185.761	164.299	151.863
SMDB11_0877	72.399	73.9245	151.054
SMDB11_0075	135.98	149.031	182.466
SMDB11_0412	157.385	167.719	198.501
SMDB11_3076	196.433	197.423	299.976
SMDB11_3000	122.648	129.555	217.453
SMDB11_0520	158.238	175.469	160.562
SMDB11_0910	287.785	258.024	279.283
SMDB11_3600	117.179	116.782	184.346
SMDB11_3404	135.66	138.778	113.308
SMDB11_4186	123.562	112.047	321.19
SMDB11_2854	76.9165	121.207	63.0791
SMDB11_3523	69.9676	70.9139	73.6308
SMDB11_3144	1548.59	1723.51	1002.3
SMDB11_3303	123.339	93.4832	196.753
SMDB11_3608	103.148	109.36	104.83
SMDB11_1461	413.402	267.453	433.715
SMDB11_0868	111.037	101.353	155.581
SMDB11_0481	85.5533	88.6018	420.12
SMDB11_1266	148.168	161.892	141.244
SMDB11_1854	148.553	127.587	182.449
SMDB11_1144	138.58	143.475	118.185
SMDB11_2248	26.9941	32.9718	32.078
SMDB11_4474	103.148	109.827	123.976
SMDB11_4322	42.349	38.2143	57.0514
SMDB11_3977	69.6043	78.4707	146.483
SMDB11_2855	52.8291	40.2129	120.497
SMDB11_0073	134.346	150.784	181.365
SMDB11_3039	147.616	139.86	178.91
SMDB11_3610	25.1077	24.4672	40.4214
SMDB11_1028	159.168	161.543	176.335
SMDB11_4006	236.211	228.787	131.997
SMDB11_0078	158.368	154.991	251.528
SMDB11_4315	78.5886	64.9616	87.9582
SMDB11_4088	89.5476	87.6793	133.75
SMDB11_4350	64.7849	78.1075	184.452
SMDB11_1928	231.256	271.509	382.023
SMDB11_0577	168.708	182.042	403.585
SMDB11_1003	140.796	153.954	128.205
SMDB11_2766	170.651	181.518	228.631
SMDB11_3637	114.605	104.248	126.98
SMDB11_3951	89.8717	102.009	169.373
SMDB11_1598	152.872	128.845	157.147
SMDB11_2988	122.035	129.825	155.708
SMDB11_1576	151.934	114.492	158.991
SMDB11_3040	134.015	129.048	173.986
SMDB11_4644	80.9254	323.149	31.7958
SMDB11_1989	98.2569	87.1353	94.1338
SMDB11_0757	151.651	99.234	200.331
SMDB11_0024	405.171	359.322	167.216
SMDB11_1282	49.4634	43.1386	59.7273
SMDB11_3533	133.204	105.055	150.798
SMDB11_3461	98.285	118.584	162.683
SMDB11_4716	1.705	7.98664	6.0336
SMDB11_1610	37.6381	58.9638	67.8927
SMDB11_2322	34.0505	22.4509	60.8577
SMDB11_0165	94.5519	104.686	224.979
SMDB11_3277	119.38	121.112	139.645
SMDB11_2898	134.34	137.226	166.601
SMDB11_2408	58.7782	57.0329	114.87
SMDB11_0025	697.3	469.372	184.35
SMDB11_0266	76.2509	50.5466	87.0298
SMDB11_0381	268.703	320.534	285.959
SMDB11_4050	88.6901	91.8818	130.787
SMDB11_0007	49.6003	52.9441	73.8424
SMDB11_2896	137.297	154.291	153.917
SMDB11_2253	31.9799	39.0242	26.548
SMDB11_3798	49.9352	49.4398	493.362
SMDB11_4071	121.142	81.083	58.3613
SMDB11_3946	8.66009	39.9771	50.4575
SMDB11_4165	207.631	197.702	290.227
SMDB11_4090	147.478	110.532	208.143
SMDB11_3510	10.4867	12.0389	39.9148
SMDB11_1203	90.6104	104.229	105.916
SMDB11_3006	150.074	142.257	463.154
SMDB11_0391	154.635	146.342	113.114
SMDB11_3131	113.681	106.937	82.9616
SMDB11_3920	247.08	221	348.701
SMDB11_0045	70.6946	184.002	323.886
SMDB11_4506	97.2663	100.382	98.6138
SMDB11_3613	22.0546	31.449	25.4217
SMDB11_4109	51.8937	64.9632	86.5313
SMDB11_2238	140.873	200.649	283.969
SMDB11_2935	134.654	138.034	170.903
SMDB11_0074	94.1875	102.981	163.685
SMDB11_4007	475.639	375.115	264.978
SMDB11_3638	121.589	113.294	128.813
SMDB11_1936	265.328	524.679	309.026
SMDB11_2250	26.8695	33.1141	31.0771
SMDB11_3466	93.7844	92.9559	106.337
SMDB11_0643	103.046	101.909	104.804
SMDB11_0822	102.796	110.636	130.698
SMDB11_1433	102.998	65.8273	186.455
SMDB11_4293	90.6025	77.5864	67.9527
SMDB11_4700	91.0225	58.8644	234.88
SMDB11_3645A	96.5915	89.0223	140.196
SMDB11_1333	27.6886	26.3453	1390.26
SMDB11_2908	27.9358	32.4873	61.0953
SMDB11_3062	122.952	94.5234	508.59
SMDB11_4070	89.0014	91.4691	130.288
SMDB11_3340	1572.29	1188.72	1272.93
SMDB11_2852	129.966	131.855	118.156
SMDB11_3992	515.786	769.799	239.164
SMDB11_2079	115.582	149.663	61.6275
SMDB11_3911	68.4798	88.0686	87.0154
SMDB11_4170	175.249	2.77362	11.9467
SMDB11_1675A	266.464	155.394	292.594
SMDB11_2202	210.144	293.893	288.674
SMDB11_2714	2.06482	2.31135	8.58771
SMDB11_0783	31.6884	33.6422	38.2771
SMDB11_1875	51.3414	59.5787	60.6873
SMDB11_0472	76.3787	1085.36	152.346
SMDB11_4296	114.741	118.113	125.577
SMDB11_4283	253.884	273.964	421.105
SMDB11_2912	11.6625	17.5483	17.8366
SMDB11_4450	155.684	136.668	199.728
SMDB11_2181	162.053	188.012	147.995
SMDB11_0442	156.656	166.003	177.079
SMDB11_4637	99.3097	96.1991	100.976
SMDB11_0946	195.436	242.047	118.907
SMDB11_0553	110.72	136.934	144.385
SMDB11_3647	83.9521	84.617	162.315
SMDB11_3846	125.651	147.117	152.366
SMDB11_0119	12.1243	16.4597	30.9504
SMDB11_2587	160.274	126.345	365.407
SMDB11_4704	6.08657	19.6013	23.2736
SMDB11_4512	96.0306	92.2739	145.158
SMDB11_0207	96.4867	93.8459	167.157
SMDB11_4642	43.0457	95.2218	84.3535
SMDB11_3702	141.425	147.688	122.168
SMDB11_1492	146.086	147.095	249.102
SMDB11_3833	2.77049	8.61121	31.2931
SMDB11_1615	21.7804	33.5185	36.2551
SMDB11_0499	186.298	161.774	219.263
SMDB11_0794	7.10159	8.05738	17.4796
SMDB11_0194	127.964	134.618	131.813
SMDB11_3882	38.0297	97.4169	90.884
SMDB11_1901	87.1391	108.468	52.8591
SMDB11_3995	74.9367	67.9252	118.791
SMDB11_4705	6.49669	15.495	17.5179
SMDB11_1990	271.159	241.074	249.662
SMDB11_3944	5.09521	18.3222	33.5787
SMDB11_2858	133.384	138.069	119.66
SMDB11_0918	9.55698	12.4975	33.2525
SMDB11_4473	104.4	106.808	146.431
SMDB11_4103	75.1162	78.9146	142.795
SMDB11_0372	91.3832	80.0119	119.583
SMDB11_0055	884.494	1439.21	897.194
SMDB11_3403	106.472	112.34	86.9682
SMDB11_3914	101.621	104.781	179.254
SMDB11_2404	76.1099	84.926	163.639
SMDB11_3216	118.83	117.082	206.959
SMDB11_1617A	20.1339	28.3526	39.9402
SMDB11_1354	48.3333	40.6724	85.5676
SMDB11_4102	102.233	96.6917	162.07
SMDB11_3921	251.266	199.814	338.07
SMDB11_1848	121.902	125.653	161.788
SMDB11_4416	1380.89	41.6903	2307.86
SMDB11_0181	129.547	166.92	157.22
SMDB11_3685	147.678	184.167	91.8756
SMDB11_4703	6.10555	17.8884	20.5938
SMDB11_0583	3.41076	7.91234	66.8454
SMDB11_2073	93.0202	95.0113	214.805
SMDB11_1906	87.403	79.1626	280.277
SMDB11_3898	158.194	121.652	92.2697
SMDB11_4168	103.174	32.7446	75.9865
SMDB11_4265	47.2195	52.6867	165.305
SMDB11_0519	139.434	176.83	232.654
SMDB11_1175	53.7431	59.5404	43.7011
SMDB11_4310	29.4175	23.9328	59.2495
SMDB11_3248	19.6585	20.9494	43.3177
SMDB11_4017	164.35	199.36	202.392
SMDB11_3406	86.6206	99.898	158.93
SMDB11_2889	79.703	79.0109	138.576
SMDB11_2167	207.355	222.809	97.7634
SMDB11_3133	141.894	146.512	110.164
SMDB11_0550	330.626	156.098	575.143
SMDB11_3710	16.0887	16.9225	23.8435
SMDB11_0037	114.587	119.692	206.334
SMDB11_0011	238.683	296.681	306.506
SMDB11_3503	56.4321	56.4681	111.695
SMDB11_1487	99.0129	91.5178	188.663
SMDB11_2819	179.607	169.793	265.421
SMDB11_0828	11.7879	16.102	26.6733
SMDB11_1965	103.466	103.959	203.172
SMDB11_0995	110.785	121.24	104.864
SMDB11_1837	103.995	92.1976	267.822
SMDB11_0456	98.1711	108.991	68.3033
SMDB11_2180	158.043	174.86	143.089
SMDB11_4617	80.4425	72.0727	105.484
SMDB11_4614	61.0862	56.7051	138.348
SMDB11_0611	223.28	134.021	403.762
SMDB11_0528	223.025	241.641	205.651
SMDB11_3866	66.997	61.7925	119.243
SMDB11_0843	90.0733	116.656	250.212
SMDB11_0987	148.518	157.954	103.152
SMDB11_2051	56.7446	57.1481	204.849
SMDB11_3551	91.5815	85.5779	95.8005
SMDB11_3580	1951.96	1937.63	1264.72
SMDB11_1471	90.4587	80.54	171.177
SMDB11_1194	41.2014	39.9153	21.2016
SMDB11_4273	51.3161	56.0932	109.749
SMDB11_0521	207.23	202.038	335.139
SMDB11_0218	7.84818	15.2194	53.2513
SMDB11_3440	111.167	118.818	232.792
SMDB11_0990	227.524	237.428	241.023
SMDB11_1153	148.758	136.624	194.283
SMDB11_2768	109.338	120.405	71.972
SMDB11_0792	224.778	106.199	289.119
SMDB11_4187	136.187	158.344	426.717
SMDB11_4122	61.2698	68.2105	140.253
SMDB11_4616	76.5364	78.9988	157.144
SMDB11_0328	106.885	133.662	125.967
SMDB11_2046	134.092	130.283	161.733
SMDB11_2259	80.691	99.9682	62.9194
SMDB11_3123	37.329	44.5717	120.678
SMDB11_1264	152.035	145.784	149.614
SMDB11_3038	161.831	152.428	210.226
SMDB11_4560	70.7706	73.0079	134.553
SMDB11_0408	151.971	190.772	118.387
SMDB11_2247	22.3224	26.4369	24.5479
SMDB11_2965	3.58808	4.68208	9.81217
SMDB11_4479	101.845	104.843	122.267
SMDB11_1123	97.1101	94.6773	150.736
SMDB11_0120	62.1072	67.4006	109.124
SMDB11_1201	43.772	71.6489	125.752
SMDB11_4531	92.8076	101.429	110.612
SMDB11_1754	168.444	155.378	144.067
SMDB11_4714	1.5834	5.85417	3.91103
SMDB11_2797	88.194	99.3511	59.735
SMDB11_1172	483.324	906.096	246.522
SMDB11_3286	117.82	107.414	94.8513
SMDB11_1983	171.417	158.314	101.425
SMDB11_2175	661.814	223.645	800.173
SMDB11_4745	118.941	132.805	73.0233
SMDB11_1664	144.211	113.912	129.251
SMDB11_4274	66.2124	71.6646	79.819
SMDB11_1826	2.14891	5.72504	9.28869
SMDB11_4051	78.2549	82.152	124.825
SMDB11_3386	104.876	114.421	76.4359
SMDB11_4502	85.5533	84.8678	131.689
SMDB11_3718	72.1133	80.607	113.933
SMDB11_4511	95.9177	91.2277	116.88
SMDB11_0186	183.959	197.873	290.402
SMDB11_4626	94.6671	107.177	111.781
SMDB11_4180	20.428	19.4702	85.5513
SMDB11_1905	86.5938	84.9489	242.08
SMDB11_4056	105.788	81.0581	217.658
SMDB11_2735	99.4746	114.967	102.786
SMDB11_3163	111.311	114.459	153.504
SMDB11_3005	129.278	136.877	303.767
SMDB11_4733	34.3406	25.7248	40.1388
SMDB11_4638	96.3303	96.0565	105.525
SMDB11_1306	117.224	133.96	225.29
SMDB11_3265	74.4392	75.2928	64.2591
SMDB11_3289	94.6789	102.237	109.876
SMDB11_0193A	90.9704	104.959	140.989
SMDB11_2669	65.5046	63.06	136.417
SMDB11_3625	95.4941	99.5194	138.582
SMDB11_4059	97.7372	96.2983	136.499
SMDB11_3981	264.061	378.631	263.345
SMDB11_3019	56.2102	133.515	166.44
SMDB11_2199	243.735	317.397	340.609
SMDB11_3208	98.747	89.1207	134.958
SMDB11_2982	2213.42	2133.01	2418.98
SMDB11_2909	29.2661	32.7711	49.4363
SMDB11_1959	7.64908	34.4281	45.8985
SMDB11_1073	11.6169	24.8436	31.0849
SMDB11_4702	4.16298	16.3444	17.8593
SMDB11_2539	107.213	40.8047	110.729
SMDB11_2020	108.171	100.399	143.123
SMDB11_1226	105.535	76.7882	214.912
SMDB11_1931	128.208	141.352	189.338
SMDB11_3497	69.5544	83.3218	143.003
SMDB11_1030	140.747	122.706	161.004
SMDB11_2987A	84.5624	72.0308	126.037
SMDB11_4747	161.83	146.399	150.667
SMDB11_1043	47.1074	60.0407	130.111
SMDB11_4309	160.203	131.926	279.879
SMDB11_4259A	64.1929	65.1506	141.49
SMDB11_4194	14.2382	25.5173	17.473
SMDB11_1474	114.833	128.566	157.321
SMDB11_4061	88.7912	91.0477	150.071
SMDB11_3862	88.2885	115.394	121.636
SMDB11_3805	67.5115	83.9945	118.165
SMDB11_4062	89.2213	95.113	128.108
SMDB11_3705	101.863	101.006	100.137
SMDB11_0811	245.793	273.835	165.617
SMDB11_1712	39.5349	44.0211	56.2909
SMDB11_2970	67.5977	58.2803	154.242
SMDB11_0056	947.304	1600.89	809.884
SMDB11_4729	124.141	153.202	103.353
SMDB11_2589	37.7836	40.999	32.7634
SMDB11_4169	58.117	4.4238	23.3268
SMDB11_0445	105.337	112.688	244.692
SMDB11_4556	90.2294	97.1972	123.231
SMDB11_3707	82.7297	86.5721	133.96
SMDB11_0470	137.351	292.803	262.519
SMDB11_3437	84.9911	75.1463	105.038
SMDB11_4095	61.6051	85.522	38.7193
SMDB11_3448	76.9379	73.6702	83.0471
SMDB11_3861	117.905	108.198	159.566
SMDB11_3672	98.6304	100.391	113.595
SMDB11_4756	60.4429	95.11	150.079
SMDB11_4290	86.7133	92.8438	99.1242
SMDB11_3940	411.305	351.528	691.134
SMDB11_1846	103.445	99.1638	141.59
SMDB11_2041	69.9345	68.6634	132.605
SMDB11_1263	82.1641	91.5327	106.845
SMDB11_4234	1.19384	5.81591	14.3385
SMDB11_1434	50.7536	45.7753	114.037
SMDB11_1031	109.652	123.038	166.416
SMDB11_4509	87.2049	97.6056	215.397
SMDB11_3624	25.1205	68.244	35.4369
SMDB11_4055	79.4448	62.1038	137.814
SMDB11_2869	98.1743	100.854	144.657
SMDB11_2203	199.771	290.971	298.594
SMDB11_3698	84.0083	81.3861	147.311
SMDB11_0857	50.1791	41.7572	118.815
SMDB11_1491	112.296	112.849	162.086
SMDB11_2380	199.982	102.363	108.261
SMDB11_1304	77.2578	92.3832	171.761
SMDB11_2313	33.4185	75.2535	39.4449
SMDB11_3396	70.5497	66.4964	106.573
SMDB11_2631	104.456	107.093	91.7523
SMDB11_4701	2.91274	16.7294	17.0869
SMDB11_4528	120.174	128.239	104.826
SMDB11_1623	41.4832	47.6494	52.0974
SMDB11_3661	93.6137	85.685	156.882
SMDB11_3868	70.1133	70.4645	84.8992
SMDB11_3857	201.74	213.342	172.707
SMDB11_3756	58.7368	71.9719	95.7936
SMDB11_0791	189.008	78.3846	162.505
SMDB11_3712	15.9633	20.6569	58.8979
SMDB11_3443	90.2023	65.0743	234.855
SMDB11_1599	108.677	93.0102	112.093
SMDB11_2252	19.5708	36.2817	25.9244
SMDB11_4175	129.48	101.034	127.69
SMDB11_4717	1.14024	6.50952	6.16087
SMDB11_1561	35.4898	3.95996	98.7719
SMDB11_1205	138.525	131.601	109.889
SMDB11_3420	299.077	278.022	372.136
SMDB11_2541	151.651	88.433	87.895
SMDB11_3438	102.159	100.579	134.352
SMDB11_0463	55.3727	65.6919	109.355
SMDB11_3575	39.3849	45.1433	77.3441
SMDB11_3302	113.796	95.6465	99.2076
SMDB11_4009	402.936	409.104	199.485
SMDB11_4063	82.7727	80.0697	122.031
SMDB11_1045	117.411	97.6931	112.378
SMDB11_2022	68.765	76.178	108.242
SMDB11_1695	124.91	101.311	214.257
SMDB11_3599	90.5153	85.5748	140.048
SMDB11_0845	102.416	87.3547	127.698
SMDB11_3595	89.2661	90.5979	125.049
SMDB11_1874	47.0497	40.8501	33.5929
SMDB11_4026	110.846	88.4737	204.927
SMDB11_2076	101.914	77.9696	97.7524
SMDB11_4058	100.896	92.1835	133.14
SMDB11_2810	65.4446	140.305	121.452
SMDB11_2213	239.006	340.049	335.72
SMDB11_4260	77.7236	74.6618	106.595
SMDB11_0855	49.0849	46.3733	170.36
SMDB11_3377A	61.2438	71.9719	79.2856
SMDB11_1308	72.188	65.4869	86.5575
SMDB11_1953	61.8936	80.9831	195.436
SMDB11_3014	59.4937	115.317	57.5667
SMDB11_4379	65.9959	63.6506	56.0349
SMDB11_4744	68.8593	65.472	100.703
SMDB11_2764	69.0885	69.5095	130.677
SMDB11_4547	203.334	195.922	460.394
SMDB11_3840	99.6028	88.3368	78.8764
SMDB11_3677	59.7567	65.0607	42.8405
SMDB11_2462	4.77349	6.48255	14.889
SMDB11_3870	68.6018	67.8308	81.9941
SMDB11_4358	3.67375	16.0794	14.4147
SMDB11_3165	67.5419	86.1681	107.781
SMDB11_2249	20.8201	27.6839	22.2954
SMDB11_1325	50.3494	59.2189	109.32
SMDB11_0498	116.221	106.809	170.727
SMDB11_1858	80.505	104.76	105.983
SMDB11_0064	62.713	70.5921	99.3953
SMDB11_1212	64.5788	58.5462	83.5638
SMDB11_3809	61.7528	54.8398	121.661
SMDB11_4143	62.0795	66.471	76.9241
SMDB11_1954	6.64419	8.27588	78.233
SMDB11_0724	157.731	225.541	124.552
SMDB11_0980	82.003	76.8171	110.303
SMDB11_4618	82.9891	59.4336	81.9215
SMDB11_0648	13.1127	17.3587	33.9728
SMDB11_2258	85.8362	86.2457	61.292
SMDB11_1320	129.568	92.1268	143.646
SMDB11_4536	70.8908	69.5095	55.0282
SMDB11_1435	71.3714	66.6743	158.259
SMDB11_1612	28.2644	41.0278	85.4404
SMDB11_0486	55.3128	44.23	66.7592
SMDB11_4057	69.2187	71.9446	93.4877
SMDB11_0185	73.9611	75.4713	106.755
SMDB11_0094	83.1489	86.4896	71.7897
SMDB11_3174	55.5915	63.8466	80.4155
SMDB11_4016	135.733	174.2	409.332
SMDB11_3469	127.921	129.028	137.443
SMDB11_3592	90.7221	86.3209	117.508
SMDB11_3917	159.576	117.796	252.075
SMDB11_1943	112.188	110.812	173.604
SMDB11_2666	60.2582	62.7388	77.4131
SMDB11_0296	84.5236	77.9696	99.964
SMDB11_3703	105.69	110.339	129.857
SMDB11_2885	85.1292	71.7758	95.0678
SMDB11_2776	62.3554	78.2321	92.769
SMDB11_0136	55.8716	63.7933	94.585
SMDB11_0453	20.8396	39.7939	109.382
SMDB11_4277	56.2297	60.2492	60.1553
SMDB11_3558	93.6226	74.5486	115.291
SMDB11_0362	124.068	71.9238	881.04
SMDB11_3660	59.9848	61.5755	138.321
SMDB11_0928	93.3358	89.0139	168.559
SMDB11_3015	27.2936	82.3691	104.296
SMDB11_1432	88.0858	52.7204	122.183
SMDB11_1215	12.9227	21.1198	26.8144
SMDB11_3948	123.721	124.339	145.907
SMDB11_3985	178.301	207.067	293.949
SMDB11_3424	10.3933	34.8462	14.06
SMDB11_4025	104.896	79.0119	322.6
SMDB11_4390	77.9146	75.4223	105.052
SMDB11_0714A	92.8036	127.587	266.358
SMDB11_1831	1373.67	977.58	1173.71
SMDB11_1105	67.7845	77.3499	86.1786
SMDB11_2757	47.1416	48.9695	51.4195
SMDB11_1956	1.65627	13.7841	23.762
SMDB11_3135	80.6521	87.2837	65.7702
SMDB11_4082	98.2569	107.605	118.002
SMDB11_3116	114.653	85.0577	103.323
SMDB11_3194	98.838	111.06	102.284
SMDB11_4098	75.3616	77.3432	93.6337
SMDB11_0122	68.9083	93.5635	129.234
SMDB11_4357	7.05595	18.3049	30.8107
SMDB11_2107	9.46976	12.6145	92.9769
SMDB11_4480	71.6302	64.9519	105.134
SMDB11_3132	101.816	110.54	85.3255
SMDB11_2588	44.3068	47.5591	117.785
SMDB11_2237	93.9788	137.401	145.523
SMDB11_3313	73.9845	72.543	91.8876
SMDB11_2702	396.481	429.384	236.437
SMDB11_3768	55.8716	63.6232	91.3583
SMDB11_3215	76.0314	79.7964	174.816
SMDB11_2719	85.9329	84.8266	72.9393
SMDB11_4467	19.3829	9.79385	9.90676
SMDB11_2939	44.5079	47.5746	94.7312
SMDB11_2586	94.5302	91.7879	127.026
SMDB11_0252	65.4691	32.3532	183.405
SMDB11_4460	68.9028	74.2705	110.393
SMDB11_3096	37.2477	42.9861	94.0427
SMDB11_4672	150.689	194.774	220.378
SMDB11_3943	4.23269	16.3672	24.3074
SMDB11_3007	117.064	138.992	79.205
SMDB11_3427	29.1924	26.6357	25.0698
SMDB11_2910	17.234	19.0428	50.2923
SMDB11_3883	59.4596	88.1791	200.516
SMDB11_0464	90.9236	108.158	91.8812
SMDB11_2104	71.9346	88.779	145.55
SMDB11_2183	136.556	134.91	181.937
SMDB11_3508	72.5536	63.8941	128.438
SMDB11_0108	66.9217	67.7626	89.0122
SMDB11_4524	74.1824	69.3327	145.396
SMDB11_2567	102.967	113.559	112.444
SMDB11_4730	91.8437	104.866	99.958
SMDB11_3737	231.994	70.2823	470.715
SMDB11_3816	64.0258	59.5404	197.401
SMDB11_3493	6.8006	4.77054	29.7251
SMDB11_3640	74.6387	80.6958	104.078
SMDB11_1268	78.9763	89.8542	149.417
SMDB11_0057	682.892	1111.48	743.854
SMDB11_3903	10.6216	18.8652	23.0095
SMDB11_1830	1383.09	996.364	1322.5
SMDB11_0386	74.1473	81.4805	70.8289
SMDB11_1195	92.0411	76.7758	168.873
SMDB11_3545	5.56068	23.4816	6.78571
SMDB11_2868A	138.036	117.222	149.165
SMDB11_3609	40.0057	34.2179	56.6235
SMDB11_0742	95.9475	92.4092	101.385
SMDB11_3398	42.6388	53.0212	76.2083
SMDB11_4549	63.5539	84.5261	34.0696
SMDB11_1290	56.8255	58.7106	23.1408
SMDB11_3138	19.8683	25.0453	52.7476
SMDB11_0912	134.18	125.242	134.608
SMDB11_1613	13.2129	14.3679	49.7698
SMDB11_0497	49.1129	51.7892	82.496
SMDB11_0040	88.2934	99.8031	165.075
SMDB11_3627	59.7826	70.1726	104.365
SMDB11_3069	27.8488	60.5473	186.047
SMDB11_1987	79.369	96.7167	94.2862
SMDB11_3246	21.0577	17.7204	60.5072
SMDB11_1950	178.902	171.404	218.68
SMDB11_0685	113.648	81.6747	123.301
SMDB11_1094	112.519	97.4619	141.358
SMDB11_0437	28.7118	32.4873	64.9287
SMDB11_4530	69.0178	67.7383	99.5217
SMDB11_3450	51.9808	51.6506	72.4134
SMDB11_0467	308.351	261.61	185.092
SMDB11_3746	37.7183	38.6905	38.4865
SMDB11_2816	2.87823	2.96413	43.7011
SMDB11_2617	55.012	73.9348	56.7937
SMDB11_3645	76.5757	72.7666	108.029
SMDB11_0911	142.291	135.237	153.049
SMDB11_3910	42.8782	57.0348	49.478
SMDB11_0106	77.871	62.8187	117.698
SMDB11_2196	240.197	343.186	294.56
SMDB11_3764	57.2105	60.8746	59.6812
SMDB11_2662	98.9689	88.2202	175.529
SMDB11_0192	86.4679	84.3826	99.3269
SMDB11_1787	62.651	77.3171	63.6245
SMDB11_1650	74.8616	68.5718	63.1385
SMDB11_2194	202.734	327.675	178.419
SMDB11_0402	138.797	162.803	220.745
SMDB11_0927	108.498	99.4913	130.458
SMDB11_3919	157.481	135.926	231.02
SMDB11_1027	78.4093	81.2187	71.7511
SMDB11_2796	66.493	92.3673	46.5402
SMDB11_2108	86.4764	70.7008	140.366
SMDB11_4746	117.911	125.377	103.279
SMDB11_4052	53.5735	52.0404	78.2256
SMDB11_3614	14.9334	16.4628	22.9741
SMDB11_0054	50.9785	38.7177	63.2047
SMDB11_3884	42.2541	44.2056	92.3114
SMDB11_0500	152.459	146.01	209.38
SMDB11_1004	59.7957	57.7482	100.387
SMDB11_3817	70.759	70.7925	56.0504
SMDB11_2034	89.5512	69.5565	95.1998
SMDB11_1547	37.4994	51.9158	18.7268
SMDB11_0460	119.18	116.265	158.61
SMDB11_0854	46.6647	44.2569	156.734
SMDB11_1600	89.5872	71.1258	101.748
SMDB11_3589	63.9437	53.4924	91.6276
SMDB11_4741	63.5998	41.3716	174.695
SMDB11_3544	8.29434	30.6032	11.9508
SMDB11_2278A	59.2993	53.2263	77.574
SMDB11_2840	57.8611	57.7989	62.2705
SMDB11_3973	62.2206	70.237	157.868
SMDB11_4408	1151.86	156.256	2150.14
SMDB11_4164	139.459	129.596	210.265
SMDB11_1866	85.2278	85.2379	191.217
SMDB11_4465	14.2845	6.82401	9.8762
SMDB11_3905	45.8587	45.5775	64.4882
SMDB11_4030	132.031	108.59	28.8336
SMDB11_2703	71.795	80.3795	112.473
SMDB11_1099	67.6677	52.4824	98.3641
SMDB11_2707	71.6773	102.965	174.547
SMDB11_2709	286.807	214.475	137.812
SMDB11_4181	16.82	17.0338	80.5622
SMDB11_0004	70.972	73.7276	96.4425
SMDB11_3615	16.3947	21.3465	32.1697
SMDB11_4718	2.1572	4.59771	6.32738
SMDB11_0461	106.085	111.167	132.763
SMDB11_3644	68.5516	66.3571	117.327
SMDB11_3021	115.704	132.823	304.908
SMDB11_2772	23.7806	37.5655	68.3701
SMDB11_4028	75.7862	88.2158	125.791
SMDB11_4757	71.3735	76.4536	175.396
SMDB11_2027	32.5106	40.0838	82.1048
SMDB11_3586	93.0202	81.4382	82.2607
SMDB11_2678	27.7404	48.4769	15.9235
SMDB11_0656	9.82926	14.2747	32.3845
SMDB11_1002	40.3008	69.7194	90.7768
SMDB11_1490	78.5787	89.2651	91.6948
SMDB11_0061	483.733	518.214	348.712
SMDB11_0820	104.845	88.208	178.68
SMDB11_2427	13.3028	15.7675	28.4573
SMDB11_1145	80.7677	86.1595	111.726
SMDB11_0448	89.7184	118.341	149.254
SMDB11_0374	28.867	33.3143	80.502
SMDB11_4288	84.5425	84.2183	120.526
SMDB11_0817	241.273	266.968	160.442
SMDB11_2755	21.9785	26.1513	45.6083
SMDB11_2042	112.267	83.0642	192.612
SMDB11_4166	238.761	264.454	309.804
SMDB11_2878	57.264	66.9068	79.6959
SMDB11_3906	22.4302	22.8166	51.9402
SMDB11_2222A	103.251	102.409	144.214
SMDB11_1735	51.8229	54.4451	42.9177
SMDB11_4561	36.094	35.378	88.542
SMDB11_4060	64.3019	57.1245	135.758
SMDB11_3907	17.1749	16.2207	23.7643
SMDB11_3579	1677.8	1589.5	923.043
SMDB11_1534	81.3194	98.5847	62.9004
SMDB11_3745	220.13	254.655	171.286
SMDB11_3804	41.3217	57.1481	113.925
SMDB11_2338	42.1186	39.9117	50.2916
SMDB11_3411	38.4372	160.57	76.3363
SMDB11_3694	100.367	99.5797	117.46
SMDB11_2616	61.1647	77.4473	55.2014
SMDB11_2839	45.0076	40.7568	61.3349
SMDB11_2771	18.727	29.2754	41.6447
SMDB11_0190	37.7397	33.8626	91.0041
SMDB11_4297	67.4777	80.3323	119.003
SMDB11_2157	75.5909	69.8331	45.7789
SMDB11_0496	47.1577	42.1387	71.2174
SMDB11_3529	69.5915	86.9451	142.546
SMDB11_4706	3.96104	13.806	13.324
SMDB11_1696	18.3634	19.9261	28.2883
SMDB11_3393	94.3967	99.0804	106.139
SMDB11_3464	50.1481	52.6943	108.636
SMDB11_0103	67.5712	86.1482	103.06
SMDB11_3462	67.2888	70.2651	79.577
SMDB11_2953	32.6329	41.3998	82.4357
SMDB11_0062	539.297	561.951	529.399
SMDB11_2784	47.5558	51.0346	71.4087
SMDB11_4719	1.39679	7.44255	7.04392
SMDB11_1543	86.6074	61.8601	165.95
SMDB11_3051	93.7615	101.678	142.96
SMDB11_3434	84.1045	96.3686	134.792
SMDB11_1469	80.2133	103.462	158.432
SMDB11_3767	65.5715	67.928	122.789
SMDB11_3200	61.2718	74.3069	91.3182
SMDB11_0087	59.6557	67.4362	66.2526
SMDB11_0856	39.6657	37.5946	140.767
SMDB11_3460A	41.5788	33.6275	75.8216
SMDB11_0950	69.6893	46.1872	126.503
SMDB11_2106	26.959	35.3911	142.105
SMDB11_1191	38.894	48.638	43.7456
SMDB11_3186	56.5167	51.5598	65.3819
SMDB11_2201	122.09	180.091	252.687
SMDB11_3150	65.9468	70.1842	72.5838
SMDB11_2040	51.2012	58.5924	93.9961
SMDB11_3482	59.6638	58.8861	209.191
SMDB11_1618	5.3211	10.801	13.0063
SMDB11_1616	23.945	43.2883	31.1124
SMDB11_2765	57.9486	57.7064	125.242
SMDB11_4142	57.8759	66.7493	66.9131
SMDB11_3204	125.778	112.63	74.4492
SMDB11_0642	85.1903	81.6891	48.1646
SMDB11_1974	60.4559	70.6633	118.011
SMDB11_2763	47.5503	71.0322	150.482
SMDB11_0996	72.6159	76.4739	118.063
SMDB11_2254	21.0033	26.2279	21.1074
SMDB11_0569	55.3238	59.2068	77.6269
SMDB11_0485	47.5169	40.3428	66.9059
SMDB11_2630	83.3568	92.9461	73.0361
SMDB11_3522	52.8595	51.1605	66.7041
SMDB11_3256	82.0195	82.506	113.922
SMDB11_3134	80.0499	95.2547	67.7912
SMDB11_1991	167.434	162.695	130.089
SMDB11_2190	95.0011	119.733	322.529
SMDB11_2472	112.7	89.864	129.733
SMDB11_3837	14.096	36.9689	36.0835
SMDB11_1847	112.26	103.566	143.594
SMDB11_2211	198.832	278.8	267.026
SMDB11_3052	86.227	88.7413	64.2477
SMDB11_2240	12.3716	12.4549	52.9835
SMDB11_4340	125.913	120.498	130.441
SMDB11_2777	32.2336	52.0706	19.1303
SMDB11_3618	24.0826	20.1645	35.0957
SMDB11_4380	64.1622	55.1503	49.6367
SMDB11_0784	54.8474	58.3797	51.8215
SMDB11_4673	53.0263	52.7673	64.769
SMDB11_4418	47.1615	71.636	54.4405
SMDB11_0514	19.9478	34.2649	48.8081
SMDB11_1711	30.0082	28.3946	28.819
SMDB11_0363	117.194	68.8068	741.207
SMDB11_0607	94.2719	94.8934	115.752
SMDB11_2071	76.8234	74.4255	88.089
SMDB11_1176	39.5757	45.3914	41.6885
SMDB11_1016	117.58	120.393	92.5172
SMDB11_0503	184.246	167.742	300.799
SMDB11_4276	50.8952	58.3696	78.2206
SMDB11_3392	716.241	218.695	568.934
SMDB11_3348	10.9997	18.7393	19.7302
SMDB11_1902	56.5613	68.2562	51.6093
SMDB11_3628	59.0949	59.704	120.421
SMDB11_2736	86.0482	91.6531	95.3847
SMDB11_2733	63.0728	63.8878	110.709
SMDB11_2849	88.3683	100.247	90.7701
SMDB11_2537	202.316	164.135	222.369
SMDB11_2952	100.95	79.7416	96.8376
SMDB11_3243	78.3849	78.2656	219.763
SMDB11_0951	57.0321	51.7413	104.424
SMDB11_2722	94.3405	88.1254	117.925
SMDB11_0921	85.6533	75.8775	119.917
SMDB11_3643	61.68	62.3195	87.5331
SMDB11_4145	28.9704	28.3526	43.4455
SMDB11_4501	57.7655	52.6204	88.5912
SMDB11_3431	62.0541	69.1965	59.8109
SMDB11_2680	41.6788	42.3006	36.1673
SMDB11_2080	60.7603	55.2875	97.6805
SMDB11_0349	64.5041	60.234	75.3688
SMDB11_1399	72.9019	72.3218	207.743
SMDB11_3488	73.5734	82.3207	95.9875
SMDB11_3568	79.2292	80.7906	61.8477
SMDB11_1845	57.8116	61.4306	73.8334
SMDB11_0253	36.1895	23.6808	111.54
SMDB11_0102	66.7473	78.5647	66.5656
SMDB11_0058	650.451	902.341	585.266
SMDB11_0121	47.9838	52.7858	91.5287
SMDB11_4688	4.57964	8.36633	13.0085
SMDB11_4002	876.012	931.456	444.293
SMDB11_3207	69.8395	65.4097	111.793
SMDB11_0591	136.194	114.802	121.07
SMDB11_t00068	87.0726	77.8775	182.138
SMDB11_1041	42.9212	44.2187	95.5057
SMDB11_2951	63.6076	48.0903	82.5367
SMDB11_3876	48.9148	47.6588	47.2541
SMDB11_4289	55.404	54.6291	86.613
SMDB11_3276	77.7344	69.1556	137.103
SMDB11_0180	237.23	603.705	164.386
SMDB11_3990	49.1913	45.9188	55.7514
SMDB11_1293	87.4861	56.6176	97.078
SMDB11_0527	179.452	225.739	99.5067
SMDB11_3763	40.5394	47.4741	69.5634
SMDB11_1385	120.455	140.273	163.733
SMDB11_1364	12.1055	18.1929	63.8266
SMDB11_3115	76.2414	60.2492	164.957
SMDB11_3949	39.9083	32.3109	38.1974
SMDB11_4023	44.432	49.7222	51.7001
SMDB11_3122	10.1011	8.73003	25.4371
SMDB11_3679	43.3486	49.1282	66.1762
SMDB11_3100	83.8073	93.0319	147.091
SMDB11_2405	69.5986	56.644	132.476
SMDB11_1150	85.7598	77.8552	93.0225
SMDB11_3663	33.9561	30.99	85.9847
SMDB11_3958	49.1106	47.9611	62.7104
SMDB11_4392	70.4575	65.4869	125.562
SMDB11_0669	33.4232	50.503	29.0074
SMDB11_2955	80.1072	95.3378	119.096
SMDB11_2021	75.2054	74.5814	116.757
SMDB11_3252	4.665	7.18449	5.29236
SMDB11_0238	65.8043	54.4999	66.0627
SMDB11_4607	49.6755	67.5745	70.519
SMDB11_0168	74.582	75.7607	95.3588
SMDB11_0657	24.3003	27.5272	50.0381
SMDB11_0319	66.1399	82.8738	88.0238
SMDB11_3136	45.8945	44.9591	56.68
SMDB11_1891	121.267	116.471	198.87
SMDB11_2654	41.3863	55.13	78.1593
SMDB11_3443A	44.8352	38.8535	155.467
SMDB11_4592A	30.9559	30.7472	71.0997
SMDB11_0193	65.6491	67.1601	116.872
SMDB11_3441	80.9856	88.2796	135.912
SMDB11_4198	26.5367	31.5359	34.25
SMDB11_0110	67.4676	72.3793	107.473
SMDB11_0085	40.9725	43.4739	87.7855
SMDB11_3859	41.9037	39.1242	89.7652
SMDB11_1988	43.0362	48.9656	46.0633
SMDB11_0770	49.567	44.3491	56.9868
SMDB11_0660	87.3156	65.2768	122.438
SMDB11_t00061	35.2873	31.8966	176.363
SMDB11_0264	75.1606	69.8688	249.104
SMDB11_3860	50.4567	52.4585	90.4318
SMDB11_2028	88.4869	64.5489	333.713
SMDB11_4155	150.771	133.215	115.045
SMDB11_3546	16.5254	37.309	21.5891
SMDB11_0944	90.9374	111.749	160.739
SMDB11_1036	86.5461	84.5018	155.028
SMDB11_0758	48.6234	40.0001	89.0495
SMDB11_1806	22.4273	26.9549	70.9454
SMDB11_3913	112.181	100.159	117.33
SMDB11_3534	100.089	76.9694	101.068
SMDB11_1053	45.7569	19.0647	97.8516
SMDB11_0005	54.7051	44.3046	83.4071
SMDB11_0151	15.8127	44.1337	40.3595
SMDB11_1476	43.4219	35.017	43.4073
SMDB11_2255	25.0777	38.7391	29.5051
SMDB11_1400	56.0642	53.821	294.447
SMDB11_0251	47.6468	43.1765	89.4045
SMDB11_2045	84.3911	88.7393	89.1873
SMDB11_1274	91.3823	83.0378	98.095
SMDB11_3423	8.45624	28.7357	15.945
SMDB11_0387	68.5872	76.5519	84.7452
SMDB11_1654	88.5349	68.7004	83.3328
SMDB11_2681	76.8234	87.9202	130.373
SMDB11_0962	52.5375	49.4504	71.5284
SMDB11_0693	104.016	96.9718	112.862
SMDB11_1117	108.286	84.1239	79.0214
SMDB11_2425	51.3952	51.1103	67.722
SMDB11_3492	28.5646	30.6317	58.3519
SMDB11_0126	43.5078	49.7957	56.1968
SMDB11_3715	39.0647	35.9594	80.3617
SMDB11_0586	4.25688	7.29066	16.8397
SMDB11_1050	34.2848	64.5665	86.0169
SMDB11_4316	45.345	52.1852	61.0015
SMDB11_4106	37.8955	39.5703	144.229
SMDB11_3838	21.5285	28.0925	53.4394
SMDB11_1841	56.7655	67.1956	76.8679
SMDB11_4477	62.7351	62.8767	93.2044
SMDB11_2246	11.0405	12.4785	24.8943
SMDB11_1316	45.2591	40.8657	110.152
SMDB11_4064	74.3585	72.7056	63.8012
SMDB11_4344	46.7762	42.6113	72.0105
SMDB11_0788	22.6759	11.0326	58.6081
SMDB11_3041	49.4562	50.0757	76.5645
SMDB11_2001	46.1698	38.4408	88.8464
SMDB11_3950	38.4893	36.2283	42.2955
SMDB11_2542	77.8211	75.6763	64.8703
SMDB11_4314	77.9385	71.8344	90.601
SMDB11_3065	93.5378	93.7387	92.3899
SMDB11_0832	17.913	17.531	42.9285
SMDB11_3657	39.8768	38.8059	79.2186
SMDB11_0949	58.7481	29.9807	158.772
SMDB11_4496	86.2657	102.75	73.1418
SMDB11_4197	24.2711	29.1757	37.3203
SMDB11_4658	15.0894	17.0736	45.8333
SMDB11_4755	63.2574	36.7084	126.414
SMDB11_1926	59.611	60.9469	45.0956
SMDB11_3560	55.1332	56.9549	129.264
SMDB11_3280	45.8599	55.3121	97.5198
SMDB11_3478	50.8945	57.3162	76.7842
SMDB11_2705	67.352	71.2698	69.8682
SMDB11_1927	86.7853	80.74	82.3117
SMDB11_1042	60.1129	57.4295	71.8726
SMDB11_1427	69.1743	66.9998	90.4278
SMDB11_3283	40.6995	51.6945	82.8318
SMDB11_0104	55.2091	50.7657	64.7061
SMDB11_2055	67.136	84.3717	84.6523
SMDB11_2328	35.2421	53.6518	41.1356
SMDB11_1458	122.194	69.4536	364.493
SMDB11_1713	20.2369	17.0785	42.2432
SMDB11_4100	31.2059	33.1412	82.329
SMDB11_1412	83.9293	63.5147	123.088
SMDB11_4472	66.5584	72.927	132.215
SMDB11_4299	67.1101	57.9272	99.2891
SMDB11_4610	35.9331	42.5288	150.924
[truncated: 2,835 more rows]

## Sheet: Table S3
Table S3 S.marcescens iSR929 reaction flux values after running Ruppin algorithm
f	Reversible/Irriversible	Metabolism module	Enzyme category	FBA	glucose	N-acetylglucosamine	glycerl	reaction
R00708_smac	TRUE	Alanine, aspartate and glutamate metabolism	1.2.1.88	-1000	-1000	-1000	-1000	[c] : C01847 + C00006 <==> C00061 + C00005 + C00080
R00485_smac	FALSE	Alanine, aspartate and glutamate metabolism	3.5.1.1|3.5.1.38|3.5.5.4	0	0	0	0	[c] : C00002 + C00031 --> C00008 + C00092 + C00080
R00483_smac	FALSE	Alanine, aspartate and glutamate metabolism	6.3.1.1|6.3.5.4	6.92818	0	0	0	[c] : C00459 + C00103 --> C00013 + C00842
R00768_smac	FALSE	Alanine, aspartate and glutamate metabolism	2.6.1.16	0	0	0	0	[c] : C00022 + C17569 + C00001 --> C00033 + unknown627 + C00011
R01648_smac	TRUE	Alanine, aspartate and glutamate metabolism	2.6.1.19	0	0	0	127.985	[c] : C17962 + C00024 --> C17949 + C00010
R00578_smac	FALSE	Alanine, aspartate and glutamate metabolism	6.3.5.4	0	0	0	0	C00014[b] --> C00014[e]
R00713_smac	FALSE	Alanine, aspartate and glutamate metabolism	1.2.1.16|1.2.1.24	0	0	0	127.985	[c] : Rtotalcoa <==> C00154
R00714_smac	FALSE	Alanine, aspartate and glutamate metabolism	1.2.1.16|1.2.1.79	0	0	0	0	[c] : C00002 + C00033 --> C00013 + C05993
R00491_smac	TRUE	Alanine, aspartate and glutamate metabolism	5.1.1.13	0	0	0	0	[c] : C00001 + C00689 --> C00031 + C00092
R00093_smac	FALSE	Alanine, aspartate and glutamate metabolism	1.4.1.14	0	0.1	0.1	0.1	C00178[e] --> C00178[c]
R00114_smac	FALSE	Alanine, aspartate and glutamate metabolism	1.4.1.13	0	0.1	0.1	0.1	C00305[e] --> C00305[c]
R00490_smac	FALSE	Alanine, aspartate and glutamate metabolism	4.3.1.1	0	66.4234	0	0	[c] : C00167 <==> C00617
R00357_smac	FALSE	Alanine, aspartate and glutamate metabolism	1.4.3.2|1.4.3.16	934.462	667.284	999.433	875.548	[c] : C00235 + C00129 --> C00013 + C00341
R00707_smac	TRUE	Alanine, aspartate and glutamate metabolism	1.2.1.88	983.875	999.9	1000	747.896	[c] : rbflvrd + C00003 <==> C00255 + C00004 + C00080
R07859_smac	TRUE	alpha-Linolenic acid metabolism	3.1.1.4	0	-1000	-1000	-1000	[c] : C03406 <==> C00122 + C00062
R07860_smac	TRUE	alpha-Linolenic acid metabolism	3.1.1.32	0	1000	1000	1000	[c] : C15532 + C00001 <==> C00033 + C00327
R03191_smac	TRUE	Amino sugar and nucleotide sugar metabolism	1.3.1.98	999.165	-1000	-1000	-1000	[c] : C20995 + C00001 <==> C20994 + C00025
R00420_smac	FALSE	Amino sugar and nucleotide sugar metabolism	5.1.3.14	0	0	0	0	[c] : C00024 + C00009 <==> C00010 + C00227
R00022_smac	FALSE	Amino sugar and nucleotide sugar metabolism	3.2.1.52	0	0	0	0	C00037[e] --> C00037[c]
R00660_smac	FALSE	Amino sugar and nucleotide sugar metabolism	2.5.1.7	0.835012	0	0	0	[c] : C01118 + C05688 --> selcyst + C00042
R01201_smac	FALSE	Amino sugar and nucleotide sugar metabolism	2.7.1.59	0	0	0	0	[c] : C00144 + C00001 --> C00387 + C00009
R02060_smac	TRUE	Amino sugar and nucleotide sugar metabolism	5.4.2.10	-2.17829	0	0	0	[c] : C00002 + C04079 --> C00008 + C04352
R02087_smac	TRUE	Amino sugar and nucleotide sugar metabolism	5.1.3.9	0	0	0	0	[c] : 2 C00022 --> C00900 + C00011
R03317_smac	FALSE	Amino sugar and nucleotide sugar metabolism	1.1.1.336	0	0	0	0	[c] : C00631 <==> C00074 + C00001
R05332_smac	FALSE	Amino sugar and nucleotide sugar metabolism	2.3.1.157	2.17829	0	0	0	[c] : C00002 + 2 C00133 --> C00008 + C00009 + C00993 + C00080
R07658_smac	FALSE	Amino sugar and nucleotide sugar metabolism	1.1.1.305	0	0	0	0	[c] : C00154 + C00001 --> C00010 + C00249 + C00080
R07660_smac	TRUE	Amino sugar and nucleotide sugar metabolism	2.1.2.13	0	0	0	0	[c] : unknown378 + C00001 --> C00010 + C00712 + C00080
R07661_smac	FALSE	Amino sugar and nucleotide sugar metabolism	2.4.2.53	0	0	0	0	[c] : C00885 + C00001 <==> C04171 + C00022
R07662_smac	TRUE	Amino sugar and nucleotide sugar metabolism	3.5.1.-	0	0	0	0	[c] : C04171 + C00003 <==> C00196 + C00004 + C00080
R07659_smac	TRUE	Amino sugar and nucleotide sugar metabolism	2.6.1.87	0	0	0	0	[c] : C00412 + C00001 --> C00010 + C01530 + C00080
R08555_smac	TRUE	Amino sugar and nucleotide sugar metabolism	4.2.1.126	0	0	0	0	[c] : C00179 + C00001 --> C00436 + C00014
R08559_smac	FALSE	Amino sugar and nucleotide sugar metabolism	2.7.1.69	0	0	0	0	[c] : C00179 + C00001 --> C00134 + C00086
R00416_smac	FALSE	Amino sugar and nucleotide sugar metabolism	2.7.7.23	2.17829	0	0	0	[c] : C00002 + C00033 <==> C00008 + C00227
R00765_smac	FALSE	Amino sugar and nucleotide sugar metabolism	3.5.99.6	0	0.18	0.1	0.1	[c] : C00022 + C00010 + unknown536 <==> C00024 + C00011 + unknown537
R02059_smac	FALSE	Amino sugar and nucleotide sugar metabolism	3.5.1.25	2.17829	0.18	0.1	0.1	[c] : C00002 + C00864 --> C00008 + C03492 + C00080
R05199_smac	FALSE	Amino sugar and nucleotide sugar metabolism	2.7.1.69	2.17829	0.18	0.1	0.1	C00001[e] --> C00001[b]
R03192_smac	TRUE	Amino sugar and nucleotide sugar metabolism	1.3.1.98	-1000	1000	1000	1000	[c] : C01100 + C00001 --> C00860 + C00009
R02918_smac	FALSE	Aminoacyl-tRNA biosynthesis	6.1.1.1	0	0	0	0	[c] : C16236 + 2 C17023 + 2 C00019 --> C16237 + 2 C00073 + 2 dad_5
R03038_smac	FALSE	Aminoacyl-tRNA biosynthesis	6.1.1.7	0	0	0	0	[c] : C03546 + C00001 --> C00137 + C00009
R03646_smac	FALSE	Aminoacyl-tRNA biosynthesis	6.1.1.19	0	0	0	0	[c] : C00002 + C00049 --> C00008 + C03082
R03648_smac	FALSE	Aminoacyl-tRNA biosynthesis	6.1.1.22	0	0	0	0	[c] : C00002 + C00263 --> C00008 + C01102 + C00080
R03650_smac	FALSE	Aminoacyl-tRNA biosynthesis	6.1.1.16	0	0	0	0	[c] : C00002 + C00258 --> C00008 + C00197 + C00080
R03652_smac	FALSE	Aminoacyl-tRNA biosynthesis	6.1.1.18	0	0	0	0	[c] : C00025 + C00441 --> C00026 + C03283
R03654_smac	FALSE	Aminoacyl-tRNA biosynthesis	6.1.1.14	0	0	0	0	[c] : C01005 + C00026 <==> C03232 + C00025
R03655_smac	FALSE	Aminoacyl-tRNA biosynthesis	6.1.1.21	0	0	0	0	[c] : C00091 + C00037 + C00080 --> C00430 + C00010 + C00011
R03656_smac	FALSE	Aminoacyl-tRNA biosynthesis	6.1.1.5	0	0	0	0	[c] : C00024 + C00037 <==> C00010 + C03508
R03657_smac	FALSE	Aminoacyl-tRNA biosynthesis	6.1.1.4	0	0	0	0	[c] : C01242 + C00101 --> C02972 + C00143 + C00014
R03658_smac	FALSE	Aminoacyl-tRNA biosynthesis	6.1.1.6	0	0	0	0	[c] : C00143 + C00037 + C00001 <==> C00101 + C00065
R03659_smac	FALSE	Aminoacyl-tRNA biosynthesis	6.1.1.10	0	0	0	0	[c] : C02972 + C00003 --> C02051 + C00004 + C00080
R03660_smac	FALSE	Aminoacyl-tRNA biosynthesis	6.1.1.20	0	0	0	0	[c] : C00037 + C02051 + C00080 --> C01242 + C00011
R03661_smac	FALSE	Aminoacyl-tRNA biosynthesis	6.1.1.15	0	0	0	0	[c] : C00441 + C00009 + C00006 <==> C03082 + C00005 + C00080
R03662_smac	FALSE	Aminoacyl-tRNA biosynthesis	6.1.1.11	0	0	0	0	[c] : C00114 + C00028 --> C00576 + C00030
R03663_smac	FALSE	Aminoacyl-tRNA biosynthesis	6.1.1.3	0	0	0	0	[c] : C00197 + C00003 <==> C03232 + C00004 + C00080
R03664_smac	FALSE	Aminoacyl-tRNA biosynthesis	6.1.1.2	0	0	0	0	[c] : C00258 + C00006 <==> C00168 + C00005 + C00080
R03665_smac	FALSE	Aminoacyl-tRNA biosynthesis	6.1.1.9	0	0	0	0	[c] : athr-L + C00006 --> C03508 + C00005 + C00080
R03905_smac	FALSE	Aminoacyl-tRNA biosynthesis	6.3.5.7	0	0	0	0	[c] : pgp_SM + C00001 --> pg_SM + C00009
R04212_smac	FALSE	Aminoacyl-tRNA biosynthesis	6.3.5.6	0	0	0	0	[c] : C16468 + C00001 --> C16469
R05577_smac	FALSE	Aminoacyl-tRNA biosynthesis	6.1.1.12|6.1.1.23	0	0	0	0	[c] : C04188 --> C04582
R08218_smac	FALSE	Aminoacyl-tRNA biosynthesis	6.1.1.11	0	0	0	0	[c] : C00077 <==> C00148 + C00014
R01421_smac	FALSE	Aminobenzoate degradation	3.6.1.7	0	0	0	0	[c] : C00100 + C00009 <==> C02876 + C00010
R03024_smac	TRUE	Aminobenzoate degradation	3.1.3.1|3.1.3.2|3.1.3.41	0	0	0	0	[c] : C00691 <==> C04287 + C00001
R01317_smac	TRUE	Arachidonic acid metabolism	3.1.1.4	0	0	0	0	[c] : C00212 + C00009 <==> C00147 + C00620
R07034_smac	TRUE	Arachidonic acid metabolism	1.11.1.9	0	0	0	0	[c] : C18242 + C00001 --> C18243
R07035_smac	TRUE	Arachidonic acid metabolism	1.11.1.9	0	0	0	0	[c] : C07090 + C00001 --> C07091
R07418_smac	TRUE	Arginine and proline metabolism	1.2.1.-	-1000	-1000	-1000	-872.015	[c] : C00019 + C01092 --> C04425 + C01037
R03291_smac	TRUE	Arginine and proline metabolism	1.5.1.2	-1000	-1000	1000	-873.615	[c] : C00631 <==> C00197
R01251_smac	TRUE	Arginine and proline metabolism	1.5.1.2	-1000	-1000	-1000	-1000	[c] : C00002 + C00294 --> C00008 + C00130 + C00080
R00671_smac	TRUE	Arginine and proline metabolism	4.3.1.12	-9.77206	-0.1	4.32016e-13	-252.104	[c] : C05684 + 3 C00005 + 5 C00080 --> C01528 + 3 C00006 + 3 C00001
R02869_smac	FALSE	Arginine and proline metabolism	2.5.1.16|2.5.1.22	0	0	0	0	[c] : C06022 + 3hmrsACP --> C04652 + C00229 + C00080
R01986_smac	FALSE	Arginine and proline metabolism	1.2.1.3	0	0	0	0	[c] : C01101 <==> C03291
R00239_smac	FALSE	Arginine and proline metabolism	2.7.2.11	0	0	0	0	C00262[e] --> C00262[c]
R00245_smac	TRUE	Arginine and proline metabolism	1.2.1.88	0	0	0	0	C00114[e] --> C00114[c]
R00566_smac	FALSE	Arginine and proline metabolism	4.1.1.19	0	0	0	0	C00031[b] --> C00031[e]
R01154_smac	FALSE	Arginine and proline metabolism	2.3.1.57	0	0	0	0	[c] : C00242 + C00001 + C00080 --> C00385 + C00014
R01157_smac	FALSE	Arginine and proline metabolism	3.5.3.11	0	0	0	0	[c] : C00020 + C00001 --> C00147 + C00117
R01253_smac	FALSE	Arginine and proline metabolism	1.5.5.2	0	0	0	872.548	[c] : C00206 + C00074 --> C00131 + C00022
R01416_smac	FALSE	Arginine and proline metabolism	3.5.3.12	0	0	0	0	[c] : C02225 + C00010 <==> C00100 + C00036 + C00001
R01915_smac	FALSE	Arginine and proline metabolism	1.5.99.6	0	0	0	0	[c] : C05382 + C00118 <==> C00279 + f6p-B
R02922_smac	FALSE	Arginine and proline metabolism	3.5.4.1|3.5.4.21	0	0	0	0	[c] : ocACP + 2 C17023 + 2 C00019 --> C16239 + 2 C00073 + 2 dad_5
R03296_smac	TRUE	Arginine and proline metabolism	5.1.1.8	0	0	0	0	[c] : C00668 <==> f6p-B
R04444_smac	FALSE	Arginine and proline metabolism	1.2.1.88	0	0	0	0	C00392[e] + C00074[c] --> C00644[c] + C00022[c]
R04445_smac	FALSE	Arginine and proline metabolism	1.2.1.88	0	0	0	0	C00794[e] + C00074[c] --> C01096[c] + C00022[c]
R05050_smac	FALSE	Arginine and proline metabolism	1.2.1.3	0	0	0	0	[c] : 3hhexACP + C00006 <==> 3ohexACP + C00005 + C00080
R05052_smac	FALSE	Arginine and proline metabolism	2.6.1.1|2.6.1.23	0	0	0	0	[c] : 3hddecACP + C00006 <==> 3oddecACP + C00005 + C00080
R07414_smac	FALSE	Arginine and proline metabolism	6.3.1.11	0	0	0	127.985	[c] : C20377 --> C20378 + C00001
R07419_smac	TRUE	Arginine and proline metabolism	3.5.1.94	0	0	0	127.985	[c] : C19845 + C00041 --> C01092 + C00229 + C00011
R00670_smac	FALSE	Arginine and proline metabolism	4.1.1.17	1.27067	0	0	127.985	[c] : 2 C00005 + 2 C00080 + C18902 --> 2 C00006 + 2 C00001 + C05703
R03313_smac	FALSE	Arginine and proline metabolism	1.2.1.41	0	0	0	0	[c] : C00267 <==> C00221
R05051_smac	TRUE	Arginine and proline metabolism	1.2.1.88	0	0	0	0	[c] : 3hmrsACP + C00006 <==> 3omrsACP + C00005 + C00080
R07415_smac	FALSE	Arginine and proline metabolism	1.4.3.-	0	0	0	127.985	[c] : C19846 + C00001 --> C19845 + C00132
R02549_smac	FALSE	Arginine and proline metabolism	1.2.1.3|1.2.1.19|1.2.1.-	0	0	0	0	[c] : 5 C00002 + 3 C12323 + C00062 + C00065 + C00001 --> 5 C00020 + 5 C00013 + C17355 + C20910
R01990_smac	TRUE	Arginine and proline metabolism	3.5.3.7	0	0	0	0	[c] : C00514 --> C00204 + C00001
R00832_smac	FALSE	Arginine and proline metabolism	2.3.1.109	0	0.1	0.1	124.119	[c] : C01103 + C00080 --> C00105 + C00011
R04189_smac	FALSE	Arginine and proline metabolism	3.5.3.23	0	0.1	0.1	124.119	[c] : C01322 + C00051 <==> C00462 + C02320
R04217_smac	FALSE	Arginine and proline metabolism	2.6.1.81	0	0.1	0.1	124.119	[c] : C16469 + C00003 --> C16471 + C00004 + C00080
R05049_smac	FALSE	Arginine and proline metabolism	1.2.1.71	0	0.1	0.1	124.119	[c] : 3hoctACP + C00006 <==> 3ooctACP + C00005 + C00080
R00411_smac	FALSE	Arginine and proline metabolism	3.5.1.96	0	0.1	0.1	124.119	[c] : C11437 + C00005 + C00080 --> C11434 + C00006
R01248_smac	TRUE	Arginine and proline metabolism	1.5.1.2	983.875	999.9	1000	-124.652	[c] : C00002 + C00387 --> C00008 + C00144 + C00080
R03293_smac	TRUE	Arginine and proline metabolism	1.5.1.2	1000	1000	-1000	873.615	[c] : C01172 <==> f6p-B
R07417_smac	TRUE	Arginine and proline metabolism	1.2.1.-	1000	1000	1000	1000	[c] : C01909 + C17023 + 2 C00019 + 2 C05359 + 2 C00080 --> C00120 + 2 C00073 + 2 dad_5
R00355_smac	TRUE	Arginine biosynthesis	2.6.1.1	-1000	-1000	-1000	-1000	[c] : C00341 + C00129 --> C00013 + C00448
R00258_smac	TRUE	Arginine biosynthesis	2.6.1.2	-17.269	-1000	-1000	0	C00122[c] <==> C00122[e]
R00243_smac	TRUE	Arginine biosynthesis	1.4.1.2|1.4.1.3	-1000	-1000	-1000	124.219	C00185[e] --> C00185[c]
R00256_smac	FALSE	Arginine biosynthesis	1.4.1.13|1.4.7.1|3.5.1.2|3.5.1.38|4.3.3.6|6.3.4.2|6.3.5.2|6.3.5.4|6.3.5.5	0	0	0	0	C00134[e] --> C00134[c]
R09107_smac	TRUE	Arginine biosynthesis	3.5.1.16	0	0	0	0	[c] : C00148 + C00006 <==> C03912 + C00005 + C00080
R00774_smac	TRUE	Arginine biosynthesis	6.3.4.6	0	0	0	0	[c] : C00084 + C00010 + C00003 <==> C00024 + C00004 + C00080
R00259_smac	FALSE	Arginine biosynthesis	2.3.1.1	0	0	0.1	0	C00149[c] <==> C00149[e]
R02649_smac	FALSE	Arginine biosynthesis	2.7.2.8	0	0	0.1	0	[c] : C00047 + C00007 + C00005 + C00080 --> C01028 + C00006 + C00001
R00669_smac	FALSE	Arginine biosynthesis	3.5.1.14|3.5.1.16	0	0	0.1	0	[c] : selhcys + C04489 --> C05335 + C04144
R03443_smac	TRUE	Arginine biosynthesis	1.2.1.38	0	9.09495e-13	-0.1	9.09495e-13	[c] : C00002 + C00221 --> C00008 + C01172
R02283_smac	TRUE	Arginine biosynthesis	2.6.1.11	0	9.09495e-13	-0.1	9.09495e-13	[c] : C16391 + 2 C00004 + 2 C00080 <==> C16393 + 2 C00003 + C00001
R01086_smac	TRUE	Arginine biosynthesis	4.3.2.1	8.50139	0.1	0.1	124.119	[c] : C00002 --> C00575 + C00013
R01398_smac	TRUE	Arginine biosynthesis	2.1.3.3	8.50139	0.1	0.1	124.119	[c] : C02225 --> C04225 + C00001
R01954_smac	FALSE	Arginine biosynthesis	6.3.4.5	8.50139	0.1	0.1	124.119	[c] : C01172 + C00006 <==> C01236 + C00005 + C00080
R00248_smac	TRUE	Arginine biosynthesis	1.4.1.3|1.4.1.4|1.4.1.13	-107.251	0.2	-664.372	-1000	C00001[c] <==> C00001[e]
R00253_smac	FALSE	Arginine biosynthesis	6.3.1.2	58.481	0.36	0.333333	124.352	C00014[c] <==> C00014[e]
R02933_smac	TRUE	Ascorbate and aldarate metabolism	3.1.1.17|3.1.1.25	0	0	0	0	[c] : C00002 + lipoate --> C00013 + C16238
R02957_smac	FALSE	Ascorbate and aldarate metabolism	1.2.1.3	0	0	0	0	[c] : C16239 + C16240 --> C16237 + C00229
R07671_smac	FALSE	Ascorbate and aldarate metabolism	2.7.1.69	0	0	0	0	[c] : 0.05 C00440 + 5.0E-5 C00024 + 0.488 C00041 + 0.0010 C00020 + 0.281 C00062 + 0.229 C00152 + 0.229 C00049 + 45.7318 C00002 + 1.29E-4 clpn_SM + 6.0E-6 C00010 + 0.126 C00063 + 0.087 C00097 + 0.0247 C00131 + 0.0254 C00458 + 0.0254 C00286 + 0.0247 C00459 + 1.0E-5 C00016 + 0.25 C00064 + 0.25 C00025 + 0.582 C00037 + 0.154 C00182 + 0.203 C00044 + 45.5608 C00001 + 0.09 C00135 + 0.276 C00407 + 0.428 C…
R07675_smac	TRUE	Ascorbate and aldarate metabolism	1.1.1.122|1.1.1.316	0	0	0	0	[c] : C01278 --> C03586 + C00011 + C00080
R05305_smac	TRUE	Benzoate degradation	1.1.1.35|1.1.1.259	0	0	0	0	[c] : C00025 <==> C00217
R03470_smac	FALSE	Benzoate degradation	4.1.1.44	0	0	0	0	[c] : 2 C00138 + C00024 + C00011 + 2 C00080 <==> 2 C00139 + C00022 + C00010
R01976_smac	FALSE	Benzoate degradation	1.1.1.157	1000	1000	0	0	[c] : C00191 <==> C00905
R00907_smac	TRUE	beta-Alanine metabolism	2.6.1.18	-1000	0	0	-1000	[c] : C00055 + C00001 --> cytd + C00009
R00908_smac	TRUE	beta-Alanine metabolism	2.6.1.19|2.6.1.55	-1000	0	0	-1000	[c] : C00239 + C00001 --> C00881 + C00009
R00489_smac	FALSE	beta-Alanine metabolism	4.1.1.11|4.1.1.15	0.00178499	0	0	0	[c] : C00137 + C00003 --> C00691 + C00004 + C00080
R00705_smac	FALSE	beta-Alanine metabolism	1.2.1.18|1.2.1.27	0	0	0	0	[c] : 2 C04332 --> C00255 + C04732
R00706_smac	FALSE	beta-Alanine metabolism	1.2.1.18	0	0	0	0	[c] : C04732 + C15556 --> C04332 + 2 C00001 + C00009
R00904_smac	TRUE	beta-Alanine metabolism	1.2.1.3|1.2.1.5|1.2.1.19	0	0	0	0	[c] : C05822 + C00001 --> cytd + C00009
R01914_smac	FALSE	beta-Alanine metabolism	1.5.3.14|1.5.99.6	0	0	0	0	[c] : C00002 + C00257 --> C00008 + C00345 + C00080
R02473_smac	FALSE	beta-Alanine metabolism	6.3.2.1	0.00178499	0	0	0	[c] : C01059 + C00007 --> C18232
R03045_smac	TRUE	beta-Alanine metabolism	4.2.1.17|4.2.1.116	0	0	0	0	[c] : C06892 + C00002 --> C06893 + C00008
R_biomass_target	FALSE	BiomassObjective	.	30.2541	30.2541	30.2541	30.2541	[c] : C07335 --> C11638 + C00011
R01505_smac	TRUE	Biosynthesis of siderophore group nonribosomal peptides	1.3.1.28	0	0	0	0	[c] : C01641 + C00025 + C00002 --> C02987 + C00013 + C00020
R03037_smac	TRUE	Biosynthesis of siderophore group nonribosomal peptides	3.3.2.1	0	0	0	0	[c] : C01177 + C00001 --> C00137 + C00009
R01274_smac	FALSE	Biosynthesis of unsaturated fatty acids	3.1.2.2|3.1.2.22	0	0	0	0	[c] : C00262 + C00119 --> C00130 + C00013
R08174_smac	FALSE	Biosynthesis of unsaturated fatty acids	3.1.2.2	0	0	0	0	[c] : C00064 + C00001 --> C00025 + C00014
R08176_smac	FALSE	Biosynthesis of unsaturated fatty acids	3.1.2.2	0	0	0	0	[c] : C01250 + C00009 + C00006 <==> C04133 + C00005 + C00080
R01074_smac	FALSE	Biotin metabolism	6.2.1.11|6.3.4.9|6.3.4.10|6.3.4.11|6.3.4.15	0	0	0	0	[c] : C00002 + C03090 + C00037 --> C00008 + C00009 + C03838 + C00080
R01078_smac	FALSE	Biotin metabolism	2.8.1.6	0	0	0	0	[c] : C00002 + C04640 --> C00008 + C00009 + C03373 + 2 C00080
R03182_smac	FALSE	Biotin metabolism	6.3.3.3	0	0	0	0	[c] : C03680 + C00001 --> C00439
R03210_smac	FALSE	Biotin metabolism	2.3.1.47	0	0	0	0	[c] : im4act + C00003 + C00001 --> im4ac + C00004 + 2 C00080
R03231_smac	FALSE	Biotin metabolism	2.6.1.62	0	0	0	0	[c] : C01127 <==> C00022 + C00048
R05145_smac	FALSE	Biotin metabolism	6.3.4.9|6.3.4.10|6.3.4.11|6.3.4.15	0	0	0	0	C00186[e] --> C00186[b]
R09543_smac	FALSE	Biotin metabolism	2.1.1.197	0	0	0	0	[c] : C00157 + C00001 <==> C04230 + arachd
R09725_smac	FALSE	Biotin metabolism	3.1.1.85	0	0	0	0	[c] : 2 C00051 + C05356 <==> C00127 + C04805 + C00001
R10115_smac	FALSE	Biotin metabolism	2.3.1.41|2.3.1.179	0	0	0	0	[c] : C00002 + C00037 + C01642 --> C00020 + C00013 + C02412
R10116_smac	FALSE	Biotin metabolism	1.1.1.100	0	0	0	0	[c] : C01638 + C00049 + C00002 --> C02984 + C00013 + C00020
R10117_smac	FALSE	Biotin metabolism	4.2.1.59	0	0	0	0	[c] : C00002 + C00065 + C16636 --> C00020 + C00013 + C06481
R10119_smac	FALSE	Biotin metabolism	2.3.1.41|2.3.1.179	0	0	0	0	[c] : C00002 + C00065 + C01650 --> C00020 + C00013 + C02553
R10120_smac	FALSE	Biotin metabolism	1.1.1.100	0	0	0	0	[c] : C00002 + C00073 + C01647 --> C00020 + C00013 + C02430
R10121_smac	FALSE	Biotin metabolism	4.2.1.59	0	0	0	0	[c] : C00002 + C00082 + C00787 --> C00020 + C00013 + C02839
R10124_smac	FALSE	Biotin metabolism	2.3.1.47	0	0	0	0	[c] : C06156 <==> C00352
R10127_smac	FALSE	Biotin metabolism	1.-.-.-	0	0	0	0	[c] : C00357 <==> C04257
R03707_smac	TRUE	Butanoate metabolism	1.1.1.76	0	-399.87	-249.775	-222.191	[c] : C00263 + C00003 <==> C00441 + C00004 + C00080
R01087_smac	TRUE	Butanoate metabolism	5.2.1.1	0	0	0	-0.1	[c] : C03794 --> C00122 + C00020
R01172_smac	FALSE	Butanoate metabolism	1.2.1.10|1.2.1.57|1.2.1.87	0	0	0	0	[c] : C01762 + C00001 --> C00385 + C00121
R02948_smac	FALSE	Butanoate metabolism	4.1.1.5	0	0	0	0	[c] : C16238 + C16240 --> C16237 + C00020
R10506_smac_3	FALSE	Butanoate metabolism	1.3.1.44	0	0	0	0	[c] : C00234 + unknown639 <==> C00101 + unknown712
R00215_smac	FALSE	Butanoate metabolism	1.1.1.83	0	0	0	0.1	C00084[c] --> C00084[e]
R10506_smac_2	FALSE	Butanoate metabolism	1.3.1.44	0	0	0	0.1	[c] : C00024 + C06156 --> C00010 + C04501
R10505_smac	TRUE	Butanoate metabolism	1.1.1.-	0	1.36424e-12	15.929	0	[c] : C00074 + C00043 --> C04631 + C00009
R01171_smac	FALSE	Butanoate metabolism	1.3.1.44	0	66.5634	0.1	0	[c] : C00294 + C00001 --> C00262 + C00121
R10506_smac_1	FALSE	Butanoate metabolism	1.3.1.44	0	399.87	249.775	0	[c] : unknown712 + C17556 --> C16156 + C00015
R09078_smac	FALSE	Butanoate metabolism	1.1.1.304	0	399.87	249.775	222.191	[c] : C00148 + C15602 --> C03912 + C15603
R02404_smac	TRUE	C5-Branched dibasic acid metabolism	6.2.1.5	0	0	0	0	[c] : 2 C00080 + C03722 + C00119 --> C01185 + C00013 + C00011
R03751_smac	TRUE	Caprolactam degradation	3.1.1.17	0	0	0	0	[c] : C00258 + C00003 <==> C00168 + C00004 + C00080
R05099_smac	TRUE	Caprolactam degradation	1.2.1.4|1.2.1.63	0	0	0	0	C00033[e] --> C00033[b]
R_LPSSYN_SM	FALSE	Cell Envelope Biosynthesis	.	0.254134	0	0	0	C00080[e] + C00255[e] --> C00080[c] + C00255[c]
R05233_smac	TRUE	Chloroalkane and chloroalkene degradation	1.1.1.1	0	0	0	0	actn-S[e] --> actn-S[b]
R05234_smac	FALSE	Chloroalkane and chloroalkene degradation	1.1.1.1	0	0	0	0	C00080[e] --> C00080[b]
R05237_smac	FALSE	Chloroalkane and chloroalkene degradation	1.2.1.3	0	0	0	0	C00058[e] --> C00058[b]
R05238_smac	FALSE	Chloroalkane and chloroalkene degradation	1.2.1.3	0	0	0	0	[c] : C00002 + C01212 + C00217 --> C00008 + C00009 + C00692 + C00080
R05286_smac	FALSE	Chloroalkane and chloroalkene degradation	1.2.1.3	0	0	0	0	[c] : C00002 + C01050 + C00041 --> C00008 + C00009 + C01212 + C00080
R03893_smac	FALSE	Chlorocyclohexane and chlorobenzene degradation	3.1.1.45	0	0	0	0	[c] : C00157 + C00001 <==> 12dgr_SM + C00588
R05510_smac	FALSE	Chlorocyclohexane and chlorobenzene degradation	3.1.1.45	0	0	0	0	[c] : C00041 <==> C00133
R05511_smac	FALSE	Chlorocyclohexane and chlorobenzene degradation	3.1.1.45	0	0	0	0	[c] : C00002 + C21015 + C00037 --> C00008 + C00009 + C21016
R06835_smac	FALSE	Chlorocyclohexane and chlorobenzene degradation	3.1.1.45	0	0	0	0	[c] : C05143 + C00001 --> C03742 + C00221
R06838_smac	FALSE	Chlorocyclohexane and chlorobenzene degradation	3.1.1.45	0	0	0	0	[c] : C02512 + C00025 --> C05711 + C00001
R09136_smac	FALSE	Chlorocyclohexane and chlorobenzene degradation	3.1.1.45	0	0	0	0	[c] : ggptrc + C00001 + C00007 --> ggbutal + C00014 + C00027
R00361_smac	TRUE	Citrate cycle (TCA cycle)	1.1.5.4	756.124	-1000	0.5	126.285	[c] : C11453 + unknown537 --> C11811 + C00001 + unknown536
R01082_smac	TRUE	Citrate cycle (TCA cycle)	4.2.1.2	-266.415	-1000	-0.5	-125.352	[c] : C00002 + C04751 + C00049 <==> C00008 + C00009 + C04811 + C00080
R01900_smac	TRUE	Citrate cycle (TCA cycle)	4.2.1.3	-268.296	-1000	-0.2	-1.13333	[c] : C00002 + C00204 --> C00008 + C04442 + C00080
R02570_smac	TRUE	Citrate cycle (TCA cycle)	2.3.1.61	-139.637	-199.75	-0.2	127.785	[c] : unknown555 + C00003 --> Sfglutth + C00004 + C00080
R00405_smac	TRUE	Citrate cycle (TCA cycle)	6.2.1.5	-128.939	-199.65	-0.1	251.904	[c] : C11811 + C00005 + C00080 --> C00235 + C00006 + C00001
R01899_smac	TRUE	Citrate cycle (TCA cycle)	1.1.1.42	0	199.65	0.1	0.1	[c] : C01151 + C00002 --> C00119 + C00008
R00268_smac	FALSE	Citrate cycle (TCA cycle)	1.1.1.42	0	199.65	0.1	0.1	[c] : C03373 + C00019 --> C04556 + dad_5 + C00073 + C00058 + C00237
R03316_smac	TRUE	Citrate cycle (TCA cycle)	1.2.4.2	139.637	199.75	0.2	-127.785	[c] : C00668 <==> C01172
R00621_smac	TRUE	Citrate cycle (TCA cycle)	1.2.4.2	139.637	199.75	0.2	-127.785	[c] : C05688 + C00030 --> C01528 + C00041 + C00028
R02164_smac	TRUE	Citrate cycle (TCA cycle)	1.3.5.1|1.3.5.4	-765.304	999.94	-0.533333	-998.867	[c] : C00101 + C00006 <==> C00415 + C00005 + C00080
R00342_smac	TRUE	Citrate cycle (TCA cycle)	1.1.1.37|1.1.1.299	-393.299	1000	0.1	0.1	[c] : C11435 + C00002 --> C11436 + C00008 + C00080
R00351_smac	FALSE	Citrate cycle (TCA cycle)	2.3.3.1|2.3.3.3|2.3.3.16	268.296	1000	0.2	1.13333	[c] : C00448 + 8 C00129 --> C04574 + 8 C00013
R01325_smac	TRUE	Citrate cycle (TCA cycle)	4.2.1.3	268.296	1000	0.2	1.13333	[c] : C00130 + C00001 <==> C04734
R02558_smac	FALSE	Cyanoamino acid metabolism	3.2.1.21|3.2.1.118	0	0	0	0	[c] : Sfglutth + C00001 --> C00058 + C00051
R02985_smac	FALSE	Cyanoamino acid metabolism	3.2.1.21|3.2.1.117	0	0	0	0	[c] : lnlc + C00030 + C00007 <==> lnlncg + C00028 + 2 C00001
R03970_smac	FALSE	Cyanoamino acid metabolism	2.3.2.2	0	0	0	0	[c] : pe_SM + C00001 --> 2agpe_SM + C00162
R03971_smac	FALSE	Cyanoamino acid metabolism	2.3.2.2	0	0	0	0	[c] : ps_SM + C00001 --> C05974 + C00162
R10035_smac	FALSE	Cyanoamino acid metabolism	3.2.1.21	0	0	0	0	[c] : C00002 + C00062 + C01636 --> C00020 + C00013 + C02163
R10039_smac	FALSE	Cyanoamino acid metabolism	3.2.1.21	0	0	0	0	[c] : C00002 + C00064 + C01640 --> C00020 + C00013 + C02282
R10040_smac	FALSE	Cyanoamino acid metabolism	3.2.1.21	0	0	0	0	[c] : C00002 + C00097 + C01639 --> C00020 + C00013 + C03125
R00178_smac	FALSE	Cysteine and methionine metabolism	4.1.1.50	0.211778	0	0	0	C00221[e] --> C00221[c]
R00194_smac	FALSE	Cysteine and methionine metabolism	3.2.2.9	0	0	0	0	C00387[e] --> C00387[c]
R00586_smac	TRUE	Cysteine and methionine metabolism	2.3.1.30	0	0	0	0	[c] : selcyst + C00001 --> selhcys + C00014 + C00022
R00590_smac	FALSE	Cysteine and methionine metabolism	4.3.1.17	0	0	0	0	[c] : C05689 + C00001 --> C00022 + C00014 + C05703
R00654_smac	FALSE	Cysteine and methionine metabolism	4.4.1.11	0	0	0	0	[c] : C00002 + C01528 + C00001 --> C00020 + C05172 + C00009
R00782_smac	FALSE	Cysteine and methionine metabolism	4.4.1.1|4.4.1.8	0	0	0	0	[c] : C00149 + C00016 <==> C00036 + C01352
R00896_smac	TRUE	Cysteine and methionine metabolism	2.6.1.1	0	0	0	0	[c] : C21029 + C00001 --> C01205 + C00011 + C00014
R00897_smac	FALSE	Cysteine and methionine metabolism	2.5.1.47|2.5.1.65	0	0	0	0	[c] : C02354 + C00001 --> C05822
R00946_smac	FALSE	Cysteine and methionine metabolism	2.1.1.13	4.41709	0	0	0	[c] : C00002 + C00239 <==> C00008 + C00705
R00999_smac	FALSE	Cysteine and methionine metabolism	2.5.1.48	0	0	0	0	[c] : C00002 + C00526 --> C00008 + C00365 + C00080
R01286_smac	FALSE	Cysteine and methionine metabolism	4.4.1.8	4.41709	0	0	0	[c] : C04677 + C00013 <==> C04051 + C00119
R01288_smac	FALSE	Cysteine and methionine metabolism	2.5.1.48|2.5.1.-	0	0	0	0	[c] : C05512 + C00009 <==> C00262 + C00672
R01291_smac	FALSE	Cysteine and methionine metabolism	4.4.1.21	0	0	0	0	[c] : C00387 + C00009 <==> C00242 + C00620
R01401_smac	FALSE	Cysteine and methionine metabolism	3.2.2.9|3.2.2.16	0.211778	0	0	0	[c] : C04593 <==> C00022 + C00042
R01777_smac	FALSE	Cysteine and methionine metabolism	2.3.1.46	0	0	0	0	[c] : C00010 + C02232 --> C00091 + C00024
R01874_smac	FALSE	Cysteine and methionine metabolism	4.4.1.15	0	0	0	0	[c] : C00345 --> C04442 + C00001
R01920_smac	FALSE	Cysteine and methionine metabolism	2.5.1.16	0.211778	0	0	0	[c] : f6p-B + C00118 <==> C00279 + C00231
R02026_smac	FALSE	Cysteine and methionine metabolism	.	0	0	0	0	[c] : C00618 + C00003 <==> C04575 + C00004 + C00080
R02408_smac	FALSE	Cysteine and methionine metabolism	4.4.1.1|4.4.1.8	0	0	0	0	[c] : C03150 + C00009 <==> C00153 + C00620
R02433_smac	TRUE	Cysteine and methionine metabolism	2.6.1.1	0	0	0	0	[c] : C00049 + C00003 --> C05840 + C00004 + 2 C00080
R02619_smac	FALSE	Cysteine and methionine metabolism	2.6.1.1	0	0	0	0	[c] : C00527 + C15973 <==> C00010 + S_gtrdhdlp
R03105_smac	FALSE	Cysteine and methionine metabolism	2.8.1.2	0	0	0	0	[c] : C02739 + C00001 --> C02741 + C00013 + C00080
R03132_smac	FALSE	Cysteine and methionine metabolism	2.5.1.47	0	0	0	0	[c] : C02741 + C00001 --> C04896
R03217_smac	FALSE	Cysteine and methionine metabolism	2.5.1.48	0	0	0	0	[c] : C01929 + C00001 + C00003 --> C00135 + C00004 + C00080
R03260_smac	FALSE	Cysteine and methionine metabolism	2.5.1.48	0	0	0	0	[c] : C00898 + C00003 <==> C03459 + C00004 + C00080
R04143_smac	FALSE	Cysteine and methionine metabolism	2.7.1.100	0.211778	0	0	0	[c] : C00116 + C00003 <==> C00184 + C00004 + C00080
R04405_smac	FALSE	Cysteine and methionine metabolism	2.1.1.14	0	0	0	0	[c] : C00063 + C01097 --> C00112 + C03785 + C00080
R04420_smac	FALSE	Cysteine and methionine metabolism	5.3.1.23	0.211778	0	0	0	[c] : C00275 <==> f6p-B
R07136_smac	TRUE	Cysteine and methionine metabolism	1.1.1.37|1.1.1.337	0	0	0	0	[c] : C16348 + C00001 --> C06615 + 2 C00080
R07363_smac	FALSE	Cysteine and methionine metabolism	1.13.11.53	0	0	0	0	[c] : C01384 <==> C00122
R07364_smac	FALSE	Cysteine and methionine metabolism	1.13.11.54	0.211778	0	0	0	[c] : C00900 --> C00466 + C00011
R07392_smac	FALSE	Cysteine and methionine metabolism	4.2.1.109	0.211778	0	0	0	[c] : C01412 + C00010 + C00003 --> C00136 + C00004 + C00080
R07395_smac	FALSE	Cysteine and methionine metabolism	3.1.3.77	0.211778	0	0	0	[c] : C00497 + C00003 --> C00022 + C00011 + C00004 + C00080
R07396_smac	FALSE	Cysteine and methionine metabolism	2.6.1.5|2.6.1.57	0.211778	0	0	0	[c] : s23btndl + C00003 <==> actn-S + C00004 + C00080
R10991_smac	TRUE	Cysteine and methionine metabolism	2.6.1.42	0	0	0	0	[c] : C00064 + C00026 + C00005 + C00080 --> 2 C00025 + C00006
R10993_smac	FALSE	Cysteine and methionine metabolism	6.3.2.2	0	0	0	0	[c] : C03912 + C00003 + 2 C00001 <==> C00025 + C00004 + C00080
R10994_smac	FALSE	Cysteine and methionine metabolism	6.3.2.3	0	0	0	0	[c] : C03912 + C00006 + 2 C00001 <==> C00025 + C00005 + C00080
R00177_smac	FALSE	Cysteine and methionine metabolism	2.5.1.6	0.211778	0	0.1	0	C00216[e] --> C00216[c]
R00192_smac	FALSE	Cysteine and methionine metabolism	3.3.1.1	0	0	0.1	0	C00137[e] --> C00137[c]
R00650_smac	FALSE	Cysteine and methionine metabolism	2.1.1.10	0	0	0.1	0	[c] : C06481 + C05172 --> C06482 + C00009
R00401_smac	TRUE	D-Alanine metabolism	5.1.1.1	1.67002	0	0	0	[c] : C11811 + C00005 + C00080 --> C00129 + C00006 + C00001
R01150_smac	FALSE	D-Alanine metabolism	6.3.2.4	0.835012	0	0	0	[c] : dad_2 + C00001 + C00080 --> C05512 + C00014
R00260_smac	TRUE	D-Glutamine and D-glutamate metabolism	5.1.1.3	0.835012	0	0	0	[c] : C18304 + C00001 <==> C18305
R01579_smac	FALSE	D-Glutamine and D-glutamate metabolism	3.5.1.2|3.5.1.35|3.5.1.38	0	0	0	0	[c] : C00004 + 2 aqcobal + C00080 --> C00003 + 2 C00541 + 2 C00001
R02783_smac	FALSE	D-Glutamine and D-glutamate metabolism	6.3.2.9	0.835012	0	0	0	[c] : C04652 + C04824 --> C00015 + lipidAds
R03193_smac	FALSE	D-Glutamine and D-glutamate metabolism	6.3.2.8	0.835012	0	0	0	[c] : C01267 + C00025 --> C01100 + C00026
R_ESC_C00042_e	FALSE	EscapeFlux	.	0	0	0	0	[c] : C06032 + C00003 --> C00109 + C00011 + C00004 + C00080
R_ESC_C00088_e	FALSE	EscapeFlux	.	0	0	0	0	[c] : C00002 + C02730 + C00010 --> C00020 + C00013 + C03160
R_ESC_C00237_e	FALSE	EscapeFlux	.	0	0	0	0	[c] : C16519 --> C05817 + C00022
R_ESC_C00266_e	FALSE	EscapeFlux	.	0	0	0	0	[c] : C05817 --> C00001 + C02730
R_ESC_C00466_e	FALSE	EscapeFlux	.	0	0	0	0	[c] : C00156 + C00022 <==> C00251
R_ESC_C00469_e	FALSE	EscapeFlux	.	0	0	0	0	[c] : C03160 <==> C15547 + C00001
R_ESC_m23btndl_e	FALSE	EscapeFlux	.	0	0	0	0	[c] : C05809 + C00080 --> C05810 + C00011
R_ESC_s23btndl_e	FALSE	EscapeFlux	.	0	0	0	0	[c] : C15547 + C00001 <==> C03657 + C00010
R_ESC_actn_DASH_S_e	FALSE	EscapeFlux	.	0	0	0	0	[c] : C06006 <==> C14463
R_ESC_C00033_e	FALSE	EscapeFlux	.	0	0	0	0	[c] : C06007 + C00006 <==> C14463 + C00005 + C00080
R_ESC_C00186_e	FALSE	EscapeFlux	.	0	0	0	0	[c] : C00251 <==> C00885
R_ESC_C00011_e	FALSE	EscapeFlux	.	387.831	387.831	387.831	387.831	[c] : C04272 + C00006 <==> C04181 + C00005 + C00080
R_ESC_C00058_e	FALSE	EscapeFlux	.	424.689	424.689	424.689	424.689	[c] : C04411 + C00003 <==> C04236 + C00004 + C00080
R_ESC_C00001_e	FALSE	EscapeFlux	.	1000	1000	1000	1000	[c] : C00900 <==> C04181
R_ESC_C00080_e	FALSE	EscapeFlux	.	1000	1000	1000	1000	[c] : C00233 + C00011 <==> C04236
R07379_smac	TRUE	Ether lipid metabolism	3.1.1.4	0	0	0	0	[c] : b2coa + C00004 + C00080 --> C00136 + C00003
R07381_smac	TRUE	Ether lipid metabolism	3.1.4.3	0	0	0	0	[c] : C00900 + C17568 --> C00741 + C00011 + unknown386
R07387_smac	TRUE	Ether lipid metabolism	3.1.1.4	0	0	0	0	[c] : C00900 + C00016 --> C00741 + C00011 + C01352
R00742_smac	FALSE	Fatty acid biosynthesis	6.4.1.2	10.0421	0	0	0	[c] : C00001 + C00074 + C00011 --> C00009 + C00036 + C00080
R01280_smac	TRUE	Fatty acid biosynthesis	6.2.1.3	0.163917	0	0	-4.09273e-12	[c] : C00147 + C00119 --> C00020 + C00013
R01626_smac	TRUE	Fatty acid biosynthesis	2.3.1.39|2.3.1.85|2.3.1.86|2.3.1.-	10.0421	0	0	0	[c] : C03167 + C00001 --> C00084 + C00009
R01706_smac_NE	TRUE	Fatty acid Biosynthesis	3.2.1.14	0.163917	0	0	0	[c] : C00251 + C00014 --> C00108 + C00022 + C00001 + C00080
R04355_smac	TRUE	Fatty acid biosynthesis	2.3.1.41|2.3.1.85|2.3.1.86|2.3.1.179|2.3.1.-	0	0	0	0	[c] : C00029 + C00446 <==> C00103 + C00052
R04428_smac	TRUE	Fatty acid biosynthesis	2.3.1.85|2.3.1.86|2.3.1.-|4.2.1.59	1.68872	0	0	0	[c] : C01094 <==> C00111 + C00577
R04429_smac	TRUE	Fatty acid biosynthesis	1.3.1.9|2.3.1.-	-1.68872	0	0	0	[c] : C18028 + C00001 --> C01720
R04533_smac	TRUE	Fatty acid biosynthesis	1.1.1.100|2.3.1.85|2.3.1.86|2.3.1.-	-1.68872	0	0	0	[c] : C00794 + C00003 <==> C00095 + C00004 + C00080
R04534_smac	TRUE	Fatty acid biosynthesis	1.1.1.100|2.3.1.85|2.3.1.86|2.3.1.-	-1.68872	0	0	0	[c] : C01096 + C00003 <==> f6p-B + C00004 + C00080
R04535_smac	TRUE	Fatty acid biosynthesis	2.3.1.85|2.3.1.86|2.3.1.-|4.2.1.59	1.68872	0	0	0	[c] : C01019 + C00003 --> C18028 + C00004 + C00080
R04536_smac	TRUE	Fatty acid biosynthesis	1.1.1.100|2.3.1.85|2.3.1.86|2.3.1.-	-1.68872	0	0	0	[c] : C03827 + C00003 --> C20781 + C00004 + C00080
R04537_smac	TRUE	Fatty acid biosynthesis	2.3.1.85|2.3.1.86|2.3.1.-|4.2.1.59	1.68872	0	0	0	[c] : C20248 + C00014 + C00002 --> C15996 + C00008 + C00009 + C00001
R04543_smac	TRUE	Fatty acid biosynthesis	1.1.1.100|2.3.1.85|2.3.1.86|2.3.1.-	-0.163917	0	0	0	[c] : C00002 + C00101 + C00025 --> C00008 + C00009 + C03541 + C00080
R04544_smac	TRUE	Fatty acid biosynthesis	2.3.1.85|2.3.1.86|2.3.1.-|4.2.1.59	0.163917	0	0	0	[c] : C00002 + C00921 + C00025 --> C00008 + C00009 + C00415
R04566_smac	TRUE	Fatty acid biosynthesis	1.1.1.100|2.3.1.85|2.3.1.86|2.3.1.-	-1.43459	0	0	0	[c] : C04874 --> C00266 + C01300
R04568_smac	TRUE	Fatty acid biosynthesis	2.3.1.85|2.3.1.86|2.3.1.-|4.2.1.59	0.418051	0	0	0	[c] : C05922 + C00001 --> unknown945 + C00058
R04724_smac	TRUE	Fatty acid biosynthesis	1.3.1.9|2.3.1.-	-1.68872	0	0	0	[c] : C05280 <==> C05279
R04726_smac	TRUE	Fatty acid biosynthesis	2.3.1.41|2.3.1.85|2.3.1.86|2.3.1.179|2.3.1.-	1.43459	0	0	0	[c] : 3hbcoa <==> 3hbcoa-R
R04952_smac	TRUE	Fatty acid biosynthesis	2.3.1.41|2.3.1.85|2.3.1.86|2.3.1.179|2.3.1.-	1.68872	0	0	0	[c] : 3hmrsACP <==> C05760 + C00001
R04953_smac	TRUE	Fatty acid biosynthesis	1.1.1.100|2.3.1.85|2.3.1.86|2.3.1.-	-1.68872	0	0	0	[c] : 3hdecACP <==> tdec2eACP + C00001
R04954_smac	TRUE	Fatty acid biosynthesis	2.3.1.85|2.3.1.86|2.3.1.-|4.2.1.59	1.68872	0	0	0	[c] : C04618 <==> but2eACP + C00001
R04955_smac	TRUE	Fatty acid biosynthesis	1.3.1.9|2.3.1.-	-1.68872	0	0	0	[c] : 3hpalmACP <==> C05763 + C00001
R04957_smac	TRUE	Fatty acid biosynthesis	2.3.1.41|2.3.1.85|2.3.1.86|2.3.1.179|2.3.1.-	1.68872	0	0	0	[c] : 3hhexACP <==> thex2eACP + C00001
R04958_smac	TRUE	Fatty acid biosynthesis	1.3.1.9|2.3.1.-	-1.68872	0	0	0	[c] : ocACP + C01209 <==> 3odecACP + C00011 + C00229
R04960_smac	TRUE	Fatty acid biosynthesis	2.3.1.41|2.3.1.85|2.3.1.86|2.3.1.179|2.3.1.-	1.68872	0	0	0	[c] : C05745 + C01209 <==> 3ohexACP + C00011 + C00229
R04961_smac	TRUE	Fatty acid biosynthesis	1.3.1.9|2.3.1.-	-1.68872	0	0	0	[c] : dcaACP + C01209 <==> 3oddecACP + C00011 + C00229
R04963_smac	TRUE	Fatty acid biosynthesis	2.3.1.41|2.3.1.85|2.3.1.86|2.3.1.179|2.3.1.-	1.68872	0	0	0	[c] : C05223 + C01209 <==> 3omrsACP + C00011 + C00229
R04964_smac	TRUE	Fatty acid biosynthesis	1.1.1.100|2.3.1.85|2.3.1.86|2.3.1.-	-1.68872	0	0	0	[c] : C05749 + C01209 <==> 3ooctACP + C00011 + C00229
R04965_smac	TRUE	Fatty acid biosynthesis	2.3.1.85|2.3.1.86|2.3.1.-|4.2.1.59	1.68872	0	0	0	[c] : C03939 + C01209 <==> C05744 + C00011 + C00229
R04966_smac	TRUE	Fatty acid biosynthesis	1.3.1.9|2.3.1.-	-0.418051	0	0	0	[c] : C05761 + C01209 <==> 3opalmACP + C00011 + C00229
R04968_smac	TRUE	Fatty acid biosynthesis	2.3.1.41|2.3.1.85|2.3.1.86|2.3.1.179|2.3.1.-	0.163917	0	0	0	[c] : unknown381 + C01209 <==> C16219 + C00229 + C00011
R04969_smac	TRUE	Fatty acid biosynthesis	1.3.1.9|2.3.1.-	-0.163917	0	0	0	[c] : C00083 + C00229 <==> C00010 + C01209
R07639_smac	TRUE	Fatty acid biosynthesis	5.3.3.14	0	0	0	0	[c] : C20376 + C00005 + C00080 --> C20377 + C00006
R07762_smac	TRUE	Fatty acid biosynthesis	2.3.1.41|2.3.1.179|2.3.1.199|2.3.1.-	0	0	0	0	[c] : C06714 + C00003 <==> C06715 + C00004 + C00080
R07763_smac	TRUE	Fatty acid biosynthesis	1.1.1.100|2.3.1.-	0	0	0	0	[c] : 3hbcoa + C00006 --> C00332 + C00005 + C00080
R07764_smac	TRUE	Fatty acid biosynthesis	2.3.1.-|4.2.1.-	0	0	0	0	[c] : gullac + C00001 <==> guln + C00080
R10707_smac	TRUE	Fatty acid biosynthesis	2.3.1.180	1.68872	0	0	0	[c] : C00167 + C00003 --> unknown640 + C00011 + C00004 + C00080
R01975_smac	TRUE	Fatty acid degradation	1.1.1.35	-1000	-1000	0	0	[c] : C00333 --> C00558
R00238_smac	TRUE	Fatty acid degradation	2.3.1.9	0	0	0	0	C00095[e] --> C00095[c]
R01177_smac	TRUE	Fatty acid degradation	2.3.1.9|2.3.1.16	0	0	0	0	[c] : C06194 + C00001 --> C06193
R01279_smac	TRUE	Fatty acid degradation	1.3.3.6|1.3.8.7|1.3.8.8|1.3.8.9|1.3.99.-	0	0	0	0	[c] : C00242 + C00119 --> C00144 + C00013
R03026_smac	TRUE	Fatty acid degradation	4.2.1.17	0	0	0	0	[c] : C04287 + C00001 --> C16737
R03276_smac	TRUE	Fatty acid degradation	5.1.2.3	0	0	0	0	[c] : C00002 + C00033 + C00010 --> C00020 + C00013 + C00024
R03777_smac	TRUE	Fatty acid degradation	1.3.3.6|1.3.8.7|1.3.8.8|1.3.99.-	0	0	0	0	[c] : C00188 + C00003 <==> C03508 + C00004 + C00080
R03857_smac	TRUE	Fatty acid degradation	1.3.3.6|1.3.8.7|1.3.8.8|1.3.99.-	0	0	0	0	[c] : 0.02 cdpdag_SM + C00001 --> C00055 + 0.02 pa_SM + 2 C00080
R03990_smac	TRUE	Fatty acid degradation	1.3.3.6|1.3.8.7|1.3.8.8|1.3.8.9|1.3.99.-	0	0	0	0	[c] : cdpdag_SM + C00093 --> C00055 + pgp_SM + C00080
R04170_smac	TRUE	Fatty acid degradation	4.2.1.17|4.2.1.74	0	0	0	0	[c] : C00051 + C00001 --> C01419 + C00025
R04737_smac	TRUE	Fatty acid degradation	1.1.1.35|1.1.1.211	0	0	0	0	[c] : C05260 <==> C05273 + C00001
R04738_smac	TRUE	Fatty acid degradation	4.2.1.17|4.2.1.74	0	0	0	0	[c] : C05268 <==> C05271 + C00001
R04739_smac	TRUE	Fatty acid degradation	1.1.1.35|1.1.1.211	0	0	0	0	[c] : C05266 <==> C05276 + C00001
R04740_smac	TRUE	Fatty acid degradation	4.2.1.17|4.2.1.74	0	0	0	0	[c] : C05258 <==> C05272 + C00001
R04741_smac	TRUE	Fatty acid degradation	1.1.1.35|1.1.1.211	0	0	0	0	[c] : 3hdcoa <==> C05275 + C00001
R04743_smac	TRUE	Fatty acid degradation	1.1.1.35|1.1.1.211	0	0	0	0	[c] : C05262 <==> dd2coa + C00001
R04744_smac	TRUE	Fatty acid degradation	4.2.1.17|4.2.1.74	0	0	0	0	[c] : 3hbcoa <==> b2coa + C00001
R04745_smac	TRUE	Fatty acid degradation	1.1.1.35|1.1.1.211	0	0	0	0	[c] : C00024 + C00136 <==> C00010 + C05269
R04746_smac	TRUE	Fatty acid degradation	4.2.1.17|4.2.1.74	0	0	0	0	[c] : 2 C00024 <==> C00010 + C00332
R04748_smac	TRUE	Fatty acid degradation	1.1.1.35|1.1.1.211	0	0	0	0	[c] : ddcacoa + C00016 <==> dd2coa + C01352
R04749_smac	TRUE	Fatty acid degradation	4.2.1.17|4.2.1.74	0	0	0	0	[c] : dcacoa + C00016 <==> C05275 + C01352
R04751_smac	TRUE	Fatty acid degradation	1.3.3.6|1.3.8.1|1.3.8.7|1.3.8.8|1.3.99.-	0	0	0	0	[c] : C01944 + C00016 <==> C05276 + C01352
R04754_smac	TRUE	Fatty acid degradation	1.3.3.6|1.3.8.7|1.3.8.8|1.3.99.-	0	0	0	0	[c] : C02593 + C00016 <==> C05273 + C01352
R04756_smac	TRUE	Fatty acid degradation	5.3.3.8	0	0	0	0	[c] : C00154 + C00016 <==> C05272 + C01352
R01175_smac	TRUE	Fatty acid degradation	1.3.3.6|1.3.8.1|1.3.8.7|1.3.99.-	0	66.5634	0.1	0	[c] : C00286 + C00001 --> C00330 + C00536
R08120_smac	FALSE	Fluorobenzoate degradation	3.1.1.45	0	0	0	0	[c] : C00024 + C00025 --> C00010 + C00624
R08121_smac	FALSE	Fluorobenzoate degradation	3.1.1.45	0	0	0	0	[c] : C00169 + C00077 <==> C00009 + C00327 + C00080
R00428_smac	FALSE	Folate biosynthesis	3.5.4.16	1.5127	0	0	0	[c] : C01089 + C00003 <==> C00164 + C00004 + C00080
R00942_smac	FALSE	Folate biosynthesis	6.3.2.17	0	0	0	0	[c] : C00002 + C00365 <==> C00008 + C01346
R01716_smac	FALSE	Folate biosynthesis	2.6.1.85	1.5127	0	0	0	[c] : C00049 + C00254 --> C00036 + C00826
R02237_smac	FALSE	Folate biosynthesis	6.3.2.12|6.3.2.17	1.5127	0	0	0	[c] : C00504 + 2 C00004 + 2 C00080 --> C00101 + 2 C00003
R03066_smac	FALSE	Folate biosynthesis	2.5.1.15	1.5127	0	0	0	[c] : C04896 <==> C04916
R03067_smac	FALSE	Folate biosynthesis	2.5.1.15	0	0	0	0	[c] : C00135 --> C00785 + C00014
R03503_smac	FALSE	Folate biosynthesis	2.7.6.3	0	0	0	0	[c] : C00084 + C00006 + C00001 <==> C00033 + C00005 + C00080
R03504_smac	FALSE	Folate biosynthesis	4.1.2.25	1.5127	0	0	0	[c] : C00084 + C00003 + C00001 <==> C00033 + C00004 + C00080
R04286_smac	FALSE	Folate biosynthesis	4.2.3.12	0	0	0	0	[c] : C00492 + C00001 --> C05402 + C00095
R04620_smac	FALSE	Folate biosynthesis	3.1.3.1	1.5127	0	0	0	[c] : C00251 + C00064 --> C11355 + C00025
R04639_smac	FALSE	Folate biosynthesis	3.5.4.16	1.5127	0	0	0	[c] : C04807 + C00568 --> C00013 + C00921
R05046_smac	FALSE	Folate biosynthesis	3.5.4.16	1.5127	0	0	0	[c] : C05745 + C00003 <==> but2eACP + C00004 + C00080
R05048_smac	FALSE	Folate biosynthesis	3.5.4.16	1.5127	0	0	0	[c] : 3hdecACP + C00006 <==> 3odecACP + C00005
R05553_smac	FALSE	Folate biosynthesis	4.1.3.38	1.5127	0	0	0	[c] : C00002 + C00025 + C02356 --> C00008 + C00009 + C21015
R07605_smac	FALSE	Folate biosynthesis	1.7.1.13	0	0	0	0	[c] : C00019 + C01209 --> C00021 + C19673
R09394_smac	FALSE	Folate biosynthesis	4.1.99.18	0	0	0	0	[c] : C00555 + C00006 + C00001 --> C00334 + C00005 + C00080
R09395_smac	FALSE	Folate biosynthesis	2.8.1.12	0	0	0	0	[c] : C05936 + C00003 + C00001 --> C02946 + C00004 + 2 C00080
R09959_smac	FALSE	Folate biosynthesis	4.1.2.50	0	0	0	0	[c] : C00002 + C00135 + C01643 --> C00020 + C00013 + C02988
R09978_smac	FALSE	Folate biosynthesis	6.3.4.20	0	0	0	0	[c] : C00002 + C00079 + C01648 --> C00020 + C00013 + C03511
R10002_smac	FALSE	Folate biosynthesis	4.3.99.3	0	0	0	0	[c] : C00002 + C00078 + C01652 --> C00020 + C00013 + C03512
R00867_smac	FALSE	Fructose and mannose metabolism	2.7.1.1|2.7.1.4	0	0	0	0	[c] : C00063 + C00001 + C00080 --> C00075 + C00014
R00875_smac	TRUE	Fructose and mannose metabolism	1.1.1.14|1.1.1.15	0	0	0	0	[c] : C02376 + C00001 --> C00178 + C00014
R00885_smac	FALSE	Fructose and mannose metabolism	2.7.7.13	0	0	0	0	[c] : C00380 + C00001 + C00080 --> C00106 + C00014
R01818_smac	TRUE	Fructose and mannose metabolism	5.4.2.8	0	0	0	0	[c] : C00002 + C05892 + C00993 --> C00008 + C00009 + C04702
R01819_smac	TRUE	Fructose and mannose metabolism	5.3.1.8	0	0	0	0	[c] : C00001 + C04574 --> C00080 + C00009 + C00348
R02071_smac	FALSE	Fructose and mannose metabolism	2.7.1.56	0	0	0	0	[c] : C00002 + C00882 --> C00008 + C00010 + C00080
R02630_smac	FALSE	Fructose and mannose metabolism	2.7.1.69	0	0	0	0	[c] : C00322 + C15972 --> S_gtrdhdlp + C00011
R02703_smac	TRUE	Fructose and mannose metabolism	1.1.1.17	0	0	0	0	[c] : C04421 + C00001 --> C00042 + C00666
R02704_smac	FALSE	Fructose and mannose metabolism	2.7.1.69	0	0	0	0	[c] : C04421 + C00026 <==> C04462 + C00025
R03232_smac	FALSE	Fructose and mannose metabolism	2.7.1.69	0	0	0	0	[c] : C00311 --> C00042 + C00048
R03576_smac	FALSE	Fructose and mannose metabolism	2.7.1.55	0	0	0	0	[c] : athr-L <==> C00037 + C00084
R03688_smac	FALSE	Fructose and mannose metabolism	4.2.1.68	0	0	0	0	[c] : C00263 + C00006 <==> C00441 + C00005 + C00080
R05607_smac	TRUE	Fructose and mannose metabolism	1.1.1.140	0	0	0	0	[c] : C00097 + C00001 --> C00283 + C00022 + C00014
R05820_smac	FALSE	Fructose and mannose metabolism	2.7.1.69	0	0	0	0	[c] : C00979 + C00283 --> C00097 + C00033
R09030_smac	FALSE	Fructose and mannose metabolism	5.3.1.6	0	0	0	0	[c] : C00091 + C00062 --> C00010 + C03296 + C00080
R09031_smac	FALSE	Fructose and mannose metabolism	5.1.3.-	0	0	0	0	[c] : C00315 + C00028 + C00001 --> C00986 + C00555 + C00030
R10689_smac	FALSE	Fructose and mannose metabolism	3.1.1.-	0	0	0	0	[c] : C01050 + C00006 <==> C04631 + C00005 + C00080
R10690_smac	FALSE	Fructose and mannose metabolism	1.1.1.-	0	0	0	0	[c] : C01170 + 2 C00003 + C00001 --> C06240 + 2 C00004 + 3 C00080
R08926_smac	FALSE	Fructose and mannose metabolism	1.1.1.122	0	0	0	0	[c] : C00024 + C00134 --> C00010 + C02714 + C00080
R02568_smac	TRUE	Fructose and mannose metabolism	4.1.2.13	0	1.25056e-12	1.25056e-12	1.25056e-12	[c] : C00002 + C00085 --> C00008 + C00354 + C00080
R00291_smac	TRUE	Galactose metabolism	5.1.3.2	0	0	0	0	[c] : C00002 + C00378 --> C00008 + C01081
R00801_smac	FALSE	Galactose metabolism	3.2.1.10|3.2.1.20|3.2.1.48	0	0	0	0	[c] : C00149 + C00006 --> C00022 + C00011 + C00005 + C00080
R00955_smac	TRUE	Galactose metabolism	2.7.7.12	0	0	0	0	[c] : C00075 + C00299 --> C00015 + C00105 + C00080
R01069_smac	TRUE	Galactose metabolism	4.1.2.40	0	0	0	0	[c] : C00002 + C04376 + C00064 + C00001 --> C00008 + C00009 + C04640 + C00025 + C00080
R01092_smac	FALSE	Galactose metabolism	2.7.1.6	0	0	0	0	[c] : C00044 + C00001 --> C00144 + C00013 + C00080
R01678_smac	FALSE	Galactose metabolism	3.2.1.23|3.2.1.108	0	0	0	0	[c] : C00944 <==> C02637 + C00001
R02410_smac	FALSE	Galactose metabolism	3.2.1.26	0	0	0	0	[c] : nicrns + C00009 <==> C00253 + C00620 + C00080
R03236_smac	FALSE	Galactose metabolism	2.7.1.11|2.7.1.56|2.7.1.144	0	0	0	0	[c] : C00080 + C00209 --> C00058 + C00011
R03237_smac	FALSE	Galactose metabolism	2.7.1.11	0	0	0	0	[c] : C00234 + C00001 --> C00058 + C00101
R03238_smac	FALSE	Galactose metabolism	2.7.1.11	0	0	0	0	[c] : C00988 + C00001 --> C00160 + C00009
R03239_smac	FALSE	Galactose metabolism	2.7.1.11	0	0	0	0	[c] : C00037 + C00101 + C00003 --> C00143 + C00014 + C00011 + C00004
R03635_smac	FALSE	Galactose metabolism	3.2.1.26	0	0	0	0	[c] : cdpdag_SM + C00065 <==> C00055 + ps_SM + C00080
R08366_smac	TRUE	Galactose metabolism	2.7.1.69	0	0	0	0	[c] : crtn + C00001 --> C02565 + C00014
R08367_smac	FALSE	Galactose metabolism	2.7.1.69	0	0	0	0	[c] : C01035 + C00001 <==> C00334 + C00086
R10619_smac	FALSE	Galactose metabolism	5.1.3.3	0	0	0	0	[c] : C01050 + C00003 <==> C04631 + C00004 + C00080
R08093_smac	FALSE	Geraniol degradation	4.2.1.17	0	0	0	0	[c] : C00437 + C00026 <==> C01250 + C00025
R08094_smac	FALSE	Geraniol degradation	1.1.1.35	0	0	0	0	[c] : C00049 + C00026 <==> C00036 + C00025
R00899_smac	FALSE	Glutathione metabolism	3.4.11.1|3.4.11.2|3.4.11.23|3.4.13.-	0	0	0	0	[c] : C02355 + C00001 --> C01368
R01262_smac	TRUE	Glutathione metabolism	2.3.2.2	0	0	0	0	[c] : C00361 + C00074 --> C00286 + C00022
R03522_smac	TRUE	Glutathione metabolism	2.5.1.18	0	0	0	0	[c] : C02291 + C00001 <==> C00097 + C00014 + C00109
R03916_smac	FALSE	Glutathione metabolism	2.3.2.2	0	0	0	0	[c] : 2agpe_SM + C00001 <==> C00162 + C01233
R04951_smac	FALSE	Glutathione metabolism	3.4.11.1|3.4.11.2|3.4.11.23|3.4.13.-	0	0	0	0	[c] : 3hoctACP <==> toct2eACP + C00001
R08359_smac	FALSE	Glutathione metabolism	2.5.1.16	0	0	0	0	[c] : C00077 + C00080 --> C00134 + C00011
R00494_smac	FALSE	Glutathione metabolism	3.4.19.13	0	0	0	0	[c] : C16688 + C00001 --> C02336 + C00668
R00497_smac	FALSE	Glutathione metabolism	6.3.2.3	0	0	0	0	[c] : C01798 + C00001 <==> C01335 + C00267
R00894_smac	FALSE	Glutathione metabolism	6.3.2.2	0	0	0	0	[c] : C02642 + C00001 + 2 C00080 --> C00099 + C00011 + C00014
R00267_smac	FALSE	Glutathione metabolism	1.1.1.42	173.237	0.1	0.1	0.1	[c] : C00082 + C00019 + C00030 --> C15809 + C01468 + dad_5 + C00073 + C00028
R00115_smac	FALSE	Glutathione metabolism	1.8.1.7	265.606	667.284	999.433	0	C00023[e] --> C00023[c]
R00274_smac	TRUE	Glutathione metabolism	1.11.1.9	265.606	667.284	999.433	0	[c] : C00378 + C00001 --> C01279 + C04294 + C00080
R01034_smac	TRUE	Glycerolipid metabolism	1.1.1.6	0.0624444	-9.09495e-13	-9.09495e-13	-9.09495e-13	[c] : C00169 + C00049 --> C00009 + C00438 + C00080
R00851_smac_1	FALSE	Glycerolipid metabolism	2.3.1.15	0.0819583	0	0	0	[c] : C00881 + C00001 + C00080 --> C00526 + C00014
R01011_smac	FALSE	Glycerolipid metabolism	2.7.1.29	0.0624444	0	0	0	[c] : C00119 + C00106 --> C00013 + C00105
R00847_smac	FALSE	Glycerolipid metabolism	2.7.1.30	0	0	0	0.1	[c] : C00460 + C00001 --> C00365 + C00013 + C00080
R02241_smac_1	FALSE	Glycerolipid metabolism	2.3.1.51	0.0819583	0	0	0	[c] : C00143 + C00005 + C00080 --> C00440 + C00006
R01752_smac	TRUE	Glycerolipid metabolism	1.2.1.3	0	1.25056e-12	1.25056e-12	1.25056e-12	[c] : C01586 + C00001 --> C00180 + C00037
R02240_smac	TRUE	Glycerolipid metabolism	2.7.1.107	-4.01925	0.030303	0.016835	0.016835	[c] : C00504 + 2 C00005 + 2 C00080 --> C00101 + 2 C00006
R02746_smac	TRUE	Glycerophospholipid metabolism	3.1.1.5	0	-1000	-1000	-1000	[c] : C00002 + C07838 --> C00013 + adphep-DD
R03416_smac_1	TRUE	Glycerophospholipid metabolism	3.1.1.5	-1000	-1000	0	0	C06186[e] + C00074[c] --> C06187[c] + C00022[c]
R02053_smac	TRUE	Glycerophospholipid metabolism	3.1.1.4	-1000	-1000	0	0	[c] : C00010 + C03688 --> C00054 + C00229
R00842_smac	TRUE	Glycerophospholipid metabolism	1.1.1.8|1.1.1.94	1000	-1000	-1000	1000	[c] : C00063 + C00001 --> C00055 + C00013 + C00080
R11062_smac	TRUE	Glycerophospholipid metabolism	2.7.8.-	-0.0585416	-1.36957e-12	-4.09983e-12	-4.09983e-12	[c] : C00232 + C00003 + C00001 --> C00042 + C00004 + 2 C00080
R00749_smac	TRUE	Glycerophospholipid metabolism	4.3.1.7	-0.0585416	-1.36957e-12	-4.09983e-12	-4.09983e-12	[c] : C03451 + C00001 <==> C00051 + C00256
R04034_smac	FALSE	Glycerophospholipid metabolism	3.1.1.32	0	0	0	0	[c] : C00173 + 2agpe_SM --> C00229 + pe_SM
R00848_smac	TRUE	Glycerophospholipid metabolism	1.1.5.3	-0.162343	0	0	0.1	[c] : cytd + C00001 + C00080 --> C00299 + C00014
R01312_smac	TRUE	Glycerophospholipid metabolism	3.1.4.3	0	0	0	0	[c] : C01762 + C00009 <==> C00385 + C00620
R01315_smac	FALSE	Glycerophospholipid metabolism	3.1.1.4	0	0	0	0	[c] : C00064 + C00001 + C00119 --> C00025 + C00013 + C03090
R01316_smac	FALSE	Glycerophospholipid metabolism	3.1.1.32	0	0	0	0	[c] : dad_2 + C00009 <==> C00147 + C00672
R01470_smac_1	TRUE	Glycerophospholipid metabolism	3.1.4.2|3.1.4.46	0	0	0	0	[c] : C00424 + C00003 <==> C00546 + C00004 + C00080
R01797_smac	FALSE	Glycerophospholipid metabolism	3.6.1.26	0	0	0	0	[c] : C19946 + C00006 + C00001 --> C19945 + C00005 + C00080
R02055_smac	FALSE	Glycerophospholipid metabolism	4.1.1.65	0	0	0	0	[c] : C00002 + C00831 --> C00008 + C01134
R04864_smac	FALSE	Glycerophospholipid metabolism	2.3.1.40	0	0	0	0	[c] : C05260 + C00003 <==> C05261 + C00004
R01030_smac	FALSE	Glycerophospholipid metabolism	3.1.4.2|3.1.4.46	0	0	0	0	[c] : C01103 + C00013 <==> C00295 + C00119
R02052_smac_1	TRUE	Glycerophospholipid metabolism	3.1.4.3	0	0	0	0	[c] : C00229 + C00001 --> C01134 + C03688
R07390_smac	TRUE	Glycerophospholipid metabolism	2.7.8.-	0.0624444	1.36957e-12	4.09983e-12	4.09983e-12	[c] : C00900 + C00003 --> C00741 + C00011 + C00004 + C00080
R02027_smac	TRUE	Glycerophospholipid metabolism	3.1.4.3|3.1.4.-	-0.0803851	0.000606061	0.0003367	0.0003367	[c] : C00002 + C03492 + C00097 --> C00020 + C00013 + C04352 + C00080
R01801_smac	FALSE	Glycerophospholipid metabolism	2.7.8.5	0	0.000606061	0.0003367	0.0003367	[c] : C14145 + C00003 --> C02232 + C00004 + C00080
R02029_smac	FALSE	Glycerophospholipid metabolism	3.1.3.27	0	0.000606061	0.0003367	0.0003367	[c] : C00063 + C03492 + C00097 --> C00055 + C00013 + C04352 + C00080
R01799_smac	FALSE	Glycerophospholipid metabolism	2.7.7.41	0.157321	0.0606061	0.03367	0.03367	[c] : C00582 + C00007 + C00005 + C00080 --> C20062 + C00001 + C00006
R02747_smac	FALSE	Glycerophospholipid metabolism	3.1.1.5	0	1000	1000	1000	[c] : C00063 + C01187 --> C00013 + C04121
R03417_smac_1	TRUE	Glycerophospholipid metabolism	3.1.1.5	1000	1000	0	0	C01451[e] + C00074[c] --> C06188[c] + C00022[c]
R00844_smac	TRUE	Glycerophospholipid metabolism	1.1.1.94	-1000	1000	1000	-1000	[c] : C00075 + C00001 --> C00105 + C00013 + C00080
R02054_smac	FALSE	Glycerophospholipid metabolism	3.1.1.32	1000	1000	0	0	[c] : C00002 + C01134 <==> C00013 + C00882
R01392_smac	TRUE	Glycine, serine and threonine metabolism	1.1.1.79|1.1.1.81	1000	-1000	1000	-1000	[c] : C00002 + C00163 --> C00013 + C05983
R00371_smac	TRUE	Glycine, serine and threonine metabolism	2.3.1.29	-1000	-1000	-0.3	997.933	[c] : C11453 + 2 C00138 --> C11811 + C00001 + 2 C00139
R01775_smac	TRUE	Glycine, serine and threonine metabolism	1.1.1.3	1000	-1000	-1000	-1000	[c] : C19945 + C00010 --> C14144 + C00024
R00751_smac	TRUE	Glycine, serine and threonine metabolism	4.1.2.5	-1000	-733.967	-0.0666667	998.133	[c] : C00002 + C00022 + C00001 --> C00020 + C00074 + C00009 + 2 C00080
R02291_smac	TRUE	Glycine, serine and threonine metabolism	1.2.1.11	-10.6978	-266.033	-0.233333	-0.2	[c] : C00011 + C00001 --> C00288 + C00080
R04173_smac	TRUE	Glycine, serine and threonine metabolism	2.6.1.52	0	-0.1	-664.572	-0.1	[c] : C05729 + C00001 --> C05726 + C00037
R01800_smac_1	TRUE	Glycine, serine and threonine metabolism	2.7.8.8	0.00157321	-1.36957e-12	-4.09983e-12	-4.09983e-12	[c] : C00079 + C00007 --> C02505 + C00011
R01025_smac	FALSE	Glycine, serine and threonine metabolism	1.1.99.1	0	0	0	0	[c] : C00526 + C00009 <==> C00106 + C00672
R00996_smac	FALSE	Glycine, serine and threonine metabolism	4.3.1.19	12.7672	0	0	0	[c] : C00460 + C00299 --> C01346 + C00105 + C00080
R02722_smac	FALSE	Glycine, serine and threonine metabolism	4.2.1.20	1.63372	0	0	0	[c] : C05382 --> C19878
R00221_smac	TRUE	Glycine, serine and threonine metabolism	4.3.1.18	0	0	0	0	C00164[c] --> C00164[e]
R01290_smac	FALSE	Glycine, serine and threonine metabolism	4.2.1.22	0	0	0	0	[c] : C00330 + C00009 <==> C00242 + C00672
R06171_smac	TRUE	Glycine, serine and threonine metabolism	4.1.2.5|4.1.2.49	-20.0584	0	0	0	[c] : C00019 + C00155 --> C00021 + C00073
R06977_smac	FALSE	Glycine, serine and threonine metabolism	2.6.1.76|2.6.1.-	0	0	0	0	[c] : C00311 + C00006 <==> C05379 + C00005 + C00080
R10851_smac	FALSE	Glycine, serine and threonine metabolism	1.1.1.381	20.0584	0	0	0	[c] : C00152 + C00001 --> C00049 + C00014
R07650_smac	FALSE	Glycine, serine and threonine metabolism	4.1.1.86	0	0	0	0	[c] : unknown490 + C00005 + C00080 --> C00120 + C00006 + C00001
R00830_smac	FALSE	Glycine, serine and threonine metabolism	2.3.1.37	0	0	0	0	[c] : C00002 + C00075 + C00014 --> C00008 + C00009 + C00063 + 2 C00080
R00891_smac	FALSE	Glycine, serine and threonine metabolism	4.2.1.22	7.05098	0	0	0	[c] : C00337 + C00001 <==> C00438 + C00080
R01001_smac	TRUE	Glycine, serine and threonine metabolism	4.4.1.1	-4.41709	0	0	0	[c] : C00002 + C00214 --> C00008 + C00364 + C00080
R01514_smac	FALSE	Glycine, serine and threonine metabolism	2.7.1.31	0	1.25056e-12	1.25056e-12	1.25056e-12	[c] : C02191 + C14818 --> C00032 + 2 C00080
R00582_smac	FALSE	Glycine, serine and threonine metabolism	3.1.3.3	0	0.1	664.572	0.1	[c] : C00002 + C05335 + C01647 --> C00020 + C00013 + C05336
R01513_smac	TRUE	Glycine, serine and threonine metabolism	1.1.1.95	0	0.1	664.572	0.1	[c] : C14818 + C05778 --> C00748 + 3 C00080
R00945_smac	TRUE	Glycine, serine and threonine metabolism	2.1.2.1	-52.125	133.016	-499.883	0.1	[c] : C00002 + C00055 <==> C00008 + C00112
R04125_smac	FALSE	Glycine, serine and threonine metabolism	2.1.2.10	0	133.016	0.1	0.1	[c] : C00002 + 0.02 12dgr_SM <==> C00008 + C00080 + 0.02 pa_SM
R03815_smac	FALSE	Glycine, serine and threonine metabolism	1.8.1.4	0	133.016	0.1	0.1	[c] : C00189 <==> C00084 + C00014
R03425_smac	FALSE	Glycine, serine and threonine metabolism	1.4.4.2	0	133.016	0.1	0.1	[c] : C00008 + C00080 + C00074 --> C00002 + C00022
R00220_smac	TRUE	Glycine, serine and threonine metabolism	4.3.1.17|4.3.1.19	-67.0134	133.116	164.688	0.2	C01413[e] --> C01413[c]
R00480_smac	FALSE	Glycine, serine and threonine metabolism	2.7.2.4	10.6978	266.033	0.233333	0.2	[c] : C00842 --> C11907 + C00001
R01466_smac	FALSE	Glycine, serine and threonine metabolism	4.2.3.1	0	266.033	0.233333	0.2	[c] : mmtsa + C00010 + C00003 --> C00100 + C00011 + C00004 + C00080
R01771_smac	FALSE	Glycine, serine and threonine metabolism	2.7.1.39	0	266.033	0.233333	0.2	[c] : C00582 + C00001 --> C00548 + C00010
R01773_smac	TRUE	Glycine, serine and threonine metabolism	1.1.1.3	-1000	733.967	999.767	999.8	[c] : C00079 + C00026 <==> C00166 + C00025
R01388_smac	TRUE	Glycine, serine and threonine metabolism	1.1.1.26|1.1.1.29|1.1.1.81	-1000	1000	-1000	1000	[c] : C05983 + C00010 <==> C00020 + C00100
R01465_smac	TRUE	Glycine, serine and threonine metabolism	1.1.1.103	979.942	1000	0.3	-997.933	[c] : prpncoa + C00005 + C00080 --> C00100 + C00006
R00710_smac	TRUE	Glycolysis / Gluconeogenesis	1.2.1.3|1.2.1.5	-1000	-1000	-1000	-1000	[c] : rbflvrd + C00006 <==> C00255 + C00005 + C00080
R03321_smac	TRUE	Glycolysis / Gluconeogenesis	5.3.1.9	-975.131	-1000	-1000	-1000	[c] : C05378 <==> C00111 + C00118
R00754_smac	TRUE	Glycolysis / Gluconeogenesis	1.1.1.1|1.1.1.71	0	-266.313	-125.954	-998.333	[c] : C00201 + C00022 <==> C00454 + C00074
R00658_smac	TRUE	Glycolysis / Gluconeogenesis	4.2.1.11	0	-0.2	-664.672	-0.2	[c] : C00002 + sel + C00080 --> C00013 + adsel
R00711_smac	TRUE	Glycolysis / Gluconeogenesis	1.2.1.4|1.2.1.5|1.2.1.-	-2.68656	-0.18	-0.2	-0.1	[c] : C01268 + C00005 + C00080 --> C04454 + C00006
R02569_smac	TRUE	Glycolysis / Gluconeogenesis	2.3.1.12	0	-0.1	6.82121e-13	6.82121e-13	[c] : C00065 + C01217 --> C04377 + C00037 + C00001
R01070_smac	TRUE	Glycolysis / Gluconeogenesis	4.1.2.13	0	-0.1	-542.018	331.756	[c] : C00002 + C00655 + C00064 + C00001 --> C00020 + C00013 + C00144 + C00025 + 2 C00080
R01061_smac	TRUE	Glycolysis / Gluconeogenesis	1.2.1.12|1.2.1.59	0	-0.1	-0.1	-0.1	[c] : C00112 + C00342 --> C00705 + C00001 + C00343
R02739_smac	TRUE	Glycolysis / Gluconeogenesis	5.1.3.15|5.3.1.9	-690.426	0	4.54747e-13	0	[c] : C11472 + C00001 --> C07838 + C00009
R00341_smac	FALSE	Glycolysis / Gluconeogenesis	4.1.1.49	29.1528	0	0	0.7	[c] : C11434 + C00063 + C00080 --> C11435 + C00013
R00947_smac	FALSE	Glycolysis / Gluconeogenesis	3.1.3.10	0	0	0	0	[c] : C00131 + C00299 --> C00206 + C00105 + C00080
R01600_smac	FALSE	Glycolysis / Gluconeogenesis	2.7.1.1|2.7.1.2	0	0	0	0	[c] : C03203 + C00004 + C00080 + C00007 --> C03012 + C00011 + C00003 + C00001
R01602_smac	TRUE	Glycolysis / Gluconeogenesis	5.1.3.3	0	0	0	0	[c] : C00805 + C00007 + C00004 + C00080 --> C00090 + C00011 + C00003 + C00001
R01786_smac	FALSE	Glycolysis / Gluconeogenesis	2.7.1.1|2.7.1.2	0	0	0	0	[c] : C02265 + C00001 + C00028 --> C00166 + C00014 + C00030
R04394_smac	FALSE	Glycolysis / Gluconeogenesis	2.7.1.69	0	0	0	0	[c] : C00075 + C01097 --> C00015 + C03785 + C00080
R04779_smac	FALSE	Glycolysis / Gluconeogenesis	2.7.1.11	0	0	0	331.756	[c] : C05268 + C00003 <==> C05269 + C00004 + C00080
R05132_smac	FALSE	Glycolysis / Gluconeogenesis	2.7.1.69	0	0	0	0	C00469[e] --> C00469[b]
R05133_smac	TRUE	Glycolysis / Gluconeogenesis	3.2.1.86	0	0	0	0	C00011[e] --> C00011[b]
R05134_smac	TRUE	Glycolysis / Gluconeogenesis	3.2.1.86	0	0	0	0	C00466[e] --> C00466[b]
R00200_smac	FALSE	Glycolysis / Gluconeogenesis	2.7.1.40	0	0	0	0.1	C00238[e] --> C00238[c]
R01196_smac	TRUE	Glycolysis / Gluconeogenesis	1.2.7.1|1.2.7.11	0	0	0	0	[c] : C00360 + C00001 --> dad_2 + C00009
R02738_smac	FALSE	Glycolysis / Gluconeogenesis	2.7.1.69	0	0	0	0	[c] : C19879 + C00001 <==> C19880 + C00009
R00235_smac	FALSE	Glycolysis / Gluconeogenesis	6.2.1.1	0	0	0	0	C00077[e] --> C00077[c]
R04780_smac	FALSE	Glycolysis / Gluconeogenesis	3.1.3.11	0	0.1	542.018	0	[c] : C05262 + C00003 <==> C05263 + C00004 + C00080
R01512_smac	FALSE	Glycolysis / Gluconeogenesis	2.7.2.3	0	0.1	0.1	0.1	[c] : C03741 --> C00430
R00014_smac	FALSE	Glycolysis / Gluconeogenesis	1.2.4.1|2.2.1.6|4.1.1.1	0	0.1	0	0	C01694[e] --> C01694[c]
R03270_smac	TRUE	Glycolysis / Gluconeogenesis	1.2.4.1	0	0.1	-6.82121e-13	-6.82121e-13	[c] : C00160 + C00006 <==> C00048 + C00005 + C00080
R01518_smac	TRUE	Glycolysis / Gluconeogenesis	5.4.2.11|5.4.2.12	0	0.2	664.672	0.2	[c] : C01024 --> C01051 + C00001
R07618_smac	TRUE	Glycolysis / Gluconeogenesis	1.8.1.4	139.637	199.85	0.2	-127.785	[c] : C20372 + C00005 + C00080 --> C20373 + C00006
R02740_smac	TRUE	Glycolysis / Gluconeogenesis	5.3.1.9	1000	999.7	541.751	665.978	[c] : C04478 + C00001 --> C01187 + C00009
R00959_smac	TRUE	Glycolysis / Gluconeogenesis	5.4.2.2|5.4.2.5	309.574	999.7	541.751	665.978	[c] : C00458 + C00299 --> C00705 + C00105 + C00080
R01015_smac	TRUE	Glycolysis / Gluconeogenesis	5.3.1.1	268.449	999.92	541.918	666.144	[c] : C00214 + C00009 <==> C00178 + C00672
R01333_smac	TRUE	Glyoxylate and dicarboxylate metabolism	1.2.1.21	1.5127	-800.25	0	1.36424e-12	[c] : C00234 + C04677 <==> C00101 + C04734
R00465_smac	TRUE	Glyoxylate and dicarboxylate metabolism	1.1.1.79	1.5127	-800.25	0	1.36424e-12	[c] : C11145 + C01847 + C00007 --> C00061 + C00094 + C00001 + C00067
R00009_smac	FALSE	Glyoxylate and dicarboxylate metabolism	1.11.1.6|1.11.1.21	334.469	0	0	501.767	C00148[e] --> C00148[c]
R00470_smac	TRUE	Glyoxylate and dicarboxylate metabolism	4.1.3.16|4.1.3.42	0	0	0	0	[c] : C02084 + 2 C05359 --> 2 C00320
R00519_smac	FALSE	Glyoxylate and dicarboxylate metabolism	1.2.1.2	0	0	0	0	[c] : C00498 --> C00008 + C00182 + C00080
R01334_smac	FALSE	Glyoxylate and dicarboxylate metabolism	3.1.3.18	0	0	0	0	[c] : C00234 + C03838 <==> C00101 + C04376 + C00080
R01394_smac	FALSE	Glyoxylate and dicarboxylate metabolism	5.3.1.22	0	0	0	0	[c] : C00111 --> C00546 + C00009
R06180_smac	TRUE	Glyoxylate and dicarboxylate metabolism	1.1.1.93	0	0	0	0	[c] : dhmtp + C00007 --> C01180 + C00058
R01221_smac	FALSE	Glyoxylate and dicarboxylate metabolism	1.4.4.2|1.8.1.4|2.1.2.10	0	0	500.017	0	[c] : C00002 + C00362 <==> C00008 + C00361
R00944_smac	FALSE	Glyoxylate and dicarboxylate metabolism	3.5.1.10	13.8059	0	1000	0	[c] : C00002 + C00105 <==> C00008 + C00015
R00522_smac	FALSE	Glyoxylate and dicarboxylate metabolism	4.1.1.2	0	0	0	0	[c] : C00029 + C00668 --> C00015 + C00689
R02545_smac	TRUE	Glyoxylate and dicarboxylate metabolism	1.1.1.93	0	0	0	0	[c] : C03972 + C00003 + C00001 --> C20258 + C00004 + C00080
R00479_smac	FALSE	Glyoxylate and dicarboxylate metabolism	4.1.3.1	95.0595	800.25	0	0.933333	[c] : C00103 <==> C00092
R01071_smac	FALSE	Histidine metabolism	2.4.2.17	2.72287	0	0	0	[c] : C00002 + C00014 + C00655 --> C00020 + C00144 + 2 C00080 + C00013
R01163_smac	FALSE	Histidine metabolism	1.1.1.23	2.72287	0	0	0	[c] : C00387 + C00001 --> C00242 + C00121
R01168_smac	FALSE	Histidine metabolism	4.3.1.3	0	0	0	0	[c] : C00212 + C00001 --> C00147 + C00121
R02285_smac	FALSE	Histidine metabolism	3.5.3.8	0	0	0	0	[c] : C16391 + 2 C00004 + 2 C00080 <==> C16392 + 2 C00003 + C00001
R02286_smac	FALSE	Histidine metabolism	3.5.3.13	0	0	0	0	[c] : C16391 + 2 C00005 + 2 C00080 <==> C16392 + 2 C00006 + C00001
R02288_smac	FALSE	Histidine metabolism	3.5.2.7	0	0	0	0	[c] : C01417 + C00080 + C00288 --> C00011 + C01563
R02914_smac	FALSE	Histidine metabolism	4.2.1.49	0	0	0	0	[c] : 3hmrsACP + C00043 --> C00229 + C04738
R03012_smac	FALSE	Histidine metabolism	1.1.1.23	2.72287	0	0	0	[c] : pylald + C00001 + C00003 --> C11924 + C00004 + C00080
R03013_smac	FALSE	Histidine metabolism	3.1.3.15	2.72287	0	0	0	[c] : C20251 <==> C00691
R03243_smac	FALSE	Histidine metabolism	2.6.1.9	2.72287	0	0	0	[c] : C00266 + C00003 + C00001 <==> C00160 + C00004 + C00080
R03457_smac	FALSE	Histidine metabolism	4.2.1.19	2.72287	0	0	0	[c] : C00002 + C00267 --> C00008 + C00668
R04035_smac	FALSE	Histidine metabolism	3.6.1.31	2.72287	0	0	0	[c] : C00093 + C00016 <==> C00111 + C01352
R04037_smac	FALSE	Histidine metabolism	3.5.4.19	2.72287	0	0	0	[c] : C00093 + C00006 <==> C00111 + C00005 + C00080
R04065_smac	FALSE	Histidine metabolism	1.2.1.3	0	0	0	0	[c] : C00093 + C00003 <==> C00111 + C00004 + C00080
R04558_smac	TRUE	Histidine metabolism	2.4.2.-|4.1.3.-	2.72287	0	0	0	[c] : C00044 + C00001 --> C18239 + C00013
R04640_smac	TRUE	Histidine metabolism	5.3.1.16	2.72287	0	0	0	[c] : C01300 + C00568 --> C00921 + C00001
R11021_smac	TRUE	Histidine metabolism	3.5.1.118	0	0	0	0	[c] : C00232 + C00006 + C00001 --> C00042 + C00005 + 2 C00080
R01185_smac	FALSE	Inositol phosphate metabolism	3.1.3.25	0	0	0	0	[c] : C06193 + C00001 --> C00387 + C00009
R01186_smac	FALSE	Inositol phosphate metabolism	3.1.3.25	0	0	0	0	[c] : C01367 + C00001 --> C00212 + C00009
R02782_smac	TRUE	Inositol phosphate metabolism	4.2.1.44	0	0	0	0	[c] : C04919 + C04121 --> C06024 + C00055
R03332_smac	TRUE	Inositol phosphate metabolism	3.1.4.3|3.1.4.11|4.6.1.13	0	0	0	0	[c] : C00002 + C00036 --> C00008 + C00074 + C00011
R05661_smac	FALSE	Inositol phosphate metabolism	2.7.1.92	0	0	0	0	[c] : C00506 + C00026 <==> C05528 + C00025
R08503_smac	FALSE	Inositol phosphate metabolism	5.3.1.30	0	0	0	0	[c] : C03296 + 2 C00001 + 2 C00080 --> C03415 + C00011 + 2 C00014
R08603_smac	FALSE	Inositol phosphate metabolism	3.7.1.22	0	0	0	0	[c] : C05931 + C00001 --> C00025 + C00042
R09951_smac	TRUE	Inositol phosphate metabolism	1.1.1.369	0	0	0	0	[c] : C00002 + C00188 + C01651 --> C00020 + C00013 + C02992
R09952_smac	TRUE	Inositol phosphate metabolism	5.3.99.11	0	0	0	0	[c] : C00002 + C00152 + C01637 --> C00020 + C00013 + C03402
R06366_smac	FALSE	Limonene and pinene degradation	1.2.1.3	0	0	0	0	[c] : dhmtp + C00007 --> C08276 + C00058 + C00237
R06411_smac	FALSE	Limonene and pinene degradation	4.2.1.17	0	0	0	0	[c] : C11537 + C00003 <==> C05528 + C00004 + C00080
R06412_smac	FALSE	Limonene and pinene degradation	4.2.1.17	0	0	0	0	[c] : C01077 + C00320 + C00342 + C00080 --> C00155 + C00094 + C00343 + C00033
R07063_smac	TRUE	Linoleic acid metabolism	1.14.19.3	0	0	0	0	[c] : C04431 + C00001 --> C02222
R07064_smac	TRUE	Linoleic acid metabolism	3.1.1.4	0	0	0	0	[c] : C12834 + C00001 --> C12835
R07766_smac	FALSE	Lipoic acid metabolism	2.3.1.181	0	0	0	0	C00072[e] + C00074[c] --> C16186[c] + C00022[c]
R07767_smac	FALSE	Lipoic acid metabolism	2.8.1.8	0	0	0	0	[c] : C02670 + C00003 + 2 C00001 --> C00818 + C00004 + C00080
R07768_smac	FALSE	Lipoic acid metabolism	2.8.1.8	0	0	0	0	[c] : C01825 + C00003 <==> C01115 + C00004 + C00080
R07769_smac	FALSE	Lipoic acid metabolism	2.3.1.181	0	0	0	0	[c] : C00002 + C00086 + C00288 <==> C00008 + C00009 + C01010 + C00080
R07770_smac	FALSE	Lipoic acid metabolism	2.7.7.63	0	0	0	0	[c] : C00002 + C00327 + C00049 --> C00020 + C00013 + C03406 + C00080
R07771_smac	FALSE	Lipoic acid metabolism	2.7.7.63	0	0	0	0	[c] : C00002 + C00025 + C00014 --> C00008 + C00009 + C00064 + C00080
R01530_smac	TRUE	Lipopolysaccharide biosynthesis	5.3.1.13	-1.27067	0	0	0	[c] : 4 C00931 + C00001 --> C01024 + 4 C00014
R03254_smac	FALSE	Lipopolysaccharide biosynthesis	2.5.1.55	1.27067	0	0	0	[c] : 2 C00027 --> C00007 + 2 C00001
R03350_smac	FALSE	Lipopolysaccharide biosynthesis	3.1.3.45	1.27067	0	0	0	[c] : C05378 + C00001 --> f6p-B + C00009
R03351_smac	FALSE	Lipopolysaccharide biosynthesis	2.7.7.38	1.27067	0	0	0	[c] : C00103 + C00001 --> C00267 + C00009
R04549_smac	FALSE	Lipopolysaccharide biosynthesis	3.6.1.54	0.254134	0	0	0	[c] : C20239 --> C20248 + C00014
R04550_smac	FALSE	Lipopolysaccharide biosynthesis	2.3.1.191	0.508268	0	0	0	[c] : C04895 --> C03684 + C00536
R04567_smac	FALSE	Lipopolysaccharide biosynthesis	2.3.1.129	0.508268	0	0	0	[c] : C06148 --> C04895 + C00001
R04587_smac	FALSE	Lipopolysaccharide biosynthesis	3.5.1.108	0.508268	0	0	0	[c] : C00044 + C00001 --> C05922
R04606_smac	FALSE	Lipopolysaccharide biosynthesis	2.4.1.182	0.254134	0	0	0	[c] : C18239 + 2 C17023 --> C05924
R04657_smac	FALSE	Lipopolysaccharide biosynthesis	2.7.1.130	0.254134	0	0	0	[c] : C15996 + 2 C00005 + 2 C00080 --> C16675 + 2 C00006
R04658_smac	FALSE	Lipopolysaccharide biosynthesis	2.4.99.12	0.254134	0	0	0	[c] : C16476 + C00001 --> C02222 + C16487
R05074_smac	FALSE	Lipopolysaccharide biosynthesis	2.4.99.13	0.254134	0	0	0	[c] : C04756 + C00001 <==> C04635 + C00060
R05075_smac	FALSE	Lipopolysaccharide biosynthesis	2.3.1.243	0.254134	0	0	0	[c] : C05212 + C00001 <==> C04317 + C00060
R05146_smac	FALSE	Lipopolysaccharide biosynthesis	2.3.1.241	0.254134	0	0	0	C00237[e] --> C00237[b]
R05176_smac	FALSE	Lipopolysaccharide biosynthesis	5.1.3.20	0.762402	0	0	0	m23btndl[e] --> m23btndl[b]
R05644_smac	FALSE	Lipopolysaccharide biosynthesis	2.7.7.70	0.762402	0	0	0	[c] : C01180 + C00025 --> C00073 + C00026
R05645_smac	FALSE	Lipopolysaccharide biosynthesis	5.3.1.28	0.762402	0	0	0	[c] : C02356 + C00026 <==> C00109 + C00025
R05646_smac	FALSE	Lipopolysaccharide biosynthesis	2.7.1.167	0.762402	0	0	0	[c] : C00097 + C00026 <==> C00957 + C00302
R05647_smac	FALSE	Lipopolysaccharide biosynthesis	3.1.3.82	0.762402	0	0	0	[c] : C00606 + C00026 + C00080 --> C05527 + C00025
R09769_smac	FALSE	Lipopolysaccharide biosynthesis	5.3.1.28	0	0	0	0	[c] : C06206 + C00001 --> C00180 + C00009
R09771_smac	TRUE	Lipopolysaccharide biosynthesis	3.1.3.83	0	0	0	0	[c] : C03360 + C00001 <==> C00870 + C00009
R00451_smac	FALSE	Lysine biosynthesis	4.1.1.20	9.86283	0	0	0	[c] : C00283 + 3 C00006 + 3 C00001 <==> C00094 + 3 C00005 + 5 C00080
R02734_smac	FALSE	Lysine biosynthesis	3.5.1.18	10.6978	0	0	0	[c] : C01112 <==> C00199
R02735_smac	TRUE	Lysine biosynthesis	5.1.1.7	10.6978	0	0	0	[c] : adphep-DD --> adphep-LD
R02788_smac	FALSE	Lysine biosynthesis	6.3.2.13	0.835012	0	0	0	[c] : C05761 + C06251 --> C06026 + C00229
R04365_smac	FALSE	Lysine biosynthesis	2.3.1.117	10.6978	0	0	0	[c] : C01132 + C04261 <==> C06376 + C00615
R04475_smac	TRUE	Lysine biosynthesis	2.6.1.17	-10.6978	0	0	0	[c] : C00002 + C00095 --> C00008 + f6p-B
R04617_smac	FALSE	Lysine biosynthesis	6.3.2.10	0.835012	0	0	0	[c] : C00002 + C01300 --> C00020 + C04807 + C00080
R00448_smac	FALSE	Lysine degradation	1.14.13.59	0	0	0	0	[c] : C00342 + C00053 --> C00343 + C00094 + C00054 + 2 C00080
R00462_smac	FALSE	Lysine degradation	4.1.1.18	0	0	0	0	[c] : C15521 + C01847 + C00007 --> C00071 + C00061 + C00094 + C00001
R01940_smac	FALSE	Lysine degradation	1.2.4.2	0	0	0	0	[c] : C00031 + C17569 <==> C00198 + unknown627
R02401_smac	TRUE	Lysine degradation	1.2.1.20	0	0	0	0	[c] : C05840 + C00111 --> C03722 + 2 C00001 + C00009
R02571_smac	TRUE	Lysine degradation	2.3.1.61	0	0	0	0	[c] : C00047 + C00080 --> C01672 + C00011
R03283_smac	FALSE	Lysine degradation	1.2.1.3|1.2.1.47	0	0	0	0	[c] : C00103 <==> C00668
R00527_smac	FALSE	Methane metabolism	3.1.2.12	0	0	0	0	[c] : C01290 + C00001 --> C01190 + C00124
R00762_smac	FALSE	Methane metabolism	3.1.3.11	0	0	0	0	[c] : C00024 + C00058 <==> C00010 + C00022
R09099_smac	FALSE	Methane metabolism	2.1.2.1	0	0	0	0	[c] : C01157 + C00006 <==> C04281 + C00005 + C00080
R06983_smac	FALSE	Methane metabolism	1.1.1.284	0	0	0	0	[c] : C05379 --> C00026 + C00011
R00756_smac	FALSE	Methane metabolism	2.7.1.11	0	0.18	0.1	0.1	[c] : C00024 + C00001 + C00048 --> C00149 + C00010 + C00080
R01068_smac	TRUE	Methane metabolism	4.1.2.13	0	0.18	0.1	0.1	[c] : 3hpp + C00006 <==> C00222 + C00005 + C00080
R04199_smac	TRUE	Monobactam biosynthesis	1.17.1.8	-10.6978	-1000	-1000	-1000	[c] : C02320 + C00001 --> C05729 + C00025
R10880_smac	FALSE	Monobactam biosynthesis	.	0	0	0	0	[c] : C00049 + C00001 + C00007 --> C00036 + C00014 + C00027
R10147_smac	FALSE	Monobactam biosynthesis	4.3.3.7	10.6978	0	0	0	[c] : C00043 --> C01170
R04198_smac	FALSE	Monobactam biosynthesis	1.17.1.8	0	1000	1000	1000	[c] : C01137 + C01672 --> C00170 + C16565
R06915_smac	FALSE	Naphthalene degradation	1.14.13.1	0	0	0	0	[c] : C00149 <==> C00122 + C00001
R06917_smac	FALSE	Naphthalene degradation	1.1.1.1	0	0	0	0	[c] : C00024 + C00001 + C00036 --> C00158 + C00010 + C00080
R06927_smac	FALSE	Naphthalene degradation	1.1.1.1	0	0	0	0	[c] : C00091 + C15973 <==> C00010 + C16254
R06936_smac	FALSE	Naphthalene degradation	1.14.13.1	0	0	0	0	[c] : C15602 + C00042 <==> C15603 + C00122
R06939_smac	FALSE	Naphthalene degradation	1.14.13.1	0	0	0	0	[c] : C00026 + C00068 <==> C05381 + C00011
R00112_smac	TRUE	Nicotinate and nicotinamide metabolism	1.6.1.1|1.6.1.2|1.6.1.3	-961.429	-0.1	-0.1	0.1	C00064[e] --> C00064[c]
R02295_smac	TRUE	Nicotinate and nicotinamide metabolism	2.4.2.1	0	-4.77485e-12	-4.77485e-12	-4.77485e-12	[c] : C00088 + 3 C00004 + 3 C00080 --> C00014 + 3 C00003 + 2 C00001
R00481_smac	FALSE	Nicotinate and nicotinamide metabolism	1.4.3.16	0.0825936	0	0	0	[c] : C04006 + C00001 --> C00137 + C00009
R01268_smac	FALSE	Nicotinate and nicotinamide metabolism	3.5.1.19	0	0	0	0	[c] : C00002 + C00224 --> C00008 + C00053 + C00080
R00103_smac	FALSE	Nicotinate and nicotinamide metabolism	3.6.1.9|3.6.1.22	0	0	0	0	cytd[e] --> cytd[c]
R00104_smac	FALSE	Nicotinate and nicotinamide metabolism	2.7.1.23	0.0160347	0	0	0	C00049[e] --> C00049[c]
R00137_smac	TRUE	Nicotinate and nicotinamide metabolism	2.7.7.1|2.7.7.18	0	0	0	0	C00065[e] --> C00065[c]
R00257_smac	FALSE	Nicotinate and nicotinamide metabolism	6.3.5.1	0.0825936	0	0	0	C00086[c] --> C00086[e]
R01273_smac	FALSE	Nicotinate and nicotinamide metabolism	3.2.2.1|3.2.2.3	0	0	0	0	[c] : C00119 + C00385 --> C00013 + C00655
R02294_smac	TRUE	Nicotinate and nicotinamide metabolism	2.4.2.1	0	0	0	0	[c] : C00088 + C00028 + C00001 <==> C00244 + C00030
R02322_smac	FALSE	Nicotinate and nicotinamide metabolism	3.5.1.42	0	0	0	0	[c] : C00003 + C00001 --> C00020 + C00455 + 2 C00080
R02323_smac	FALSE	Nicotinate and nicotinamide metabolism	3.1.3.5|3.1.3.-	0	0	0	0	[c] : C00857 + C00001 --> C00020 + C01185 + 2 C00080
R02324_smac	FALSE	Nicotinate and nicotinamide metabolism	2.7.1.22	0	0	0	0	[c] : C00455 + C00001 --> C01185 + C00014
R03004_smac	FALSE	Nicotinate and nicotinamide metabolism	3.6.1.9|3.6.1.22	0	0	0	0	[c] : C11945 + C00001 --> C11947
R03005_smac	TRUE	Nicotinate and nicotinamide metabolism	2.7.7.1|2.7.7.18	0.0825936	0	0	0	[c] : C11946 + C00001 --> C11947
R03346_smac	FALSE	Nicotinate and nicotinamide metabolism	3.1.3.5|3.1.3.-	0	0	0	0	[c] : C06187 + C00001 <==> C00530 + C01172
R03348_smac	FALSE	Nicotinate and nicotinamide metabolism	2.4.2.19	0.0825936	0	0	0	[c] : C06188 + C00001 <==> 2hymeph + C01172
R03540_smac	FALSE	Nicotinate and nicotinamide metabolism	3.5.1.107	0	0	0	0	[c] : C00065 + C00155 --> C02291 + C00001
R04292_smac	FALSE	Nicotinate and nicotinamide metabolism	2.5.1.72	0.0825936	0	0	0	[c] : stys + C00001 --> C05404 + C00095
R07407_smac	FALSE	Nicotinate and nicotinamide metabolism	1.4.1.21	0	0	0	0	[c] : C00002 + C01037 + C00011 --> C00008 + C00009 + C01909 + 3 C00080
R07410_smac	FALSE	Nicotinate and nicotinamide metabolism	1.4.1.21	0	0	0	0	[c] : C00002 + C00120 + C00080 --> C00013 + C05921
R08764_smac	FALSE	Nicotinate and nicotinamide metabolism	1.14.13.114	0	0	0	0	[c] : e4hglu + C00026 --> C05946 + C00025
R09125_smac	FALSE	Nicotinate and nicotinamide metabolism	1.13.11.9	0	0	0	0	[c] : C00148 + C00003 <==> C03912 + C00004 + C00080
R09126_smac	FALSE	Nicotinate and nicotinamide metabolism	3.5.1.106	0	0	0	0	[c] : C01157 + C00003 <==> C04281 + C00004 + C00080
R09473_smac	FALSE	Nicotinate and nicotinamide metabolism	1.17.2.1	0	0	0	0	[c] : ggbutal + C00006 + C00001 <==> gg4abut + C00005 + C00080
R01724_smac	TRUE	Nicotinate and nicotinamide metabolism	6.3.4.21	0	4.77485e-12	4.77485e-12	4.77485e-12	[c] : C00074 + C03175 <==> C00009 + C01269
R00025_smac	FALSE	Nitrogen metabolism	1.13.12.16	0	0	0	0	C00380[e] --> C00380[c]
R00143_smac	FALSE	Nitrogen metabolism	1.7.1.10|1.7.99.1	0	0	0	0	C01801[e] --> C01801[c]
R03546_smac	FALSE	Nitrogen metabolism	4.2.1.104	0	0	0	0	[c] : C00065 + C03506 --> C00078 + C00118 + C00001
R00798_smac	TRUE	Nitrogen metabolism	1.7.99.4	0	0	0	0	[c] : C00937 + C00003 <==> C00546 + C00004 + C00080
R00787_smac	FALSE	Nitrogen metabolism	1.7.1.4|1.7.1.15	0	6.82121e-13	6.82121e-13	6.82121e-13	[c] : C00186 + 2 C00125 --> C00022 + 2 C00126 + 2 C00080
R10092_smac	FALSE	Nitrogen metabolism	4.2.1.1	42.1827	0.16	0.133333	124.152	[c] : C00002 + C00148 + C01649 --> C00020 + C00013 + C02702
R08014_smac	TRUE	Nitrotoluene degradation	1.-.-.-	1000	-1000	-1000	-1000	[c] : C00437 + C00001 --> C00033 + C00077
R08042_smac	TRUE	Nitrotoluene degradation	1.-.-.-	0	0	0	0	[c] : C00041 + C00026 <==> C00022 + C00025
R08017_smac	TRUE	Nitrotoluene degradation	1.-.-.-	-1000	1000	1000	1000	[c] : C00002 + C00624 --> C00008 + C04133
R00939_smac	TRUE	One carbon pool by folate	1.5.1.3	997.74	-1000	-1000	1000	[c] : C00002 + C01346 <==> C00008 + C00460
R02235_smac	TRUE	One carbon pool by folate	1.5.1.3	-1000	-1000	-1000	-1000	[c] : C00415 + C00006 <==> C00504 + C00005 + C00080
R01655_smac	TRUE	One carbon pool by folate	3.5.4.9	-195.627	-1000	1000	231.129	[c] : C04302 <==> C01302
R02301_smac	FALSE	One carbon pool by folate	6.3.3.2	0	0	0	0	[c] : C00002 + C00857 + C00064 + C00001 --> C00020 + C00013 + C00003 + C00025 + C00080
R03940_smac	TRUE	One carbon pool by folate	2.1.2.9	0	0	0	0	[c] : pe_SM + C00001 <==> 1agpe_SM + C00162
R00937_smac	FALSE	One carbon pool by folate	1.5.1.3	0	0	0	0	[c] : C11038 + C00002 --> C11039 + C00008
R00940_smac	FALSE	One carbon pool by folate	1.5.1.3	0	0	0	0	[c] : C00002 + C00363 <==> C00008 + C00459
R01220_smac	TRUE	One carbon pool by folate	1.5.1.5	45.4461	0	1000	0	[c] : C00002 + C00044 --> C00020 + C04494 + C00080
R07168_smac	FALSE	One carbon pool by folate	1.5.1.20	5.9298	0	0	0	[c] : C06613 + C00001 --> C06614 + 2 C00080
R01224_smac	FALSE	One carbon pool by folate	1.5.1.20	0	0	0	0	[c] : C00002 + C00144 <==> C00008 + C00035
R02300_smac	FALSE	One carbon pool by folate	2.1.2.10	0	0	0	0	[c] : C18091 + C00007 + C01847 --> C00084 + C00088 + C00061 + C00001
R00936_smac	TRUE	One carbon pool by folate	1.5.1.3	-1000	1000	1000	-1000	[c] : C00002 + C00112 <==> C00008 + C00063
R04326_smac	TRUE	One carbon pool by folate	2.1.2.2	241.073	1000	0	-231.129	[c] : C00089 + C00001 --> C00095 + C00031
R02236_smac	TRUE	One carbon pool by folate	1.5.1.3	1000	1000	1000	1000	[c] : C00101 + C00003 <==> C00415 + C00004 + C00080
R_SUCD2_u6	TRUE	Oxidative phosphorylation	1.3.5.1	1000	-66.5634	0.733333	1000	C00188[e] --> C00188[c]
R_PPA2	FALSE	Oxidative phosphorylation	3.6.1.1	0	0	0	0	C00002[c] + C00001[c] + C00047[e] --> C00008[c] + C00080[c] + C00047[c] + C00009[c]
R_CYOR_u6	FALSE	Oxidative phosphorylation	1.10.2.2	0	0	0	0	[c] : C02504 <==> C02631 + C00001
R00081_P	FALSE	Oxidative phosphorylation	.	0	0	0	0	C00033[c] <==> C00033[e]
R_NADH6u6	FALSE	Oxidative phosphorylation	1.6.5.3	0	0	999.267	0	C00080[e] + C00009[e] <==> C00080[c] + C00009[c]
R_PPK2	FALSE	Oxidative phosphorylation	2.7.4.1	0	0	0	0	C00002[c] + C00001[c] + C00093[e] --> C00008[c] + C00080[c] + C00009[c] + C00093[c]
R_PPA	FALSE	Oxidative phosphorylation	3.6.1.1	94.1818	0.220606	0.467003	124.186	C00002[c] + C00001[c] + C00148[e] --> C00008[c] + C00080[c] + C00009[c] + C00148[c]
R_SUCD3-DASH_u6	TRUE	Oxidative phosphorylation	1.3.5.1	-1000	66.5634	-1000	-1000	C00750[e] --> C00750[c]
R_ATPS4r	TRUE	Oxidative phosphorylation	3.6.3.14	1000	1000	1000	1000	[c] : C03393 + C00003 <==> C06054 + C00004 + C00080
R00130_smac	FALSE	Pantothenate and CoA biosynthesis	2.7.1.24	0.00178499	0	0	0	C00186[c] <==> C00186[e]
R01623_smac	FALSE	Pantothenate and CoA biosynthesis	3.1.4.14	0	0	0	0	[c] : C20423 --> C20440 + ch4
R02472_smac	TRUE	Pantothenate and CoA biosynthesis	1.1.1.169	-0.00178499	0	0	0	[c] : C01020 + C00004 + C00007 + C00080 --> C01059 + C00003 + C00011 + C00001
R02971_smac	FALSE	Pantothenate and CoA biosynthesis	2.7.1.33|2.7.1.34	0	0	0	0	[c] : C00157 + C00001 <==> C04230 + lnlc
R03018_smac	FALSE	Pantothenate and CoA biosynthesis	2.7.1.33	0.00178499	0	0	0	[c] : C16737 --> C06892
R03035_smac	TRUE	Pantothenate and CoA biosynthesis	2.7.7.3	0.00178499	0	0	0	[c] : C01194 + C00001 <==> C01177 + 12dgr_SM
R03269_smac	FALSE	Pantothenate and CoA biosynthesis	4.1.1.36	0.00178499	0	0	0	[c] : C00552 + C00003 <==> C03459 + C00004 + C00080
R04230_smac	FALSE	Pantothenate and CoA biosynthesis	6.3.2.5	0.00178499	0	0	0	[c] : C00029 <==> C00052
R04231_smac	FALSE	Pantothenate and CoA biosynthesis	6.3.2.5	0	0	0	0	[c] : C03785 <==> C00111 + C00118
R04391_smac	FALSE	Pantothenate and CoA biosynthesis	2.7.1.33	0	0	0	0	[c] : C00081 + C01097 --> C00104 + C03785 + C00080
R01226_smac	FALSE	Pantothenate and CoA biosynthesis	2.1.2.11	0.00178499	0	0	0	[c] : C00002 + C01344 <==> C00008 + C01345
R01625_smac	FALSE	Pantothenate and CoA biosynthesis	2.7.8.7|2.7.8.-	0	0	0	0	[c] : C20422 + C00001 --> C20423 + C00013
R00006_smac	FALSE	Pantothenate and CoA biosynthesis	2.2.1.6	25.1127	399.87	249.775	0	C00369[e] --> C00369[c]
R03051_smac	FALSE	Pantothenate and CoA biosynthesis	1.1.1.86	0	500.1	0.1	0.1	[c] : C19891 + C00003 <==> C20251 + C00004 + C00080
R01209_smac	FALSE	Pantothenate and CoA biosynthesis	4.2.1.9	0	500.1	0.1	0.1	[c] : C00001 + C00655 --> C00009 + C01762
R00264_smac	FALSE	Pentose and glucuronate interconversions	1.2.1.3|1.2.1.26	0	0	0	0	[c] : C18309 + C00001 <==> C18310
R00286_smac	TRUE	Pentose and glucuronate interconversions	1.1.1.22	0	0	0	0	[c] : C15810 + C00002 --> C15813 + C00013
R00289_smac	FALSE	Pentose and glucuronate interconversions	2.7.7.9|2.7.7.64	0.59903	0	0	0	[c] : C00002 + C01081 --> C00008 + C00068
R01482_smac	TRUE	Pentose and glucuronate interconversions	5.3.1.12	0	0	0	0	[c] : C05235 + C00004 + C00080 --> C00583 + C00003
R01540_smac	FALSE	Pentose and glucuronate interconversions	4.2.1.7	0	0	0	0	[c] : C00002 + C05774 --> C00536 + C06508
R01639_smac	FALSE	Pentose and glucuronate interconversions	2.7.1.17	0	0	0	0	[c] : C20440 + C00001 --> C01151
R01896_smac	TRUE	Pentose and glucuronate interconversions	1.1.1.9|1.1.1.14	0	0	0	0	[c] : C00002 + C00117 <==> C00020 + C00119
R01901_smac	FALSE	Pentose and glucuronate interconversions	2.7.1.53	0	0	0	0	[c] : C00002 + C01801 --> C00673 + C00008 + C00080
R01983_smac	FALSE	Pentose and glucuronate interconversions	5.3.1.12	0	0	0	0	[c] : C01101 <==> C00231
R02454_smac	TRUE	Pentose and glucuronate interconversions	1.1.1.57	0	0	0	0	[c] : C00253 + C00001 + 2 C00923 --> C01020 + 2 C00924 + 2 C00080
R03244_smac	TRUE	Pentose and glucuronate interconversions	5.1.3.22|5.-.-.-	0	0	0	0	[c] : C00058 + C00003 --> C00080 + C00011 + C00004
R05606_smac	FALSE	Pentose and glucuronate interconversions	4.2.1.8	0	0	0	0	[c] : Lcystin + C00001 --> C00022 + C00014 + thcys
R05850_smac	TRUE	Pentose and glucuronate interconversions	5.1.3.4	0	0	0	0	[c] : C00065 + C00024 <==> C00979 + C00010
R07125_smac	TRUE	Pentose and glucuronate interconversions	4.1.1.85	0	0	0	0	[c] : C12838 + C00001 --> C02222
R07127_smac	FALSE	Pentose and glucuronate interconversions	2.7.1.53	0	0	0	0	[c] : C04706 + C00001 --> C06329
R10848_smac	TRUE	Pentose and glucuronate interconversions	1.1.1.380	0	0	0	0	[c] : C00049 --> C00122 + C00014
R02637_smac	TRUE	Pentose and glucuronate interconversions	1.1.1.130	1000	0	210.141	-1000	[c] : C01149 + C00003 + C00001 --> C01181 + C00004 + 2 C00080
R02639_smac	TRUE	Pentose and glucuronate interconversions	1.1.1.130	-1000	0	-210.141	1000	[c] : oxptn + C00003 + C00001 <==> C00489 + C00004 + C00080
R01741_smac	TRUE	Pentose phosphate pathway	1.1.99.3	-1000	-1000	-1000	-1000	[c] : C14144 + C00001 --> C14145
R01056_smac	TRUE	Pentose phosphate pathway	5.3.1.6	-22.8353	-0.16	-83.9694	-333.022	[c] : C00063 + C00342 --> C00458 + C00001 + C00343
R01057_smac	TRUE	Pentose phosphate pathway	5.4.2.2|5.4.2.7	0	-0.1	-125.621	-0.1	[c] : C00342 + C00075 --> C00460 + C00001 + C00343
R01641_smac	TRUE	Pentose phosphate pathway	2.2.1.1	5.45488	-0.1	41.8847	-332.889	[c] : C00002 + C20396 --> C20422 + C00147
R01830_smac	TRUE	Pentose phosphate pathway	2.2.1.1	18.6517	-0.1	41.8847	-332.889	[c] : C04851 + C00043 <==> C05893 + C00015
R06620_smac	TRUE	Pentose phosphate pathway	1.1.5.2	0	-1.36424e-12	-1.36424e-12	-1.36424e-12	[c] : C08334 + C00001 --> C18796 + C00221
R01519_smac	TRUE	Pentose phosphate pathway	3.1.1.17	0	-1.36424e-12	-1.36424e-12	-1.36424e-12	[c] : 2 C00430 --> C00931 + 2 C00001 + C00080
R02749_smac	TRUE	Pentose phosphate pathway	5.4.2.7	0	-9.09495e-13	125.821	0.1	[c] : C00002 + lipidAds --> C00008 + C04919
R01051_smac	TRUE	Pentose phosphate pathway	2.7.1.15	0	0	0	-2.04636e-12	[c] : C00080 + C00005 + C00343 --> C00006 + C00342
R01541_smac	FALSE	Pentose phosphate pathway	2.7.1.45|2.7.1.178	0	0	0	0	[c] : C00002 + C00853 --> C00536 + C00194
R02750_smac	FALSE	Pentose phosphate pathway	2.7.1.15	0	0	0	0	[c] : C00074 + C01112 + C00001 --> C04478 + C00009
R06836_smac	FALSE	Pentose phosphate pathway	2.7.4.23	0	0	0	0	[c] : C01594 + C00001 --> C02659 + C00221
R02736_smac	TRUE	Pentose phosphate pathway	1.1.1.49|1.1.1.363	-715.295	0	4.54747e-13	0	[c] : C04652 + C00001 --> C00105 + C04824 + 2 C00080
R01066_smac	FALSE	Pentose phosphate pathway	4.1.2.4	0	0	125.821	0.1	[c] : C00342 + C00015 --> C01346 + C00001 + C00343
R01737_smac	FALSE	Pentose phosphate pathway	2.7.1.12	0	0	0	0	[c] : C00002 + C00548 + C00010 --> C00020 + C00013 + C00582
R01049_smac	TRUE	Pentose phosphate pathway	2.7.6.1	28.2902	0.06	0.233333	0.0333333	[c] : C00365 + C00143 --> C00415 + C00364
R01827_smac	TRUE	Pentose phosphate pathway	2.2.1.2	-6.21728	0.1	-41.8847	332.889	[c] : C04702 + C00348 --> C00105 + C04851
R01528_smac	FALSE	Pentose phosphate pathway	1.1.1.44|1.1.1.351	0	0.1	0.1	998.8	[c] : C01051 + 4 C00080 --> C03263 + 4 C00011
R01529_smac	TRUE	Pentose phosphate pathway	5.1.3.1	-24.1066	0.2	-83.7694	665.778	[c] : C05766 + 4 C00080 --> C05768 + 4 C00011
R10221_smac	FALSE	Pentose phosphate pathway	1.1.1.343|1.1.1.351	0	0.26	0.1	0	C02713[e] + C00074[c] --> C16698[c] + C00022[c]
R05605_smac	TRUE	Pentose phosphate pathway	4.1.2.14|4.1.2.55	284.705	999.64	999.8	1.2	[c] : C03539 --> unknown99 + C00155
R02036_smac	FALSE	Pentose phosphate pathway	4.2.1.12	284.705	999.64	999.8	1.2	[c] : C04352 --> C01134 + C00011
R01739_smac	TRUE	Pentose phosphate pathway	1.1.1.215	1000	1000	1000	1000	[c] : C20062 <==> C19975
R02035_smac	TRUE	Pentose phosphate pathway	3.1.1.31	284.705	1000	1000	1000	[c] : C04039 --> C00141 + C00001
R10907_smac	TRUE	Pentose phosphate pathway	1.1.1.363|1.1.1.388	1000	1000	1000	1000	[c] : C00064 + C00026 + C00004 + C00080 --> 2 C00025 + C00003
R_PPTGS_lumped	FALSE	Peptidoglycan biosynthesis	.	0.835012	0	0	0	C00002[c] + C00001[c] + C00009[e] --> C00008[c] + C00080[c] + 2 C00009[c]
R_UDCPDP	FALSE	Peptidoglycan biosynthesis	3.6.1.27	0.835012	0	0	0	C00101[e] --> C00101[c]
R04573_smac	FALSE	Peptidoglycan biosynthesis	6.3.2.10	0	0	0	0	[c] : unknown945 --> C06148
R05032_smac	TRUE	Peptidoglycan biosynthesis	2.4.1.227	0.835012	0	0	0	[c] : C05223 + C00003 <==> tddec2eACP + C00004 + C00080
R05627_smac	FALSE	Peptidoglycan biosynthesis	3.6.1.27	0	0	0	0	[c] : C04582 --> C15650 + C00001
R05629_smac_1	FALSE	Peptidoglycan biosynthesis	2.7.8.13	0	0	0	0	[c] : C00019 + C00080 --> C01137 + C00011
R05630_smac_1	FALSE	Peptidoglycan biosynthesis	2.7.8.13	0.835012	0	0	0	[c] : C00021 + C00001 --> C00212 + C00155
R05662_smac	TRUE	Peptidoglycan biosynthesis	2.4.1.227	0	0	0	0	[c] : C00002 + C00073 + C00001 --> C00009 + C00013 + C00019
R00698_smac	FALSE	Phenylalanine metabolism	1.11.1.21	0	0	0	0	[c] : C00002 + C00061 --> C00013 + C00016
R00829_smac	FALSE	Phenylalanine metabolism	2.3.1.16|2.3.1.174	0	0	0	0	[c] : C00002 + C00075 + C00064 + C00001 --> C00008 + C00009 + C00063 + C00025 + 2 C00080
R01374_smac	FALSE	Phenylalanine metabolism	1.4.99.-	0	0	0	0	[c] : C00361 + C00343 + C00001 <==> C00035 + C00342
R01424_smac	FALSE	Phenylalanine metabolism	3.5.1.32	0	0	0	0	[c] : C00109 + C00010 <==> C00100 + C00058
R02539_smac	FALSE	Phenylalanine metabolism	6.2.1.30	0	0	0	0	[c] : C03972 + C00006 + C00001 <==> C20258 + C00005 + C00080
R06941_smac	FALSE	Phenylalanine metabolism	1.1.1.35|1.1.1.157	0	0	0	0	[c] : C05381 + C15972 <==> C16254 + C00068
R06942_smac	FALSE	Phenylalanine metabolism	4.2.1.17	0	0	0	0	[c] : C00149 + C15602 <==> C00036 + C15603
R09836_smac	FALSE	Phenylalanine metabolism	3.3.2.12	0	0	0	0	[c] : C00002 + C00183 + C01653 --> C00020 + C00013 + C02554
R09837_smac	TRUE	Phenylalanine metabolism	5.3.3.18	0	0	0	0	[c] : C00002 + C00041 + C01635 --> C00020 + C00013 + C00886
R09838_smac	FALSE	Phenylalanine metabolism	1.14.13.149	0	0	0	0	[c] : C00002 + C00047 + C01646 --> C00020 + C00013 + C01931
R09839_smac	FALSE	Phenylalanine metabolism	2.3.1.223	0	0	0	0	[c] : C00002 + C00407 + C01644 --> C00020 + C00013 + C03127
R09840_smac	FALSE	Phenylalanine metabolism	3.1.2.-	0	0	0	0	[c] : C00002 + C00123 + C01645 --> C00020 + C00013 + C02047
R09820_smac	FALSE	Phenylalanine metabolism	1.2.1.91	0	0	0	0	[c] : C06113 + C00064 + C00002 + C00001 --> C03402 + C00025 + C00009 + C00008
R00694_smac	TRUE	Phenylalanine metabolism	2.6.1.1|2.6.1.5|2.6.1.9|2.6.1.57	-5.32472	5.68434e-13	5.68434e-13	5.68434e-13	[c] : C04454 + C00001 --> C04732 + C00009
R00674_smac	FALSE	Phenylalanine, tyrosine and tryptophan biosynthesis	4.2.1.20|4.2.1.122	0	0	0	0	[c] : C00199 --> C15556 + C00058 + C00080
R00985_smac	FALSE	Phenylalanine, tyrosine and tryptophan biosynthesis	4.1.3.27	1.63372	0	0	0	[c] : C00081 + C00299 --> C00104 + C00105 + C00080
R00986_smac	FALSE	Phenylalanine, tyrosine and tryptophan biosynthesis	4.1.3.27	0	0	0	0	[c] : C00286 + cytd --> C00361 + C00055 + C00080
R01073_smac	TRUE	Phenylalanine, tyrosine and tryptophan biosynthesis	2.4.2.18	-1.63372	0	0	0	[c] : C00002 + C03373 + C00288 --> C00008 + C00009 + C15667 + C00080
R01373_smac	FALSE	Phenylalanine, tyrosine and tryptophan biosynthesis	4.2.1.51|4.2.1.91	5.32472	0	0	0	[c] : C00008 + C00342 --> C00206 + C00001 + C00343
R01715_smac	TRUE	Phenylalanine, tyrosine and tryptophan biosynthesis	5.4.99.5	9.288	0	0	0	[c] : C00002 + C00493 --> C00008 + C03175 + C00080
R01728_smac	FALSE	Phenylalanine, tyrosine and tryptophan biosynthesis	1.3.1.12	3.96328	0	0	0	[c] : C04302 + C00013 <==> C00108 + C00119
R01826_smac	FALSE	Phenylalanine, tyrosine and tryptophan biosynthesis	2.5.1.54	12.4344	0	0	0	[c] : C04882 + C00348 --> C00105 + C05897
R02340_smac	TRUE	Phenylalanine, tyrosine and tryptophan biosynthesis	4.1.2.8|4.2.1.20	0	0	0	0	[c] : C00002 + C01185 <==> C00013 + C00857
R02412_smac	FALSE	Phenylalanine, tyrosine and tryptophan biosynthesis	2.7.1.71	12.4344	0	0	0	[c] : C00005 + C00003 <==> C00006 + C00004
R02413_smac	TRUE	Phenylalanine, tyrosine and tryptophan biosynthesis	1.1.1.25|1.1.1.282	-12.4344	0	0	0	[c] : C00049 + C00007 --> C05840 + C00027
R03083_smac	FALSE	Phenylalanine, tyrosine and tryptophan biosynthesis	4.2.3.4	12.4344	0	0	0	[c] : C00785 + C00001 --> C03680
R03084_smac	TRUE	Phenylalanine, tyrosine and tryptophan biosynthesis	4.2.1.10	12.4344	0	0	0	[c] : C04666 --> C01267 + C00001
R03508_smac	TRUE	Phenylalanine, tyrosine and tryptophan biosynthesis	4.1.1.48	1.63372	0	0	0	[c] : C00118 + C00009 + C00003 <==> C00236 + C00004 + C00080
R03509_smac	TRUE	Phenylalanine, tyrosine and tryptophan biosynthesis	5.3.1.24	1.63372	0	0	0	[c] : C00469 + C00003 <==> C00084 + C00004 + C00080
R01714_smac	FALSE	Phenylalanine, tyrosine and tryptophan biosynthesis	4.2.3.5	12.4344	0	0	0	[c] : C01302 <==> C03506 + C00011 + C00001
R03460_smac	TRUE	Phenylalanine, tyrosine and tryptophan biosynthesis	2.5.1.19	12.4344	0	0	0	[c] : C15973 + C00003 <==> C15972 + C00004 + C00080
R00691_smac	FALSE	Phenylalanine, tyrosine and tryptophan biosynthesis	4.2.1.51|4.2.1.91	0	5.68434e-13	5.68434e-13	5.68434e-13	[c] : C00044 + 3 C00001 --> C00058 + C01304 + C00013 + 2 C00080
R01731_smac	FALSE	Phenylalanine, tyrosine and tryptophan biosynthesis	2.6.1.57|2.6.1.78	0	5.68434e-13	5.68434e-13	5.68434e-13	[c] : C00254 + C00003 --> C01179 + C00011 + C00004 + C00080
R00747_smac	FALSE	Phosphonate and phosphinate metabolism	3.11.1.1	0	0	0	0	[c] : C00227 + C00001 --> C00033 + C00009 + C00080
R04152_smac	TRUE	Phosphonate and phosphinate metabolism	2.6.1.37	0	0	0	0	[c] : C00002 + C00025 + C00097 --> C00008 + C00009 + C00669 + C00080
R08871_smac	FALSE	Phosphonate and phosphinate metabolism	.	0	0	0	0	[c] : C01137 + C00315 --> C00170 + C00750 + C00080
R10185_smac	FALSE	Phosphonate and phosphinate metabolism	2.7.8.37	0	0	0	0	[c] : C00352 + C00001 --> C00085 + C00014
R10186_smac	FALSE	Phosphonate and phosphinate metabolism	3.6.1.63	0	0	0	0	[c] : C00357 + C00001 --> C00352 + C00033
R10204_smac	FALSE	Phosphonate and phosphinate metabolism	4.7.1.1	0	0	0	0	[c] : C01674 + C00001 --> 2 C00140
R10205_smac	FALSE	Phosphonate and phosphinate metabolism	3.1.4.55	0	0	0	0	[c] : C00075 + C04501 --> C00013 + C00043
R00818_smac	FALSE	Polycyclic aromatic hydrocarbon degradation	1.14.13.1	0	0	0	0	[c] : 2 C00002 + C00064 + C00288 + C00001 --> 2 C00008 + C00009 + C00025 + C00169 + 2 C00080
R05632_smac	FALSE	Polycyclic aromatic hydrocarbon degradation	1.14.13.1|1.14.13.135	0	0	0	0	[c] : C00170 + C00001 --> C00147 + C03089
R00036_smac	FALSE	Porphyrin and chlorophyll metabolism	4.2.1.24	0	0	0	0	C00504[e] --> C00504[c]
R00078_smac	FALSE	Porphyrin and chlorophyll metabolism	1.16.3.1	0	0	0	0	C00061[e] --> C00061[c]
R00084_smac	FALSE	Porphyrin and chlorophyll metabolism	2.5.1.61	0	0	0	0	retinol[e] --> retinol[c]
R00097_smac	FALSE	Porphyrin and chlorophyll metabolism	1.16.1.3	0	0	0	0	C00385[e] --> C00385[c]
R00310_smac	FALSE	Porphyrin and chlorophyll metabolism	4.99.1.1	0	0	0	0	[c] : C00002 + C01279 --> C00008 + C04556
R01492_smac	FALSE	Porphyrin and chlorophyll metabolism	2.5.1.17	0	0	0	0	[c] : C00546 + C00005 + C00080 --> C05235 + C00006
R02272_smac	FALSE	Porphyrin and chlorophyll metabolism	5.4.3.8	0	0	0	0	[c] : C00143 + C00004 + C00080 --> C00440 + C00003
R02864_smac	FALSE	Porphyrin and chlorophyll metabolism	4.99.1.4	0	0	0	0	[c] : C05223 + C06025 --> C06251 + C00229
R03165_smac	FALSE	Porphyrin and chlorophyll metabolism	4.2.1.75	0	0	0	0	[c] : C00439 + C00001 --> C01045 + C00014
R03194_smac	FALSE	Porphyrin and chlorophyll metabolism	2.1.1.107	0	0	0	0	[c] : C00002 + C00119 --> C02739 + C00013
R03197_smac	FALSE	Porphyrin and chlorophyll metabolism	4.1.1.37	0	0	0	0	[c] : C04916 + C00064 <==> C04666 + C04677 + C00025
R03220_smac	FALSE	Porphyrin and chlorophyll metabolism	1.3.3.3	0	0	0	0	[c] : C00860 + C00003 --> C01929 + C00004 + C00080
R03947_smac	FALSE	Porphyrin and chlorophyll metabolism	1.3.1.76	0	0	0	0	[c] : C00157 + C00001 --> C04230 + C00162
R04109_smac	FALSE	Porphyrin and chlorophyll metabolism	1.2.1.70	0	0	0	0	[c] : C00002 + C00116 --> C00008 + C00093
R04972_smac	FALSE	Porphyrin and chlorophyll metabolism	4.1.1.37	0	0	0	0	[c] : C00024 + C01209 <==> C05744 + C00010 + C00011
R05220_smac	FALSE	Porphyrin and chlorophyll metabolism	2.5.1.17	0	0	0	0	C00042[e] --> C00042[b]
R05578_smac	FALSE	Porphyrin and chlorophyll metabolism	6.1.1.17|6.1.1.24	0	0	0	0	[c] : C02291 + C00001 --> C00155 + C00014 + C00022
R06895_smac	FALSE	Porphyrin and chlorophyll metabolism	1.3.99.22	0	0	0	0	[c] : C00158 <==> acon_C + C00001
R07268_smac	FALSE	Porphyrin and chlorophyll metabolism	2.5.1.17	0	0	0	0	[c] : C01880 + C00001 <==> C06103
R07411_smac	FALSE	Porphyrin and chlorophyll metabolism	2.5.1.-	0	0	0	0	[c] : C20373 --> C20374 + C00001
R09489_smac	FALSE	Porphyrin and chlorophyll metabolism	1.3.5.3	0	0	0	0	[c] : ggbutal + C00003 + C00001 <==> gg4abut + C00004 + C00080
R00409_smac	TRUE	Propanoate metabolism	4.1.3.30	0	-9.09495e-13	-9.09495e-13	-9.09495e-13	[c] : C11811 + C00004 + C00080 --> C00235 + C00003 + C00001
R06987_smac	TRUE	Propanoate metabolism	2.3.1.54	0	-9.09495e-13	-9.09495e-13	-9.09495e-13	[c] : C00149 + C00003 <==> C00036 + C00004 + C00080
R00935_smac	FALSE	Propanoate metabolism	1.2.1.27	0	0	0	0	[c] : C00002 + C00015 <==> C00008 + C00075
R04424_smac	FALSE	Propanoate metabolism	4.2.1.79	0	0	0	0	[c] : C02962 --> unknown471
R00919_smac	FALSE	Propanoate metabolism	1.3.1.84|1.3.1.-	0	0	0	0	[c] : C00365 + C00001 --> C00526 + C00009
R00921_smac	TRUE	Propanoate metabolism	2.3.1.8|2.3.1.222	0	0	0	0	[c] : C00364 + C00001 --> C00214 + C00009
R00926_smac	TRUE	Propanoate metabolism	6.2.1.1|6.2.1.17	0	0	0	0	[c] : C00002 + C00364 <==> C00008 + C00363
R01353_smac	FALSE	Propanoate metabolism	2.7.2.1|2.7.2.15	0	0	0	0	[c] : C00144 + 2 C00080 + C00005 --> C00130 + C00006 + C00014
R02528_smac	FALSE	Propanoate metabolism	1.1.1.-	0	0	0	0	[c] : C14089 + C00003 --> C14090 + C00004 + C00080
R10715_smac	TRUE	Propanoate metabolism	1.1.1.6	0	0	0	0	[c] : C00002 + C00049 + C00014 --> C00020 + C00013 + C00152 + C00080
R01354_smac	FALSE	Propanoate metabolism	6.2.1.1|6.2.1.17	0	0	0	0	[c] : C00002 + C00342 --> C00131 + C00001 + C00343
R10717_smac	FALSE	Propanoate metabolism	1.1.1.6	0	0	0	0	[c] : C00049 <==> asp-D
R00931_smac	TRUE	Propanoate metabolism	2.3.3.5	0	9.09495e-13	9.09495e-13	9.09495e-13	[c] : C00002 + C00705 <==> C00008 + C00458
R04425_smac	TRUE	Propanoate metabolism	4.2.1.99	0	9.09495e-13	9.09495e-13	9.09495e-13	[c] : unknown471 --> f6p-B
R01016_smac	FALSE	Propanoate metabolism	4.2.3.3	268.267	1000	0	998.1	[c] : C00299 + C00009 <==> C00106 + C00620
R04325_smac	TRUE	Purine metabolism	2.1.2.2	-226.615	-1000	0	231.129	[c] : C00243 + C00001 --> C00267 + C00124
R01857_smac	TRUE	Purine metabolism	2.7.4.6	-982.818	-999.9	0	-1000	[c] : C05898 --> C00080 + peptido_SM + C04574
R02557_smac	TRUE	Purine metabolism	2.4.2.1	0	-0.1	-0.1	0	[c] : C00354 + C00001 --> C00085 + C00009
R01863_smac	TRUE	Purine metabolism	2.4.2.1|2.4.2.15	0	-0.1	0	-0.1	[c] : C00620 <==> C00117
R00087_smac	FALSE	Purine metabolism	3.6.1.8	0	0	0	0	C14819[e] --> C14819[c]
R01245_smac	FALSE	Purine metabolism	3.2.2.1|3.2.2.7|3.2.2.8	0	0	0	0	[c] : C00002 + C00020 <==> 2 C00008
R00183_smac	FALSE	Purine metabolism	3.1.3.5	0	0	0	0	C00568[e] --> C00568[c]
R01228_smac	FALSE	Purine metabolism	2.7.1.73	0	0	0	0	[c] : C00002 + C00104 <==> C00008 + C00081
R00434_smac	FALSE	Purine metabolism	4.6.1.1|4.6.1.2	0	0	0	0	[c] : C00320 + C00177 --> C00094 + C01755
R01562_smac	FALSE	Purine metabolism	3.1.3.6	0	0	0	0	[c] : C03263 + C00007 + 2 C00080 --> C01079 + 2 C00011 + 2 C00001
R00086_smac	FALSE	Purine metabolism	3.6.1.3|3.6.1.5|3.6.1.8|3.6.1.15|3.6.3.1|3.6.3.2|3.6.3.3|3.6.3.4|3.6.3.5|3.6.3.6|3.6.3.7|3.6.3.8|3.6.3.9|3.6.3.10|3.6.3.11|3.6.3.12|3.6.3.14|3.6.3.15|3.6.3.16|3.6.3.17|3.6.3.18|3.6.3.19|3.6.3.20|3.6.3.21|3.6.3.22|3.6.3.23|3.6.3.24|3.6.3.25|3.6.3.26|3.6.3.27|3.6.3.28|3.6.3.29|3.6.3.30|3.6.3.31|3.6.3.32|3.6.3.33|3.6.3.34|3.6.3.35|3.6.3.36|3.6.3.37|3.6.3.38|3.6.3.39|3.6.3.40|3.6.3.41|3.6.3.42|3.6.3.…	0	0	0	0	C00003[e] --> C00003[c]
R00089_smac	FALSE	Purine metabolism	4.6.1.1	0	0	0	0	C01330[e] --> C01330[c]
R00125_smac	TRUE	Purine metabolism	3.6.1.41	0	0	0	0	C00135[e] --> C00135[c]
R00332_smac	TRUE	Purine metabolism	2.7.4.8	8.42303	0	0	0	[c] : C11436 --> C11453 + C00055
R00426_smac	FALSE	Purine metabolism	3.6.1.8|3.6.1.19	0	0	0	0	[c] : C00091 + C00164 <==> C00042 + C00332
R00430_smac	FALSE	Purine metabolism	2.7.1.40	0	0	0	0.1	[c] : C00001 + C00054 --> C00020 + C00009
R00509_smac	FALSE	Purine metabolism	2.7.1.25	7.05098	0	0	0	[c] : C00089 + C00001 --> C02336 + C00267
R00529_smac	FALSE	Purine metabolism	2.7.7.4	7.05098	0	0	0	[c] : C06125 + C00001 --> C02686 + C00059
R00720_smac	FALSE	Purine metabolism	3.6.1.8|3.6.1.19	0	0	0	0	[c] : C05993 + C00010 <==> C00020 + C00024
R00722_smac	TRUE	Purine metabolism	2.7.4.6	0	0	0	0	[c] : C03451 <==> C00051 + C00546
R01054_smac	FALSE	Purine metabolism	3.6.1.13|3.6.1.21|3.6.1.53|3.6.1.-	0	0	0	0	[c] : C00337 + C15602 <==> C00295 + C15603
R01072_smac	FALSE	Purine metabolism	2.4.2.14	14.4587	0	0	0	[c] : C00044 + C00130 + C00049 --> C00035 + C00009 + C03794 + 2 C00080
R01126_smac	FALSE	Purine metabolism	3.1.3.5	0	0	0	0	[c] : C00081 + C00001 --> C00130 + C00013 + C00080
R01138_smac	FALSE	Purine metabolism	2.7.1.40	0	0	0	0.1	[c] : C00212 + C00001 + C00080 --> C00294 + C00014
R01230_smac	FALSE	Purine metabolism	6.3.5.2	8.42303	0	0	0	[c] : C00002 + C00035 <==> C00008 + C00044
R01231_smac	FALSE	Purine metabolism	6.3.5.2	0	0	0	0	[c] : C00002 + C00360 <==> C00008 + C00206
R01560_smac	FALSE	Purine metabolism	3.5.4.4	0	0	0	0	[c] : C03263 + 2 C00019 --> C01079 + 2 C00011 + 2 C00073 + 2 dad_5
R01677_smac	FALSE	Purine metabolism	3.2.2.1|3.2.2.8	0	0	0	0	[c] : C00065 + C00463 --> C00078 + C00001
R01770_smac	FALSE	Purine metabolism	3.2.2.1|3.2.2.2|3.2.2.8	0	0	0	0	[c] : C19975 + C00001 --> C19946
R01856_smac	FALSE	Purine metabolism	3.1.5.1	0	0	0	0	[c] : C05897 + C00043 <==> C05898 + C00015
R01858_smac	FALSE	Purine metabolism	2.7.1.40	0	0	0	0.1	[c] : C00672 <==> C00673
R01969_smac	TRUE	Purine metabolism	2.4.2.1|2.4.2.4	0	0	0	0	[c] : C00345 + C00003 --> C00199 + C00011 + C00004 + C00080
R02014_smac	FALSE	Purine metabolism	1.17.4.2	0	0	0	0	[c] : C00075 + C00103 + C00080 --> C00013 + C00029
R02142_smac	FALSE	Purine metabolism	2.4.2.8|2.4.2.22	0	0	0	0	[c] : C02430 + C00234 <==> C00101 + C03294
R02143_smac	FALSE	Purine metabolism	3.2.2.1	0	0	0	0	[c] : C03838 + C00445 + C00001 <==> C04376 + C00101
R02147_smac	TRUE	Purine metabolism	2.4.2.1|2.4.2.15	0	0	0	2.04636e-12	[c] : C00445 + C00001 --> C03479 + C00080
R02148_smac	FALSE	Purine metabolism	3.1.3.6	0	0	0	0	[c] : C00143 + C00006 <==> C00445 + C00005
R02297_smac	TRUE	Purine metabolism	2.4.2.1|2.4.2.-	0	0	0	0	[c] : C00192 + C00004 + C00080 --> C00014 + C00003 + C00001
R02719_smac	FALSE	Purine metabolism	3.1.3.5	0	0	0	0	[c] : C00091 + C03972 + C00001 --> C00010 + C04462
R02720_smac	FALSE	Purine metabolism	3.6.1.19|3.6.1.66	0	0	0	0	[c] : C05382 --> C07836
R03409_smac	TRUE	Purine metabolism	3.6.1.11|3.6.1.40	0	0	0	0	C00031[e] + C00074[c] --> C00092[c] + C00022[c]
R03530_smac	TRUE	Purine metabolism	2.7.4.6	0	0	0	0	[c] : C00740 <==> C00022 + C00014
R03531_smac	FALSE	Purine metabolism	3.6.1.19|3.6.1.66	0	0	0	0	[c] : C00065 <==> C00022 + C00014
R03537_smac	FALSE	Purine metabolism	3.1.4.16	0	0	0	0	[c] : C01102 + C00001 --> C00188 + C00009
R04208_smac	FALSE	Purine metabolism	6.3.3.1	14.4587	0	0	0	[c] : C00027 + 2 C00051 <==> C00127 + 2 C00001
R04378_smac	TRUE	Purine metabolism	2.4.2.7	0	0	0	0	C01132[e] + C00074[c] --> acgal6p[c] + C00022[c]
R04463_smac	FALSE	Purine metabolism	6.3.5.3	14.4587	0	0	0	[c] : C00002 + C01487 --> C00008 + C02962
R04559_smac	TRUE	Purine metabolism	4.3.2.2	14.4587	0	0	0	[c] : C11355 --> C00568 + C00022 + C00080
R04560_smac	TRUE	Purine metabolism	2.1.2.3	17.1816	0	0	0	[c] : C04895 + C00001 --> C20239 + C00084 + C00536
R04591_smac	TRUE	Purine metabolism	6.3.2.6	14.4587	0	0	0	[c] : C04895 + 3 C00001 --> C04874 + 3 C00009 + 2 C00080
R05135_smac	FALSE	Purine metabolism	3.1.4.16	0	0	0	0	C00266[e] --> C00266[b]
R07404_smac	FALSE	Purine metabolism	6.3.4.18	14.4587	0	0	0	[c] : C00741 + C00004 + C00080 --> actn-S + C00003
R07405_smac	TRUE	Purine metabolism	5.4.99.18	14.4587	0	0	0	[c] : m23btndl + C00003 <==> C00466 + C00004 + C00080
R01561_smac	TRUE	Purine metabolism	2.4.2.1	0	0	0.1	0	[c] : C01079 + 3 C00828 --> C02191 + 3 unknown566
R02017_smac	FALSE	Purine metabolism	1.17.4.1	0.747275	0	0.1	0.1	[c] : C00002 + C00312 --> C00008 + C03291 + C00080
R02088_smac	FALSE	Purine metabolism	3.1.3.5|3.1.3.89	0	0	0.1	0.1	[c] : C00143 + C00141 + C00001 --> C00101 + C00966
R01132_smac	FALSE	Purine metabolism	2.4.2.8	0	0	0.2	0	[c] : C01345 + C00001 --> C06196 + C00013 + C00080
R00429_smac	FALSE	Purine metabolism	2.7.6.5	0	0	0	0	[c] : C00053 + C00001 --> C00224 + C00009
R01676_smac	FALSE	Purine metabolism	3.5.4.3	0	0	0	0	[c] : C00254 + C00080 --> C00166 + C00001 + C00011
R01968_smac	FALSE	Purine metabolism	3.1.3.5|3.1.3.89	0	0	0	0	[c] : C01172 + C00003 <==> C01236 + C00004 + C00080
R00190_smac	FALSE	Purine metabolism	2.4.2.7|2.4.2.8	0.211778	0	0	0	C00243[e] --> C00243[c]
R01127_smac	TRUE	Purine metabolism	2.1.2.3|3.5.4.10	-17.1816	0	0	0	[c] : C00002 + C00001 --> C00020 + C00013
R01130_smac	FALSE	Purine metabolism	1.1.1.205	8.42303	0	0	0	[c] : C01260 + C00001 <==> 2 C00008 + 2 C00080
R01137_smac	FALSE	Purine metabolism	2.7.4.6	0.747275	0	0	0	[c] : C04494 + C00001 <==> ppgpp + C00009
R02090_smac	TRUE	Purine metabolism	2.7.4.8|2.7.4.12	0	0	0	0	[c] : C00900 + C00005 + C00080 --> C04039 + C00006
R04144_smac	FALSE	Purine metabolism	6.3.4.13	14.4587	0	0	0	[c] : C00002 + C00669 + C00037 --> C00008 + C00009 + C00051 + C00080
R01134_smac	FALSE	Purine metabolism	1.7.1.7	0	0	0	0	[c] : C00700 + C00001 --> C00655 + C00013
R01227_smac	FALSE	Purine metabolism	3.1.3.5	0	0	0	0	[c] : C00002 + C00361 <==> C00008 + C00286
R01229_smac	FALSE	Purine metabolism	2.4.2.7|2.4.2.8|2.4.2.22	0	0	0	0	[c] : C00002 + C00206 --> C00008 + C00131
R01547_smac	TRUE	Purine metabolism	2.7.4.3|2.7.4.11	0	9.09495e-13	-0.1	-0.1	[c] : C06505 + C00002 --> C06506 + C00536
R01131_smac	FALSE	Purine metabolism	2.7.1.73	0	0.1	0	0.1	[c] : C00002 + C00001 --> C00008 + C00009
R01083_smac	FALSE	Purine metabolism	4.3.2.2	8.75852	0.1	0.2	0.1	[c] : C15667 <==> C04751
R01135_smac	FALSE	Purine metabolism	6.3.4.4	8.75852	0.1	0.2	0.1	[c] : C00301 + C00001 --> C00020 + C00117
R02748_smac	TRUE	Purine metabolism	2.4.2.1|2.4.2.4	0	0.1	0.2	0.1	[c] : C00002 + C07836 --> C00008 + C11472
R02556_smac	FALSE	Purine metabolism	3.5.4.4	0	0.1	0.2	0.1	[c] : C00354 <==> C00111 + C00118
R00182_smac	FALSE	Purine metabolism	3.2.2.4	0	0.1	0	0	C00255[e] --> C00255[c]
R00127_smac	TRUE	Purine metabolism	2.7.4.3	68.3839	333.256	665.572	124.252	C00032[e] --> C00032[c]
R02019_smac	TRUE	Purine metabolism	1.17.4.1	982.818	999.9	0	999.9	[c] : C00433 + C00006 + C00001 --> C00026 + C00005 + C00080
R02020_smac	FALSE	Purine metabolism	1.17.4.2	983.587	999.9	0	999.9	[c] : C00379 + C00003 <==> C00310 + C00004 + C00080
R00330_smac	TRUE	Purine metabolism	2.7.4.6	1000	1000	0.2	999.9	[c] : C15812 + C15813 --> C15814
R01870_smac	TRUE	Pyrimidine metabolism	2.4.2.10	-9.18054	-0.06	-0.0333333	-0.0333333	[c] : C00199 <==> C00231
R01993_smac	TRUE	Pyrimidine metabolism	3.5.2.3	-9.18054	-0.06	-0.0333333	-0.0333333	[c] : C00817 --> C00204 + C00001
R00516_smac	FALSE	Pyrimidine metabolism	2.7.1.48	0	0	0	0	C00208[e] + C00074[c] --> C02995[c] + C00022[c]
R01876_smac	TRUE	Pyrimidine metabolism	2.4.2.2|2.4.2.3	0	0	-125.721	0	[c] : C00673 --> C00118 + C00084
R02098_smac	TRUE	Pyrimidine metabolism	2.7.4.4|2.7.4.9	-0.747275	0	-125.721	0	4.5 C00080[c] + C00004[c] + C17568[c] --> 3.5 C00080[e] + C00003[c] + unknown386[c]
R00139_smac	FALSE	Pyrimidine metabolism	2.7.4.6	0	0	0	0	C00152[e] --> C00152[c]
R00513_smac	FALSE	Pyrimidine metabolism	2.7.1.48	0	0	0	0	C01083[e] + C00074[c] --> C00689[c] + C00022[c]
R00517_smac	FALSE	Pyrimidine metabolism	2.7.1.48	0	0	0	0	[c] : C00002 + C02336 --> C00008 + f6p-B
R00568_smac	FALSE	Pyrimidine metabolism	3.5.4.13	0	0	0	0	C00140[b] --> C00140[e]
R00573_smac	FALSE	Pyrimidine metabolism	6.3.4.2	0	0	0	0	C00116[b] --> C00116[e]
R00662_smac	FALSE	Pyrimidine metabolism	3.6.1.8|3.6.1.19	0	0	0	0	[c] : C05702 + C05688 --> selcyst + C00009
R00905_smac	FALSE	Pyrimidine metabolism	3.5.1.6	0	0	0	0	[c] : C01368 + C00001 --> C00299 + C00009
R00962_smac	FALSE	Pyrimidine metabolism	2.7.1.48	0	0	0	0	[c] : C00044 + cytd --> C00035 + C00055 + C00080
R00963_smac	FALSE	Pyrimidine metabolism	3.1.3.5	0	0	0	0.1	[c] : C00044 + C00299 --> C00035 + C00105 + C00080
R00964_smac	FALSE	Pyrimidine metabolism	2.7.1.48	0	0	0	0	[c] : C00002 + cytd --> C00008 + C00055 + C00080
R00966_smac	FALSE	Pyrimidine metabolism	2.4.2.9	0	0	0	0	[c] : C00075 + cytd --> C00015 + C00055 + C00080
R00967_smac	FALSE	Pyrimidine metabolism	2.7.1.48	0	0	0	0	[c] : C00131 + cytd --> C00206 + C00055 + C00080
R00968_smac	FALSE	Pyrimidine metabolism	2.7.1.48	0	0	0	0	[c] : C00460 + cytd --> C01346 + C00055 + C00080
R00970_smac	FALSE	Pyrimidine metabolism	2.7.1.48	0	0	0	0	[c] : C00286 + C00299 --> C00361 + C00105 + C00080
R00974_smac	FALSE	Pyrimidine metabolism	3.5.4.1	0	0	0	0	[c] : C00002 + C00299 --> C00008 + C00080 + C00105
R01411_smac	FALSE	Pyrimidine metabolism	3.5.4.1	0	0	0	0	[c] : C00002 + C00163 --> C00008 + C02876
R01548_smac	FALSE	Pyrimidine metabolism	2.7.1.48	0	0	0	0	[c] : C00032 + C00001 + C00448 --> C15672 + C00013
R01549_smac	FALSE	Pyrimidine metabolism	2.7.1.48	0	0	0	0.1	[c] : 2 C00019 + C01051 --> 2 C00021 + dscl + C00080
R01567_smac	FALSE	Pyrimidine metabolism	2.7.1.21	0	0	0	0	[c] : dscl + C00003 --> C05778 + C00004 + C00080
R01569_smac	FALSE	Pyrimidine metabolism	3.1.3.5|3.1.3.35|3.1.3.89	0	0	0	0	[c] : C02987 + C00005 + C00080 --> C03741 + C01641 + C00006
R01570_smac	TRUE	Pyrimidine metabolism	2.4.2.2|2.4.2.4	0	0	0	0	[c] : C00007 + 4 C14818 + 4 C00080 --> 4 C14819 + 2 C00001
R01665_smac	TRUE	Pyrimidine metabolism	2.7.4.14|2.7.4.25	0	0	0	0	[c] : C00826 --> C00079 + C00001 + C00011
R01877_smac	FALSE	Pyrimidine metabolism	3.1.3.6	0	0	0	0	[c] : C04442 <==> C00118 + C00022
R01878_smac	FALSE	Pyrimidine metabolism	3.5.4.5	0	0	0	0	[c] : C01236 + C00001 <==> C00345
R01880_smac	FALSE	Pyrimidine metabolism	2.7.1.48	0	0	0	0	[c] : C00198 + C00001 <==> C00257
R02022_smac	FALSE	Pyrimidine metabolism	1.17.4.2	0.768453	0	0	0	[c] : guln + C00003 <==> C00905 + C00004 + C00080
R02091_smac	FALSE	Pyrimidine metabolism	2.7.1.48	0	0	0	0	[c] : C00522 + C00006 <==> C00966 + C00005 + C00080
R02094_smac	TRUE	Pyrimidine metabolism	2.7.4.9|2.7.4.12	0.747275	0	0	0	[c] : C00001 + C00013 --> C00080 + 2 C00009
R02096_smac	FALSE	Pyrimidine metabolism	2.7.1.48	0	0	0	0	[c] : C00001 + C00536 --> C00080 + C00009 + C00013
R02099_smac	FALSE	Pyrimidine metabolism	2.7.1.21	0	0	0	0	[c] : C17568 + C00042 <==> C00122 + unknown386
R02101_smac	FALSE	Pyrimidine metabolism	2.1.1.45	0.747275	0	0	0	2 C00125[c] + 1.5 C00080[c] + unknown386[c] --> 2 C00126[c] + 1.5 C00080[e] + C17568[c]
R02326_smac	TRUE	Pyrimidine metabolism	2.7.4.6	0	0	0	0	[c] : C01596 + C00001 --> C01384 + C00014
R02331_smac	TRUE	Pyrimidine metabolism	2.7.4.6	-0.747275	0	0	0	[c] : C00455 + C00001 --> C03150 + C00009
R02332_smac	FALSE	Pyrimidine metabolism	2.7.1.48	0	0	0	0	[c] : C01185 + C00001 --> nicrns + C00009
R02370_smac	FALSE	Pyrimidine metabolism	3.1.3.6	0	0	0	0	[c] : C00002 + C00455 <==> C00013 + C00003
R02371_smac	FALSE	Pyrimidine metabolism	2.7.1.48	0	0	0	0	[c] : C00002 + C00003 --> C00008 + C00006 + C00080
R02372_smac	FALSE	Pyrimidine metabolism	2.7.1.48	0	0	0	0	[c] : C00002 + C03150 --> C00008 + C00455 + C00080
R02485_smac	FALSE	Pyrimidine metabolism	3.5.4.5	0	0	0	0	[c] : C14103 + C00007 + C00004 + C00080 --> C06730 + C00003 + C00001 + C00011
R03538_smac	FALSE	Pyrimidine metabolism	3.1.4.16	0	0	0	0	[c] : C00065 + C00283 --> C00097 + C00001
R03929_smac	FALSE	Pyrimidine metabolism	3.1.4.16	0	0	0	0	[c] : C04233 + C00001 --> C00670 + C00162
R04666_smac	FALSE	Pyrimidine metabolism	3.5.1.6	0	0	0	0	[c] : C16477 + C00001 --> C02222 + C16487
R09289_smac	TRUE	Pyrimidine metabolism	1.1.1.298|1.1.1.-	0	0	0	0	[c] : C04281 + C00006 + 2 C00001 --> e4hglu + C00005 + C00080
R02018_smac	FALSE	Pyrimidine metabolism	1.17.4.1	0	0	125.721	0	[c] : C00002 + C00310 --> C00008 + C00231 + C00080
R02093_smac	TRUE	Pyrimidine metabolism	2.7.4.6	0.747275	0	125.721	0	C00008[c] + 4 C00080[e] + C00009[c] <==> C00002[c] + 3 C00080[c] + C00001[c]
R02097_smac	FALSE	Pyrimidine metabolism	2.7.1.48	0	0	125.721	0	[c] : C00002 + C00013 --> C00008 + C00536
R02023_smac	FALSE	Pyrimidine metabolism	1.17.4.2	0.747275	0	0	0	[c] : C00029 + C00001 + 2 C00003 <==> C00167 + 2 C00004 + 2 C00080
R02100_smac	FALSE	Pyrimidine metabolism	3.6.1.19|3.6.1.23	0	0	0	0	[c] : C01352 + C17568 <==> C00016 + unknown386
R00287_smac	FALSE	Pyrimidine metabolism	3.6.1.8|3.6.1.9|3.6.1.45	0	0	0	0	[c] : C00002 + C04556 --> C00008 + C04752
R00515_smac	FALSE	Pyrimidine metabolism	3.6.1.8|3.6.1.65	0	0	0	0	C00089[e] + C00074[c] --> C02591[c] + C00022[c]
R02024_smac	FALSE	Pyrimidine metabolism	1.17.4.1	0	0	0	0	[c] : C00618 + C00006 <==> C04575 + C00005 + C00080
R02325_smac	FALSE	Pyrimidine metabolism	3.5.4.13	0	0	0	0	[c] : C00153 + C00001 --> C00253 + C00014
R02102_smac	FALSE	Pyrimidine metabolism	3.1.3.5|3.1.3.89	0	0	125.721	0	C00007[c] + 4 focytC[c] + 4 C00080[c] --> 4 ficytC[c] + 2 C00001[c] + 2 C00080[e] + 0.02 C00704[c]
R02484_smac	TRUE	Pyrimidine metabolism	2.4.2.1|2.4.2.2|2.4.2.3|2.4.2.4	0	0	125.721	0	[c] : C14109 + C00007 + C00004 + C00080 --> C14110 + C00003 + C00001 + C00011
R00511_smac	FALSE	Pyrimidine metabolism	3.1.3.5|3.1.3.91	0	0	0	0	[c] : C00208 + C00001 --> 2 C00267
R02016_smac	FALSE	Pyrimidine metabolism	1.8.1.9	10.0824	0	125.821	0.1	[c] : C00618 + C00002 --> 3dhgulnp + C00008
R01664_smac	FALSE	Pyrimidine metabolism	3.1.3.5|3.1.3.89	0	0	0	0	[c] : C04691 --> C00944 + C00009
R02327_smac	FALSE	Pyrimidine metabolism	2.7.1.48	0	0	0	0	[c] : C18232 + C00001 --> C01596 + C00058
R00512_smac	TRUE	Pyrimidine metabolism	2.7.4.14|2.7.4.25	1.27224	0.000606061	0.0003367	0.0003367	[c] : C00002 + C00103 --> C00013 + C00498
R00570_smac	TRUE	Pyrimidine metabolism	2.7.4.6	1.78051	0.000606061	0.0003367	0.0003367	C00059[b] --> C00059[e]
R00156_smac	TRUE	Pyrimidine metabolism	2.7.4.6	11.8671	0.06	0.0333333	0.0333333	avite1[e] --> avite1[c]
R00571_smac	FALSE	Pyrimidine metabolism	6.3.4.2	4.22795	0.06	0.0333333	0.0333333	C00009[b] --> C00009[e]
R00965_smac	FALSE	Pyrimidine metabolism	4.1.1.23	9.18054	0.06	0.0333333	0.0333333	[c] : C00459 + cytd --> C00363 + C00055 + C00080
R01397_smac	FALSE	Pyrimidine metabolism	2.1.3.2	9.18054	0.06	0.0333333	0.0333333	[c] : C04593 <==> C04225 + C00001
R01868_smac	TRUE	Pyrimidine metabolism	1.3.5.2	9.18054	0.06	0.0333333	0.0333333	[c] : C00117 <==> C00199
R00158_smac	TRUE	Pyrimidine metabolism	2.7.4.4|2.7.4.14|2.7.4.22	10.2697	0.06	125.754	0.0333333	C00212[e] --> C00212[c]
R00575_smac	FALSE	Pyrimidine metabolism	6.3.5.5	17.6819	0.16	0.133333	124.152	C00007[b] --> C00007[e]
R00212_smac	TRUE	Pyruvate metabolism	2.3.1.54	-409.158	-1000	-9.09495e-13	-1000	C00038[e] --> C00038[c]
R00228_smac	TRUE	Pyruvate metabolism	1.2.1.10	-17.4304	-0.1	1000	1000	C00041[e] --> C00041[c]
R00472_smac	FALSE	Pyruvate metabolism	2.3.3.9	96.5722	0	0	0.933333	[c] : C11142 + 2 C01847 + 2 C00007 --> C11145 + C00067 + 2 C00061 + 2 C00001
R00236_smac	TRUE	Pyruvate metabolism	6.2.1.1	0	0	0	0	C00181[e] --> C00181[c]
R00196_smac	FALSE	Pyruvate metabolism	1.1.2.3	0	0	0	0	C00314[e] --> C00314[c]
R00214_smac	FALSE	Pyruvate metabolism	1.1.1.38|1.1.1.39	0	0	0	0	C00469[c] --> C00469[e]
R00317_smac	FALSE	Pyruvate metabolism	3.6.1.7	0	0	0	0	[c] : C00022 + C00118 --> C11437 + C00011
R02527_smac	TRUE	Pyruvate metabolism	1.1.1.78|1.1.1.79	0	0	0	0	[c] : C02909 + C00003 --> C14099 + C00004 + C00080
R02530_smac	TRUE	Pyruvate metabolism	4.4.1.5	-268.267	0	1000	1.9	[c] : C00441 + C00022 --> C20258 + C00001
R00316_smac	FALSE	Pyruvate metabolism	6.2.1.1	0	0	0	0	[c] : C04752 + C20247 --> C01081 + C00013 + C00011
R02320_smac	TRUE	Pyruvate metabolism	2.7.1.40	0	0	0	0	[c] : C01185 + C00013 + C00008 + C00009 <==> C00253 + C00119 + C00002 + C00001 + C00080
R00216_smac	FALSE	Pyruvate metabolism	1.1.1.40	0	0	0	0	C00183[e] --> C00183[c]
R10866_smac	TRUE	Pyruvate metabolism	1.2.7.-	0	0	0	0	[c] : C00064 + C00085 --> C00025 + C00352
R01736_smac	TRUE	Pyruvate metabolism	3.1.2.6	268.267	0	-1000	-1.9	[c] : C00493 + C00006 <==> C02637 + C00005 + C00080
R03145_smac	FALSE	Pyruvate metabolism	1.2.5.1	0	1.36424e-12	1.36424e-12	1.36424e-12	[c] : C00439 + C00001 + C00080 --> C00025 + C00488
R00345_smac	FALSE	Pyruvate metabolism	4.1.1.31	0	332.716	0.266667	0	[c] : C00448 + 5 C00129 --> C04146 + 5 C00013
R00199_smac	FALSE	Pyruvate metabolism	2.7.9.2	0	333.096	665.038	0	C00256[c] <==> C00256[e]
R01257_smac	TRUE	Pyruvate metabolism	1.1.5.4	0.162343	1000	-0.1	-0.1	[c] : C00035 + C00074 --> C00044 + C00022
R00704_smac	TRUE	Pyruvate metabolism	1.1.1.28	268.267	1000	0	998.1	[c] : C00002 + C00255 --> C00008 + C00061 + C00080
R09796_smac	FALSE	Pyruvate metabolism	4.2.1.130	0	1000	1000	1000	[c] : C06112 + C00064 + C00002 + C00001 --> C02282 + C00025 + C00009 + C00008
R_ARTPLM1_lumped	TRUE	R Group Synthesis	.	-0.163917	0	0	0	[c] : C00647 + C00001 + C00007 --> C00018 + C00014 + C00027
R09750_smac	TRUE	Riboflavin metabolism	1.5.1.41	-1000	-533.697	-1000	1000	[c] : 2 C00051 + C05966 <==> C00127 + C04742 + C00001
R00066_smac	FALSE	Riboflavin metabolism	2.5.1.9	0.000302541	0	0	0	C00025[e] --> C00025[c]
R00161_smac	FALSE	Riboflavin metabolism	2.7.7.2	0.000302541	0	0	0	C00070[e] --> C00070[c]
R00549_smac	FALSE	Riboflavin metabolism	2.7.1.26	0.000302541	0	0	0	C00001[b] --> C00001[e]
R03458_smac	FALSE	Riboflavin metabolism	1.1.1.193	0.000302541	0	0	0	[c] : C00002 + f6p-B --> C00008 + C05378
R03459_smac	FALSE	Riboflavin metabolism	3.5.4.26	0.000302541	0	0	0	[c] : C00024 + C15973 <==> C00010 + C16255
R04457_smac	FALSE	Riboflavin metabolism	2.5.1.78	0.000605081	0	0	0	[c] : C00002 + C01094 --> C00008 + C05378
R05706_smac	TRUE	Riboflavin metabolism	1.5.1.38|1.5.1.39|1.5.1.-	0	0	0	0	[c] : C01077 + C00097 --> C02291 + C00033 + C00080
R07280_smac_added	FALSE	Riboflavin metabolism	3.1.3.-	0.000302541	0	0	0	[c] : C06102 + C00006 + C00001 <==> C06104 + C00005 + C00080
R07281_smac	FALSE	Riboflavin metabolism	4.1.99.12	0.000605081	0	0	0	[c] : C00002 + C00490 + C00010 <==> C00008 + C00009 + C00531
R00425_smac	FALSE	Riboflavin metabolism	3.5.4.25	0.000302541	0	0	0	[c] : C00245 + C00026 + C00007 --> C00094 + aacald + C00042 + C00011 + C00080
R05707_smac	TRUE	Riboflavin metabolism	1.5.1.30|1.5.1.41	1000	533.697	1000	-1000	[c] : C01118 + C00097 --> C02291 + C00042
R03595_smac	FALSE	Selenocompound metabolism	2.7.9.3	0	0	0	0	[c] : C00188 <==> C00037 + C00084
R03596_smac	FALSE	Selenocompound metabolism	1.8.1.9	0	0	0	0	[c] : C03283 --> C00986 + C00011
R03599_smac	FALSE	Selenocompound metabolism	4.4.1.16	0	0	0	0	[c] : C01005 + C00001 --> C00065 + C00009
R04770_smac	FALSE	Selenocompound metabolism	4.4.1.1|4.4.1.11	0	0	0	0	[c] : C00136 + C00016 <==> C01352 + b2coa
R04773_smac	FALSE	Selenocompound metabolism	6.1.1.10	0	0	0	0	[c] : C05270 + C00016 <==> C05271 + C01352
R04929_smac	FALSE	Selenocompound metabolism	2.7.7.4	0	0	0	0	[c] : C00002 + C00024 + C00288 --> C00008 + C00009 + C00083 + C00080
R04941_smac	FALSE	Selenocompound metabolism	4.4.1.8	0	0	0	0	[c] : C00002 + C00249 + C00010 <==> C00020 + C00154 + C00013
R04944_smac	FALSE	Selenocompound metabolism	2.5.1.48	0	0	0	0	[c] : tdec2eACP <==> C04180
R04946_smac	FALSE	Selenocompound metabolism	2.5.1.48	0	0	0	0	[c] : 3hddecACP <==> tddec2eACP + C00001
R08219_smac	FALSE	Selenocompound metabolism	2.9.1.1	0	0	0	0	[c] : C00062 --> C00179 + C00011
R09365_smac	FALSE	Selenocompound metabolism	2.1.1.13|2.1.1.14	0	0	0	0	[c] : C05932 + C00003 + C00001 --> C05931 + C00004 + 2 C00080
R09366_smac	FALSE	Selenocompound metabolism	4.4.1.1|4.4.1.13	0	0	0	0	[c] : C03287 + C00005 + C00080 --> C01165 + C00009 + C00006
R09372_smac	FALSE	Selenocompound metabolism	1.8.1.9	0	0	0	0	[c] : C00555 + C00003 + C00001 --> C00334 + C00004 + C00080
R_SRC_C00001_e	FALSE	SourceFlux	.	0	0	0	0	C00187[e] --> C00187[c]
R_SRC_C00116_e	FALSE	SourceFlux	.	0	0	0	0	C00864[e] --> C00864[c]
R_SRC_C00140_e	FALSE	SourceFlux	.	2.17829	2.17829	2.17829	2.17829	C00089[e] --> C00089[c]
R_SRC_C00059_e	FALSE	SourceFlux	.	7.05098	7.05098	7.05098	7.05098	C00366[e] --> C00366[c]
R_SRC_C00009_e	FALSE	SourceFlux	.	18.7651	18.7651	18.7651	18.7651	C00121[e] --> C00121[c]
R_SRC_C00031_e	FALSE	SourceFlux	.	314.832	314.832	314.832	314.832	C00078[e] --> C00078[c]
R_SRC_C00014_e	FALSE	SourceFlux	.	316.559	316.559	316.559	316.559	C00051[e] --> C00051[c]
R_SRC_C00007_e	FALSE	SourceFlux	.	600.287	600.287	600.287	600.287	C00059[e] --> C00059[c]
R03355_smac	FALSE	Sphingolipid metabolism	3.2.1.23	0	0	0	0	[c] : C00002 + C00197 --> C00008 + C00236
R04856_smac	FALSE	Sphingolipid metabolism	3.1.6.1|3.1.6.8	0	0	0	0	[c] : C05266 + C00003 <==> C05267 + C00004 + C00080
R00026_smac	FALSE	Starch and sucrose metabolism	3.2.1.21	0	0	0	0	C00079[e] --> C00079[c]
R00028_smac	FALSE	Starch and sucrose metabolism	3.2.1.20	0	0	0	0	C00047[e] --> C00047[c]
R00802_smac	FALSE	Starch and sucrose metabolism	3.2.1.20|3.2.1.26|3.2.1.48	0	0	0	0	[c] : C00149 + C00003 --> C00022 + C00011 + C00004 + C00080
R00811_smac	FALSE	Starch and sucrose metabolism	2.7.1.69	0	0	0	0	[c] : C00256 + C00003 <==> C00022 + C00004 + C00080
R00837_smac	FALSE	Starch and sucrose metabolism	3.2.1.93|3.2.1.122	0	0	0	0	[c] : C00029 + C00001 --> C00105 + C00103 + 2 C00080
R00948_smac	FALSE	Starch and sucrose metabolism	2.7.7.27	4.65913	0	0	0	[c] : C00081 + cytd --> C00104 + C00055 + C00080
R01385_smac	TRUE	Starch and sucrose metabolism	5.1.3.6	0	0	0	0	[c] : C00130 + C00003 + C00001 --> C00655 + C00004 + C00080
R02421_smac	FALSE	Starch and sucrose metabolism	2.4.1.21	4.65913	0	0	0	[c] : C00049 + C00006 --> C05840 + C00005 + 2 C00080
R02737_smac	FALSE	Starch and sucrose metabolism	2.4.1.15	0	0	0	0	[c] : C04738 + C00001 --> C06022 + C00033
R02780_smac	FALSE	Starch and sucrose metabolism	2.7.1.69	0	0	0	0	[c] : C06024 + C04121 --> C06025 + C00055
R03527_smac	TRUE	Starch and sucrose metabolism	3.2.1.21	0	0	0	0	[c] : C00188 --> C00109 + C00014
R03920_smac	FALSE	Starch and sucrose metabolism	2.7.1.1|2.7.1.4	0	0	0	0	[c] : C04230 + C00001 <==> C00670 + C00162
R03921_smac	FALSE	Starch and sucrose metabolism	3.2.1.26	0	0	0	0	[c] : 1agpe_SM + C00001 <==> C00162 + C01233
R04111_smac	FALSE	Starch and sucrose metabolism	2.7.1.69	0	0	0	0	[c] : C00002 + C00184 --> C00008 + C00111
R08639_smac	TRUE	Streptomycin biosynthesis	5.4.2.2|5.4.2.5	-314.832	-999.7	-541.751	-665.978	[c] : gg4abut + C00001 <==> C00334 + C00025
R01187_smac	FALSE	Streptomycin biosynthesis	3.1.3.25	0	0	0	0	[c] : C00362 + C00001 --> C00330 + C00009
R02328_smac	FALSE	Streptomycin biosynthesis	2.7.7.24	0	0	0	0	[c] : C03150 + C00001 --> C00153 + C00121
R06513_smac	FALSE	Streptomycin biosynthesis	4.2.1.46	0	0	0	0	[c] : C08325 + C00001 --> C00844 + C00031
R01183_smac	FALSE	Streptomycin biosynthesis	1.1.1.18	0	0	0	0	[c] : C02353 + C00001 --> C01367
R00299_smac	FALSE	Streptomycin biosynthesis	2.7.1.1|2.7.1.2	314.832	999.7	541.751	665.978	[c] : C00002 + C04294 --> C00008 + C04327
R00188_smac_added	FALSE	Sulfur metabolism	3.1.3.7	7.05098	0	0	0	C00214[e] --> C00214[c]
R00508_smac	FALSE	Sulfur metabolism	3.1.3.7	0	0	0	0	[c] : C00185 + C00001 --> 2 C00221
R00858_smac	TRUE	Sulfur metabolism	1.8.1.2	-7.05098	0	0	0	[c] : C00458 + C00001 + C00080 --> C00460 + C00014
R01931_smac	FALSE	Sulfur metabolism	2.8.1.1	0	0	0	0	[c] : C05382 + C00118 <==> C00117 + C00231
R02021_smac	FALSE	Sulfur metabolism	1.8.4.8	7.05098	0	0	0	[c] : C00514 + C00003 <==> C00905 + C00004 + C00080
R07210_smac	FALSE	Sulfur metabolism	1.14.14.5	0	0	0	0	[c] : C06754 + C00003 + C00001 --> C06755 + C00004 + C00080
R10150_smac	FALSE	Sulfur metabolism	.	0	0	0	0	[c] : C00256 + C00357 <==> C16698 + C00001
R10203_smac	FALSE	Sulfur metabolism	.	0	0	0	0	[c] : C16156 + C00001 <==> C16157 + C00058
R10206_smac	FALSE	Sulfur metabolism	1.14.14.5	0	0	0	0	C00140[e] + C00074[c] --> C00357[c] + C00022[c]
R00410_smac	TRUE	Synthesis and degradation of ketone bodies	2.8.3.5	0	0	0	0	[c] : C11811 + C00004 + C00080 --> C00129 + C00003 + C00001
R01361_smac	TRUE	Synthesis and degradation of ketone bodies	1.1.1.30	0	0	0	0	[c] : C00044 + C00342 --> C00286 + C00001 + C00343
R00315_smac	TRUE	Taurine and hypotaurine metabolism	2.7.2.1|2.7.2.15	-1000	-1000	-1000	-1000	[c] : C04752 + C04327 --> C00013 + C01081
R05320_smac	FALSE	Taurine and hypotaurine metabolism	1.14.11.17	0	0	0	0	[c] : C00819 + C00001 --> C00217 + C00014
R00230_smac	TRUE	Taurine and hypotaurine metabolism	2.3.1.8	1000	1000	1000	1000	C00019[e] --> C00019[c]
R01658_smac	FALSE	Terpenoid backbone biosynthesis	2.5.1.1	0	0	0	0	[c] : C01269 --> C00251 + C00009
R02003_smac	FALSE	Terpenoid backbone biosynthesis	2.5.1.10	0	0	0	0	[c] : 3dhgulnp + C00080 <==> C03291 + C00011
R05633_smac	FALSE	Terpenoid backbone biosynthesis	2.7.7.60	0	0	0	0	[c] : C00021 + C00001 --> C03539 + C00147
R05634_smac	FALSE	Terpenoid backbone biosynthesis	2.7.1.148	0	0	0	0	[c] : C15650 + C00001 --> dhmtp + C00009
R05637_smac	FALSE	Terpenoid backbone biosynthesis	4.6.1.12	0	0	0	0	[c] : C00002 + C03089 --> C00008 + C04188 + C00080
R05688_smac	FALSE	Terpenoid backbone biosynthesis	1.1.1.267	0	0	0	0	[c] : C01118 + C00001 --> C00109 + C00042 + C00014
R05884_smac	FALSE	Terpenoid backbone biosynthesis	1.17.1.2	0	0	0	0	[c] : C04489 + C00155 --> C04144 + C00073
R06447_smac	FALSE	Terpenoid backbone biosynthesis	2.5.1.31	0	0	0	0	[c] : C00844 + C00001 --> C00561 + C00031
R07219_smac	FALSE	Terpenoid backbone biosynthesis	1.17.1.2	0	0	0	0	[c] : C06612 + C00003 --> C16348 + C00004 + C00080
R08209_smac	FALSE	Terpenoid backbone biosynthesis	1.17.1.2	0	0	0	0	[c] : C00002 + C00025 + C00134 --> C00008 + C00009 + ggptrc
R08210_smac	FALSE	Terpenoid backbone biosynthesis	1.17.1.2	0	0	0	0	[c] : C01157 <==> C03440
R08689_smac	FALSE	Terpenoid backbone biosynthesis	1.17.7.1	0	0	0	0	[c] : C03415 + C00026 --> C05932 + C00025
R09248_smac	FALSE	Terpenoid backbone biosynthesis	2.5.1.90	0	0	0	0	[c] : e4hglu + C00004 + C00080 <==> C05938 + C00003 + C00001
R10859_smac	FALSE	Terpenoid backbone biosynthesis	1.17.7.3	0	0	0	0	[c] : C00334 + C00026 <==> C00232 + C00025
R00617_smac	FALSE	Thiamine metabolism	2.7.4.16	0	0	0	0	[c] : C05335 + C00001 --> C05703 + C00014 + C00109
R02133_smac	FALSE	Thiamine metabolism	3.5.99.2	0	0	0	0	[c] : C00002 + C03479 + C00080 --> C00008 + C00009 + C00445
R02134_smac	FALSE	Thiamine metabolism	2.7.1.89	0	0	0	0	[c] : C00445 + C00001 <==> C00234 + C00080
R03223_smac	FALSE	Thiamine metabolism	2.5.1.3	0	0	0	0	[c] : C00168 --> 2h3oppan
R03471_smac	FALSE	Thiamine metabolism	2.7.1.49	0	0	0	0	[c] : C00022 + C00068 --> C05125 + C00011
R03472_smac	FALSE	Thiamine metabolism	4.1.99.17	0	0	0	0	[c] : C05125 + C15972 <==> C16255 + C00068
R04448_smac	FALSE	Thiamine metabolism	2.7.1.50	0	0	0	0	C00159[e] + C00074[c] --> C00275[c] + C00022[c]
R04509_smac	FALSE	Thiamine metabolism	2.7.4.7	0	0	0	0	[c] : C00644 + C00003 <==> f6p-B + C00004 + C00080
R05636_smac	FALSE	Thiamine metabolism	2.2.1.7	0	0	0	0	[c] : C00957 + C00094 --> C00320 + C00022
R07459_smac	FALSE	Thiamine metabolism	2.7.7.73	0	0	0	0	[c] : C01063 + C00041 --> C01092 + C00010 + C00011
R07460_smac	FALSE	Thiamine metabolism	2.8.1.7	0	0	0	0	[c] : C19673 + C01209 --> C20372 + C00011 + C00229
R07461_smac	FALSE	Thiamine metabolism	.	0	0	0	0	[c] : C20375 + C01209 --> C20376 + C00011 + C00229
R10246_smac	FALSE	Thiamine metabolism	4.1.99.19	0	0	0	0	[c] : C00002 + C00140 --> C00008 + C00357 + C00080
R10247_smac	FALSE	Thiamine metabolism	2.8.1.10	0	0	0	0	[c] : unknown640 + C00025 <==> unknown639 + C00026
R10712_smac	FALSE	Thiamine metabolism	2.5.1.3	0	0	0	0	[c] : C00002 + C00049 + C00064 + C00001 --> C00020 + C00013 + C00152 + C00025 + C00080
R09220_smac	TRUE	Toluene degradation	3.1.1.45	0	0	0	0	[c] : C04281 + C00003 + 2 C00001 --> e4hglu + C00004 + C00080
R09222_smac	TRUE	Toluene degradation	3.1.1.45	0	0	0	0	[c] : C01165 + C00003 + C00001 <==> C00025 + C00004 + 2 C00080
R_act	TRUE	Transport Database	.	-1000	-1000	1000	-1000	[c] : C00222 + C00010 + C00003 --> C00024 + C00011 + C00004 + C00080
R_lac_Lt	TRUE	Transport Database	.	-18.7651	-1000	1000	-1000	[c] : C00078 + C00007 --> C02700
R_succt	TRUE	Transport Database	.	-1000	-933.377	-1000	-1000	C00120[e] --> C00120[c]
R_fort	FALSE	Transport Database	.	0	0	0	0	[c] : C13309 + C00019 <==> phyQ + C00021
R_inostt	FALSE	Transport Database	.	0	0	0	0	[c] : C02700 + C00001 --> C00058 + Lkynr
R_cd2t	FALSE	Transport Database	.	0	0	0	0	[c] : C03460 + C00001 <==> C04047
R_4abzt	FALSE	Transport Database	.	0	0	0	0	[c] : C05668 <==> prpncoa + C00001
R_a_D_glucoset	FALSE	Transport Database	.	0	0	0	665.978	[c] : C00099 + C00026 <==> C00222 + C00025
R_acact	FALSE	Transport Database	.	0	0	0	0	[c] : C00041 + C00222 <==> C00022 + C00099
R_acaldt	FALSE	Transport Database	.	0	0	0	0	[c] : C00315 + C00007 + C00001 --> C00986 + C00555 + C00027
R_adnt	FALSE	Transport Database	.	0	0	0	0	[c] : C00002 + C00534 --> C00008 + C00647 + C00080
R_ala_Lt	FALSE	Transport Database	.	0	0	0	0	[c] : C00002 + C00314 --> C00008 + C00627 + C00080
R_amett	FALSE	Transport Database	.	0	0	0	0	[c] : C00002 + C00250 --> C00008 + C00018 + C00080
R_arab_Dt	FALSE	Transport Database	.	0	0	0	0	[c] : C11638 + C11437 --> C00627 + C00009 + 2 C00001
R_arg_Lt	FALSE	Transport Database	.	0	0	0	0	[c] : C06055 + C00026 <==> C06054 + C00025
R_ascb_Lt	FALSE	Transport Database	.	0	0	0	0	[c] : C00627 + C00007 --> C00027 + C00018
R_asn_Lt	FALSE	Transport Database	.	0	0	0	0	[c] : C00279 + C00003 + C00001 <==> C03393 + C00004 + C00080
R_asp_Lt	FALSE	Transport Database	.	0	0	0	0	[c] : C00314 + C00007 <==> C00250 + C00027
R_b_D_glucoset	FALSE	Transport Database	.	0	0	0	0	[c] : C00266 + C00109 + C00133 --> C00314
R_btnt	FALSE	Transport Database	.	0	0	0	0	[c] : C00266 + C00109 + C00041 --> C00314
R_ca2t	FALSE	Transport Database	.	0	0	0	0	[c] : C05998 <==> C03069 + C00001
R_cellb	FALSE	Transport Database	.	0	0	0	0	[c] : C00123 + C00026 <==> C00233 + C00025
R_cellobioset	FALSE	Transport Database	.	0	0	0	0	[c] : C00183 + C00026 <==> C00141 + C00025
R_celluloset	FALSE	Transport Database	.	0	0	0	0	[c] : C00407 + C00026 <==> C00671 + C00025
R_chsterolt	FALSE	Transport Database	.	0	0	0	0	[c] : C00349 + C00010 + C00003 --> C00100 + C00011 + C00004 + C00080
R_clt	FALSE	Transport Database	.	0	0	0	0	[c] : C04405 + C00003 <==> C03344 + C00004 + C00080
R_co2t	TRUE	Transport Database	.	-612.169	0	0	1000	[c] : C06007 --> C00671 + C00001
R_coat	FALSE	Transport Database	.	0	0	0	0	[c] : C04272 <==> C00141 + C00001
R_csnt	FALSE	Transport Database	.	0	0	0	0	[c] : C02612 --> C02226 + C00001
R_cu2t	FALSE	Transport Database	.	0	0	0	0	[c] : C04411 <==> C02631 + C00001
R_cys_Lt	FALSE	Transport Database	.	0	0	0	0	[c] : C00183 + C00022 <==> C00141 + C00041
R_cytdt	FALSE	Transport Database	.	0	0	0	0	[c] : C00024 + C00141 + C00001 --> C02504 + C00010 + C00080
R_dribt	FALSE	Transport Database	.	0	0	0	0	[c] : C00022 + C00109 + C00080 --> C06006 + C00011
R_ergstt	FALSE	Transport Database	.	0	0	0	0	[c] : 2 C00022 + C00080 --> C00900 + C00011
R_etoht	FALSE	Transport Database	.	0	0	0	0	[c] : C04146 + C00156 --> C05809 + C00013
R_fe2t	FALSE	Transport Database	.	0	0	0	0	[c] : C03657 + C05427 <==> C13309 + C00011 + C00013
R_fe3t	FALSE	Transport Database	.	0	0	0	0	[c] : C05815 + C00019 <==> C17569 + C00021
R_fmnt	FALSE	Transport Database	.	0	0	0	0	[c] : C05811 + C00019 <==> C05812 + C00021
R_folt	FALSE	Transport Database	.	0	0	0	0	[c] : C05813 + C00019 <==> C05814 + C00021
R_frut	FALSE	Transport Database	.	0	0	0	0	[c] : C00828 + C00080 + C00004 --> unknown566 + C00003
R_fumt	TRUE	Transport Database	.	0	0	0	0	[c] : phyQ + C00004 + C00080 <==> C03313 + C00003
R_galt	FALSE	Transport Database	.	0	0	0	0	[c] : C05810 + C00007 + C00005 + C00080 --> C05811 + C00006 + C00001
R_gln_Lt	FALSE	Transport Database	.	0	0	0	0	[c] : C04186 --> C04052
R_glu_Lt	FALSE	Transport Database	.	0	0	0	0	[c] : C03063 <==> C05600
R_glyt	FALSE	Transport Database	.	0	0	0	0	[c] : C03063 + C00001 --> C06201
R_gsnt	FALSE	Transport Database	.	0	0	0	0	[c] : C06201 --> C00232 + C00022
R_gthrdt	FALSE	Transport Database	.	0	0	0	0	[c] : C04052 --> C05600 + C00011
R_guat	FALSE	Transport Database	.	0	0	0	0	[c] : C02514 + C00001 --> C00122 + C00022
R_hco3t	TRUE	Transport Database	.	0	0	0	0	[c] : C00628 + C00007 --> C02167
R_his_Lt	FALSE	Transport Database	.	0	0	0	0	[c] : C04642 + C00003 + C00001 <==> C04186 + C00004 + C00080
R_hxant	FALSE	Transport Database	.	0	0	0	0	[c] : C00331 + C00080 --> C00637 + C00011
R_ile_Lt	FALSE	Transport Database	.	0	0	0	0	[c] : C05648 + C00001 --> C05651 + C00058
R_inst	FALSE	Transport Database	.	0	0	0	0	[c] : C00322 + C00010 + C00003 --> C00527 + C00011 + C00004 + C00080
R_kt	FALSE	Transport Database	.	0	0	0	0	[c] : C00637 + C00003 + C00001 --> C00954 + C00004 + 2 C00080
R_lac_Dt	TRUE	Transport Database	.	0	0	0	0	[c] : C05634 + C00003 + C00001 --> C05635 + 2 C00080 + C00004
R_lctst	FALSE	Transport Database	.	0	0	0	0	[c] : 2 C00632 + 4 C00007 --> C05640 + 2 C00704 + 2 C00027 + 2 C00080
R_leu_Lt	FALSE	Transport Database	.	0	0	0	0	C00002[c] + C00001[c] + C00315[e] --> C00008[c] + C00080[c] + C00009[c] + C00315[c]
R_lys_Lt	FALSE	Transport Database	.	0	0	0	0	C00080[e] + C00088[e] <==> C00080[c] + C00088[c]
R_mal_Lt	TRUE	Transport Database	.	0	0	0	0	C00116[e] <==> C00116[c]
R_maltt	FALSE	Transport Database	.	0	0	0	0	C00059[e] --> C00059[c]
R_malttrt	FALSE	Transport Database	.	0	0	0	0	m23btndl[e] <==> m23btndl[c]
R_mant	FALSE	Transport Database	.	0	0	0	0	C00011[e] <==> C00011[c]
R_met_Lt	FALSE	Transport Database	.	0	0	0	0	C00001[e] <==> C00001[c]
R_mg2t	FALSE	Transport Database	.	0	0	0	0	C00007[e] <==> C00007[c]
R_mn2t	FALSE	Transport Database	.	0	0	0	0	C00002[c] + C00001[c] + C00378[e] --> C00008[c] + C00080[c] + C00009[c] + C00378[c]
R_mobdt	FALSE	Transport Database	.	0	0	0	0	C00002[c] + C00001[c] + C00134[e] --> C00008[c] + C00080[c] + C00009[c] + C00134[c]
R_na1t	FALSE	Transport Database	.	0	0	0	0	C00002[c] + C00001[c] + C00114[e] --> C00008[c] + C00080[c] + C00009[c] + C00114[c]
R_nact	FALSE	Transport Database	.	0	0	0	0	C00080[e] + C00042[e] <==> C00080[c] + C00042[c]
R_nadt	FALSE	Transport Database	.	0	0	0	0	s23btndl[e] <==> s23btndl[c]
R_ncamt	FALSE	Transport Database	.	0	0	0	0	C00002[c] + C00001[c] + C00059[e] --> C00008[c] + C00080[c] + C00009[c] + C00059[c]
R_ni2t	FALSE	Transport Database	.	0	0	0	0	C00002[c] + C00001[c] + C01279[e] --> C00008[c] + C00080[c] + C00009[c] + C01279[c]
R_nmnt	FALSE	Transport Database	.	0	0	0	0	C00002[c] + C00001[c] + C00137[e] --> C00008[c] + C00080[c] + C00009[c] + C00137[c]
R_ornt	FALSE	Transport Database	.	0	0	0	0	C00283[e] <==> C00283[c]
R_orott	TRUE	Transport Database	.	0	0	0	0	actn-S[e] + C00080[e] <==> actn-S[c] + C00080[c]
R_phe_Lt	FALSE	Transport Database	.	0	0	0	0	C00080[e] + C00864[e] <==> C00080[c] + C00864[c]
R_phemet	FALSE	Transport Database	.	0	0	0	0	C00002[c] + C14819[e] + C00001[c] --> C00008[c] + C14819[c] + C00080[c] + C00009[c]
R_pro_Lt	FALSE	Transport Database	.	0	0	0	0	C00002[c] + C00001[c] + 2ameph[e] --> C00008[c] + C00080[c] + C00009[c] + 2ameph[c]
R_ptrct	FALSE	Transport Database	.	0	0	0	0	C00369[e] --> C00369[c]
R_pydxnt	FALSE	Transport Database	.	0	0	0	0	C00042[c] <==> C00042[e]
R_pydxt	FALSE	Transport Database	.	0	0	0	0	C00455[e] --> C00455[c]
R_pyrt	TRUE	Transport Database	.	0	0	0	0	C00058[c] --> C00058[e]
R_retinolt	FALSE	Transport Database	.	0	0	0	0	C00242[e] --> C00242[c]
R_rib_Dt	FALSE	Transport Database	.	0	0	0	0	C00087[e] --> C00087[c]
R_ribflvt	FALSE	Transport Database	.	0	0	0	0	C00159[e] --> C00159[c]
R_ser_Lt	FALSE	Transport Database	.	0	0	0	0	C00124[e] --> C00124[c]
R_so4t	FALSE	Transport Database	.	0	0	0	0	C00031[e] --> C00031[c]
R_spmdt	FALSE	Transport Database	.	0	0	0	0	C00253[e] --> C00253[c]
R_st	FALSE	Transport Database	.	0	0	0	0	C00288[c] <==> C00288[e]
R_strch1t	FALSE	Transport Database	.	0	0	0	0	C00072[e] --> C00072[c]
R_strch2t	FALSE	Transport Database	.	0	0	0	0	C00031[e] --> C00031[c]
R_sucrt	FALSE	Transport Database	.	0	0	0	0	C00407[e] --> C00407[c]
R_tcyntt	FALSE	Transport Database	.	0	0	0	0	C00106[e] --> C00106[c]
R_thft	FALSE	Transport Database	.	0	0	0	0	C04534[e] --> C04534[c]
R_thmt	FALSE	Transport Database	.	0	0	0	0	C00097[e] --> C00097[c]
R_thr_Lt	FALSE	Transport Database	.	0	0	0	0	C01835[e] --> C01835[c]
R_thymdt	FALSE	Transport Database	.	0	0	0	0	C00123[e] --> C00123[c]
R_thymt	FALSE	Transport Database	.	0	0	0	0	C00147[e] --> C00147[c]
R_trp_Lt	FALSE	Transport Database	.	0	0	0	0	C00315[e] --> C00315[c]
R_tyr_Lt	FALSE	Transport Database	.	0	0	0	0	C00062[e] --> C00062[c]
R_urat	FALSE	Transport Database	.	0	0	0	0	C00378[e] --> C00378[c]
R_uratet	FALSE	Transport Database	.	0	0	0	0	C00073[e] --> C00073[c]
R_ureat	FALSE	Transport Database	.	0	0	0	0	C05437[e] --> C05437[c]
R_urit	FALSE	Transport Database	.	0	0	0	0	C00034[e] --> C00034[c]
R_val_Lt	FALSE	Transport Database	.	0	0	0	0	C00250[e] --> C00250[c]
R_xyl_Dt	FALSE	Transport Database	.	0	0	0	0	C06232[e] --> C06232[c]
R_xyltt	FALSE	Transport Database	.	0	0	0	0	C00299[e] --> C00299[c]
R_zn2t	FALSE	Transport Database	.	0	0	0	0	C00011[c] <==> C00011[e]
R_zymstt	FALSE	Transport Database	.	0	0	0	0	C00010[e] --> C00010[c]
R_pit	FALSE	Transport Database	.	1000	0	1000	0	C00469[e] <==> C00469[c]
R_vitd2t	FALSE	Transport Database	.	0	0	0	0	C00207[c] --> C00207[e]
R_sprmt	FALSE	Transport Database	.	0	0	0	0	vitd2[e] --> vitd2[c]
R_acetonet	FALSE	Transport Database	.	0	0	0	0	[c] : bamppald + C00003 + C00001 <==> C00099 + C00004 + 2 C00080
R_adet	FALSE	Transport Database	.	0	0	0	0	[c] : C06055 + C00001 --> C06056 + C00009
R_avite1t	FALSE	Transport Database	.	0	0	0	0	[c] : C06055 + C00003 --> C07335 + C00004 + C00080
R_cholt	FALSE	Transport Database	.	0	0	0	0	[c] : mmtsa + C00003 + C00001 --> C02170 + C00004 + C00080
R_xant	FALSE	Transport Database	.	0	0	0	0	C00294[e] --> C00294[c]
R_ht	FALSE	Transport Database	.	1000	133.386	2.46616	1000	[c] : C05576 + C00003 <==> C05577 + C00004 + C00080
R_glc_Dt	FALSE	Transport Database	.	314.832	999.7	541.751	0	[c] : C05814 + C00007 + C00005 + C00080 --> C05815 + C00006 + C00001
R_h2ot	TRUE	Transport Database	.	1000	1000	1000	1000	[c] : C00642 + C00007 + C00004 + C00080 --> C01161 + C00003 + C00001
R_nh4t	TRUE	Transport Database	.	683.441	1000	1000	1000	C00002[c] + C00001[c] + C00379[e] --> C00008[c] + C00080[c] + C00009[c] + C00379[c]
R_o2t	FALSE	Transport Database	.	1000	1000	1000	1000	C00002[c] + C00001[c] + C00245[e] --> C00008[c] + C00080[c] + C00009[c] + C00245[c]
R_pnto_Rt	FALSE	Transport Database	.	1000	1000	1000	1000	C00237[c] <==> C00237[e]
R_CO2t	TRUE	Transport, Extracellular	.	-1000	-1000	-1000	0	[c] : C06001 + C00003 <==> mmtsa + C00004 + C00080
R_FORt	TRUE	Transport, Extracellular	.	-424.689	-1000	-1000	-1000	[c] : C05818 + C00019 <==> C00828 + C00021
R_SUCCt2r	TRUE	Transport, Extracellular	.	-1000	-1000	-1000	-1000	C00080[c] --> C00080[e]
R_ACt2r	TRUE	Transport, Extracellular	.	-1000	-1000	1000	-1000	[c] : C00222 + C00010 + C00006 --> C00024 + C00011 + C00005 + C00080
R_L-DASH-LACt2r	TRUE	Transport, Extracellular	.	-18.7651	-1000	1000	-1000	C00080[e] + C00186[e] <==> C00080[c] + C00186[c]
R_PNTOt2	TRUE	Transport, Extracellular	.	-1000	-1000	-1000	-1000	C00014[e] <==> C00014[c]
R_GCALDt	TRUE	Transport, Extracellular	.	0	-800.25	0	1.36424e-12	[c] : C05812 + C00007 + C00005 --> C05813 + C00006 + C00001
R_s23btndl_t	TRUE	Transport, Extracellular	.	0	-399.87	-249.775	-1.36424e-12	C00379[e] --> C00379[c]
R_O2t	TRUE	Transport, Extracellular	.	-399.713	-332.716	-0.566667	-498.233	C00033[e] + C00080[e] <==> C00033[c] + C00080[c]
R_ETOHt	TRUE	Transport, Extracellular	.	0	-266.313	-125.954	-998.333	[c] : C03657 + C04146 <==> C05818 + C00013 + C00011
R_GLYCt	TRUE	Transport, Extracellular	.	0	-2.27907e-12	-5.00933e-12	0.1	[c] : C05600 + C00001 --> C06201
R_C15521abc	FALSE	Transport, Extracellular	.	0	0	0	0	[c] : C04405 <==> C03345 + C00001
R_NMNTP	FALSE	Transport, Extracellular	.	0	0	0	0	C00058[e] <==> C00058[c]
R_PTRCabc	FALSE	Transport, Extracellular	.	0	0	0	0	C00076[e] --> C00076[c]
R_PROabc	FALSE	Transport, Extracellular	.	0	0	0	0	C00291[e] --> C00291[c]
R_PIabc	FALSE	Transport, Extracellular	.	0	0	0	0	C00080[e] + C00455[e] --> C00080[c] + C00455[c]
R_inostABC	FALSE	Transport, Extracellular	.	0	0	0	0	[c] : nformanth + C00001 --> C00058 + C00108
R_RIBFLVt2	FALSE	Transport, Extracellular	.	0	0	0	0	C01755[e] --> C01755[c]
R_THMabc	FALSE	Transport, Extracellular	.	0	0	0	0	C00295[c] <==> C00295[e]
R_4ahmmpABC	FALSE	Transport, Extracellular	.	0	0	0	0	[c] : C00049 + C00080 --> C00099 + C00011
R_ARGabc	FALSE	Transport, Extracellular	.	0	0	0	0	[c] : C00534 + C00001 + C00007 <==> C00250 + C00014 + C00027
R_FE3abc	FALSE	Transport, Extracellular	.	0	0	0	0	[c] : C00885 + C00026 --> C16519 + C00011
R_GLYC3Pabc	FALSE	Transport, Extracellular	.	0	0	0	0	[c] : C02167 --> C02514
R_H2St	TRUE	Transport, Extracellular	.	0	0	0	0	[c] : C05593 + C00007 + C00004 + C00080 --> C01161 + C00003 + C00001
R_LYSabc	FALSE	Transport, Extracellular	.	0	0	0	0	C00002[c] + C00001[c] + C00121[e] --> C00008[c] + C00080[c] + C00009[c] + C00121[c]
R_MALTabc	FALSE	Transport, Extracellular	.	0	0	0	0	C00062[e] + C00002[c] + C00001[c] --> C00008[c] + C00062[c] + C00080[c] + C00009[c]
R_NO3t2	FALSE	Transport, Extracellular	.	0	0	0	0	C00466[e] + C00080[e] <==> C00466[c] + C00080[c]
R_O2St	TRUE	Transport, Extracellular	.	0	0	0	0	C00266[e] <==> C00266[c]
R_RIBabc	FALSE	Transport, Extracellular	.	0	0	0	0	C00760[e] --> C00760[c]
R_SO4ti	FALSE	Transport, Extracellular	.	7.05098	0	0	0	C00007[e] --> C00007[c]
R_SPMDabc	FALSE	Transport, Extracellular	.	0	0	0	0	C00208[e] --> C00208[c]
R_SULabc	FALSE	Transport, Extracellular	.	0	0	0	0	C00153[e] --> C00153[c]
R_TAURabc	FALSE	Transport, Extracellular	.	0	0	0	0	C00698[e] --> C00698[c]
R_xyltABC	FALSE	Transport, Extracellular	.	0	0	0	0	C00082[e] --> C00082[c]
R_2amephABC	FALSE	Transport, Extracellular	.	0	0	0	0	[c] : C00002 + C00522 + C00099 --> C00020 + C00013 + C00864 + C00080
R_CHLabc	FALSE	Transport, Extracellular	.	0	0	0	0	[c] : C00041 + mmtsa <==> C00022 + 3aib
R_COt	TRUE	Transport, Extracellular	.	0	0	0	0	[c] : C02226 + C00001 --> C06032
R_NO2t2r	TRUE	Transport, Extracellular	.	0	6.82121e-13	6.82121e-13	6.82121e-13	C00080[e] + C00244[e] --> C00080[c] + C00244[c]
R_ACTNt2r	TRUE	Transport, Extracellular	.	0	1.36424e-12	1.36424e-12	1.36424e-12	[c] : C00157 + C00001 <==> C04230 + lnlnca
R_ACTNt2r2	TRUE	Transport, Extracellular	.	0	1.36424e-12	1.36424e-12	1.36424e-12	[c] : C00157 + C00001 <==> C04233 + lnlnca
R_m23btndl_t	TRUE	Transport, Extracellular	.	0	1.36424e-12	1.59191e-12	1.36424e-12	C00704[c] <==> C00704[e]
R_PIt2r	TRUE	Transport, Extracellular	.	-981.235	0.089697	-999.95	0.0498316	C00002[c] + C00001[c] + C00208[e] --> C00008[c] + C00080[c] + C00009[c] + C00208[c]
R_H2Ot	TRUE	Transport, Extracellular	.	0	599.35	375.613	998.117	[c] : C00082 + C00026 <==> C01179 + C00025
R_NH4t	TRUE	Transport, Extracellular	.	1000	1000	1000	1000	C00002[c] + C00001[c] + C15521[e] --> C00008[c] + C00080[c] + C00009[c] + C15521[c]
R00678_smac	FALSE	Tryptophan metabolism	1.13.11.11|1.13.11.52	0	0	0	0	[c] : C01304 + C00001 + C00080 --> C01268 + C00014
R00988_smac	FALSE	Tryptophan metabolism	3.5.1.9	0	0	0	0	[c] : C00459 + C00299 --> C00363 + C00105 + C00080
R01933_smac	FALSE	Tryptophan metabolism	1.2.4.2|1.8.1.4|2.3.1.61	0	0	0	0	[c] : C00257 + C00016 <==> unknown439 + C01352
R01959_smac	FALSE	Tryptophan metabolism	3.5.1.9	0	0	0	0	[c] : C00345 + C00006 --> C00199 + C00011 + C00005 + C00080
R01974_smac	FALSE	Tryptophan metabolism	4.1.1.43|4.1.1.74	0	0	0	0	[c] : C00257 + C00006 <==> unknown439 + C00005 + C00080
R02670_smac	FALSE	Tryptophan metabolism	1.11.1.6|1.11.1.21	0	0	0	0	[c] : C00002 + C04877 + C00993 --> C00008 + C00009 + C04882 + C00080
R02678_smac	FALSE	Tryptophan metabolism	1.2.1.3	0	0	0	0	[c] : C00666 <==> 26dap_M
R04903_smac	FALSE	Tryptophan metabolism	1.2.1.3	0	0	0	0	[c] : 3hdcoa + C00003 <==> C05265 + C00004 + C00080
R04911_smac	FALSE	Tryptophan metabolism	3.5.1.9	0	0	0	0	[c] : 3hbcoa + C00003 <==> C00332 + C00004 + C00080
R00734_smac	TRUE	Tyrosine metabolism	2.6.1.1|2.6.1.5|2.6.1.9|2.6.1.57	-3.96328	0	0	0	[c] : C00546 + C00001 --> C00256
R01085_smac	FALSE	Tyrosine metabolism	3.7.1.5|3.7.1.20	0	0	0	0	[c] : C00044 --> C00942 + C00013
R01647_smac	FALSE	Tyrosine metabolism	4.1.2.52	0	0	0	0	[c] : 2ameph + C00022 <==> C03167 + C00041
R02656_smac	FALSE	Tyrosine metabolism	1.13.11.4	0	0	0	0	[c] : C00002 + C00692 + 26dap_M --> C00008 + C00009 + C04877 + C00080
R02698_smac	FALSE	Tyrosine metabolism	1.14.14.9	0	0	0	0	[c] : 26dap_M + C00080 --> C00047 + C00011
R03299_smac	FALSE	Tyrosine metabolism	1.14.14.9	0	0	0	0	[c] : C00118 <==> C00111
R03868_smac	FALSE	Tyrosine metabolism	5.2.1.2|5.2.1.4	0	0	0	0	[c] : pg_SM + C00001 <==> 12dgr_SM + C00093
R04132_smac	FALSE	Tyrosine metabolism	4.2.1.-	0	0	0	0	[c] : p1ag3p_SM + Rtotalcoa --> pa_SM + C00010
R04134_smac	TRUE	Tyrosine metabolism	5.3.3.-	0	0	0	0	[c] : C00093 + Rtotalcoa --> p1ag3p_SM + C00010
R04379_smac	FALSE	Tyrosine metabolism	5.3.3.10	0	0	0	0	[c] : C00002 + C00984 --> C00008 + C00446 + C00080
R04380_smac	FALSE	Tyrosine metabolism	4.1.1.68	0	0	0	0	[c] : C01097 + C00002 --> C03785 + C00008 + C00080
R04418_smac	TRUE	Tyrosine metabolism	1.1.1.312|1.2.1.60	0	0	0	0	[c] : C00275 <==> C00636
R04880_smac	TRUE	Tyrosine metabolism	1.1.1.1	0	0	0	0	[c] : C05258 + C00003 <==> C05259 + C00004 + C00080
R06897_smac	FALSE	Tyrosine metabolism	4.2.1.-	0	0	0	0	[c] : C00311 <==> acon_C + C00001
R01302_smac	TRUE	Ubiquinone and other terpenoid-quinone biosynthesis	4.1.3.40	0	0	0	0	[c] : C00294 + C00009 <==> C00262 + C00620
R01717_smac	TRUE	Ubiquinone and other terpenoid-quinone biosynthesis	5.4.4.2	0	0	0	0	[c] : C00074 + C00279 + C00001 --> C04691 + C00009
R02964_smac	FALSE	Ubiquinone and other terpenoid-quinone biosynthesis	1.6.5.2	0	0	0	0	[c] : ocACP + C16240 --> C16236 + C00229
R03816_smac	TRUE	Ubiquinone and other terpenoid-quinone biosynthesis	1.6.5.2	0	0	0	0	[c] : ps_SM --> pe_SM + C00011
R04030_smac	FALSE	Ubiquinone and other terpenoid-quinone biosynthesis	6.2.1.26	0	0	0	0	[c] : 2 pg_SM <==> clpn_SM + C00116
R04031_smac	FALSE	Ubiquinone and other terpenoid-quinone biosynthesis	4.2.1.113	0	0	0	0	[c] : C00063 + 0.01 pa_SM + C00080 --> C00013 + 0.01 cdpdag_SM
R04986_smac	FALSE	Ubiquinone and other terpenoid-quinone biosynthesis	4.1.1.98	0	0	0	0	[c] : unknown456 <==> toctd2eACP + C00001
R04987_smac	FALSE	Ubiquinone and other terpenoid-quinone biosynthesis	1.14.13.-	0	0	0	0	[c] : unknown381 + C00003 <==> C05763 + C00004 + C00080
R04988_smac	TRUE	Ubiquinone and other terpenoid-quinone biosynthesis	2.1.1.222	0	0	0	0	[c] : C05761 + C00003 <==> C05760 + C00004 + C00080
R04989_smac	FALSE	Ubiquinone and other terpenoid-quinone biosynthesis	1.14.13.-	0	0	0	0	[c] : ocACP + C00003 <==> toct2eACP + C00004 + C00080
R04990_smac	TRUE	Ubiquinone and other terpenoid-quinone biosynthesis	2.1.1.201	0	0	0	0	[c] : dcaACP + C00003 <==> tdec2eACP + C00004 + C00080
R04993_smac	TRUE	Ubiquinone and other terpenoid-quinone biosynthesis	2.1.1.163	0	0	0	0	[c] : C05749 + C00003 <==> thex2eACP + C00004 + C00080
R05614_smac	TRUE	Ubiquinone and other terpenoid-quinone biosynthesis	2.1.1.64	0	0	0	0	[c] : C00793 + C00001 --> C00283 + C00014 + C00022
R05615_smac	FALSE	Ubiquinone and other terpenoid-quinone biosynthesis	2.5.1.39	0	0	0	0	[c] : C00073 + C00001 --> C00409 + C00014 + C00109
R05617_smac	TRUE	Ubiquinone and other terpenoid-quinone biosynthesis	2.5.1.74	0	0	0	0	[c] : C00065 --> C02218 + C00001
R06146_smac	FALSE	Ubiquinone and other terpenoid-quinone biosynthesis	1.14.13.-	0	0	0	0	[c] : C00440 + C00155 --> C00101 + C00073 + C00080
R06858_smac	TRUE	Ubiquinone and other terpenoid-quinone biosynthesis	2.5.1.-	0	0	0	0	[c] : C05670 + C00025 --> C06114 + C00001
R06859_smac	TRUE	Ubiquinone and other terpenoid-quinone biosynthesis	2.1.1.163	0	0	0	0	[c] : C00002 + C00042 + C00010 <==> C00008 + C00009 + C00091
R07262_smac	TRUE	Ubiquinone and other terpenoid-quinone biosynthesis	3.1.2.28	0	0	0	0	[c] : C06611 + C00003 <==> C06613 + C00004 + C00080
R07263_smac	TRUE	Ubiquinone and other terpenoid-quinone biosynthesis	4.1.3.36	0	0	0	0	[c] : 3 adphep-LD + 3 C04121 + C06026 + 2 C00029 --> 3 C00008 + 2 C00112 + 3 C00055 + 10 C00080 + lps_SM + 2 C00015
R08165_smac	FALSE	Ubiquinone and other terpenoid-quinone biosynthesis	2.2.1.9	0	0	0	0	[c] : C00025 + C00006 + C00001 <==> C00026 + C00014 + C00005 + C00080
R08166_smac	FALSE	Ubiquinone and other terpenoid-quinone biosynthesis	4.2.99.20	0	0	0	0	[c] : C00025 + C00003 + C00001 <==> C00026 + C00014 + C00004 + C00080
R01215_smac	TRUE	Valine, leucine and isoleucine biosynthesis	2.6.1.66	-1000	-1000	-1000	-1000	[c] : C00002 + C00059 + C00080 --> C00013 + C00224
R04441_smac	TRUE	Valine, leucine and isoleucine biosynthesis	4.2.1.9	25.1127	-500.1	-0.1	-0.1	C00095[e] + C00074[c] --> C01094[c] + C00022[c]
R05071_smac	TRUE	Valine, leucine and isoleucine biosynthesis	1.1.1.86|5.4.99.3	25.1127	-500.1	-0.1	-0.1	[c] : C04756 + C00001 <==> C03454 + C00346
R04001_smac	TRUE	Valine, leucine and isoleucine biosynthesis	4.2.1.33	-12.9487	0	0	0	[c] : pg_SM + pe_SM <==> clpn_SM + C00189
R01213_smac	FALSE	Valine, leucine and isoleucine biosynthesis	2.3.3.13	12.9487	0	0	0	[c] : C00130 + C00001 --> C00294 + C00009
R00226_smac	FALSE	Valine, leucine and isoleucine biosynthesis	2.2.1.6	0	0	0	0	C00009[e] --> C00009[c]
R01652_P	TRUE	Valine, leucine and isoleucine biosynthesis	.	-12.9487	0	0	0	[c] : C00251 <==> C00254
R03896_smac	FALSE	Valine, leucine and isoleucine biosynthesis	4.2.1.35	0	0	0	0	[c] : C00670 + C00001 --> C00114 + C00093 + C00080
R03898_smac	FALSE	Valine, leucine and isoleucine biosynthesis	4.2.1.35	0	0	0	0	[c] : C01233 + C00001 <==> C00189 + C00093 + C00080
R03968_smac	TRUE	Valine, leucine and isoleucine biosynthesis	4.2.1.33	12.9487	0	0	0	[c] : C00157 + C00001 --> C04233 + C00162
R04426_smac	TRUE	Valine, leucine and isoleucine biosynthesis	1.1.1.85	12.9487	0	0	0	[c] : C01720 --> C03827 + C00001
R05068_smac	TRUE	Valine, leucine and isoleucine biosynthesis	1.1.1.86	-8.35012	0	0	0	[c] : 3hpalmACP + C00006 <==> 3opalmACP + C00005 + C00080
R05069_smac	TRUE	Valine, leucine and isoleucine biosynthesis	1.1.1.86|5.4.99.3	8.35012	0	0	0	[c] : C16219 + C00005 + C00080 <==> unknown456 + C00006
R05070_smac	FALSE	Valine, leucine and isoleucine biosynthesis	4.2.1.9	8.35012	0	0	0	[c] : unknown381 + C00001 <==> C00229 + C00249
R08648_smac	FALSE	Valine, leucine and isoleucine biosynthesis	2.2.1.6	8.35012	0	0	0	[c] : C00002 + C00025 --> C00008 + C03287
R00994_smac	FALSE	Valine, leucine and isoleucine biosynthesis	1.1.1.85	0	0	0	0	[c] : C00458 + cytd --> C00705 + C00055 + C00080
R04440_smac	TRUE	Valine, leucine and isoleucine biosynthesis	1.1.1.86	-25.1127	500.1	0.1	0.1	[c] : C00044 + C00636 + C00080 --> C00013 + C00096
R00922_smac	FALSE	Valine, leucine and isoleucine degradation	1.2.1.27	0	0	0	0	[c] : C00105 + C00001 --> C00299 + C00009
R01090_smac	TRUE	Valine, leucine and isoleucine degradation	2.6.1.6|2.6.1.42|2.6.1.67	-12.9487	0	0	0	[c] : C04811 <==> C00122 + C04677
R02199_smac	TRUE	Valine, leucine and isoleucine degradation	2.6.1.42	-8.35012	0	0	0	[c] : C00415 + C00003 <==> C00504 + C00004 + C00080
R03869_smac	FALSE	Valine, leucine and isoleucine degradation	1.2.1.3	0	0	0	0	[c] : pe_SM + C00001 <==> 12dgr_SM + C00346
R04137_smac	TRUE	Valine, leucine and isoleucine degradation	4.2.1.17	0	0	0	0	[c] : C00577 + C00003 + C00001 <==> C00258 + C00004 + C00080
R04187_smac	TRUE	Valine, leucine and isoleucine degradation	2.6.1.18	0	0	0	0	[c] : C01419 + C00001 --> C00097 + C00037
R04204_smac	TRUE	Valine, leucine and isoleucine degradation	4.2.1.17	0	0	0	0	[c] : C00127 + C00005 + C00080 --> 2 C00051 + C00006
R04224_smac	TRUE	Valine, leucine and isoleucine degradation	4.2.1.17	0	0	0	0	[c] : C00124 --> C00984
R05066_smac	TRUE	Valine, leucine and isoleucine degradation	1.1.1.31|1.1.1.35	0	0	0	0	[c] : C04618 + C00006 <==> C05744 + C00005 + C00080
R04203_smac	TRUE	Valine, leucine and isoleucine degradation	1.1.1.35|1.1.1.178	0	0	0	0	[c] : C00051 + C00151 <==> C01419 + C03740
R01214_smac	TRUE	Valine, leucine and isoleucine degradation	2.6.1.6|2.6.1.42	987.838	1000	1000	1000	[c] : C00020 + C00001 --> C00212 + C00009
R00174_smac	FALSE	Vitamin B6 metabolism	2.7.1.35	0	0	0	0	C00022[c] <==> C00022[e]
R00277_smac	FALSE	Vitamin B6 metabolism	1.4.3.5	0	0	0	0	[c] : C15811 + C00097 --> C15812 + C00041
R00278_smac	FALSE	Vitamin B6 metabolism	1.4.3.5	0	0	0	0	[c] : C11437 + C15809 + C15814 --> C20246 + C15810 + 2 C00001
R01710_smac	TRUE	Vitamin B6 metabolism	1.4.3.5	0	0	0	0	[c] : C00251 + C00064 --> C00108 + C00022 + C00025 + C00080
R01711_smac	TRUE	Vitamin B6 metabolism	1.1.3.12|1.4.3.5	0	0	0	0	[c] : C03506 <==> C00463 + C00118
R01825_smac	TRUE	Vitamin B6 metabolism	1.2.1.72	0	0	0	0	[c] : C04574 + C00001 --> C17556 + C00009
R01909_smac	FALSE	Vitamin B6 metabolism	2.7.1.35	0	0	0	0	[c] : C00002 + C00121 <==> C00008 + C00117
R02493_smac	FALSE	Vitamin B6 metabolism	2.7.1.35	0	0	0	0	[c] : C14088 + C00007 + C00004 + C00080 --> C02923 + C00003 + C00011 + C00001
R04210_smac	TRUE	Vitamin B6 metabolism	1.1.1.290	0	0	0	0	[c] : C00311 + C00006 --> C00026 + C00011 + C00005 + C00080
R05085_smac	TRUE	Vitamin B6 metabolism	2.6.1.52	0	0	0	0	C00088[e] --> C00088[b]
R05086_smac	FALSE	Vitamin B6 metabolism	4.2.3.1	0	0	0	0	s23btndl[e] --> s23btndl[b]
R05681_smac	FALSE	Vitamin B6 metabolism	1.1.1.262	0	0	0	0	[c] : C01118 + C00283 --> C00155 + C00042
R05838_smac	FALSE	Vitamin B6 metabolism	2.6.99.2	0	0	0	0	[c] : C00979 + C00320 --> scys-L + C00033
R05840_smac1	FALSE	Vitamin B6 metabolism	.	0	0	0	0	[c] : C01137 + C00134 --> C00170 + C00315 + C00080
R05840_smac2	FALSE	Vitamin B6 metabolism	.	0	0	0	0	[c] : C00091 + C00263 --> C00010 + C01118
R07406_smac	FALSE	Vitamin B6 metabolism	.	0	0	0	0	[c] : C05921 + C06249 --> C00020 + C06250

## Sheet: Table S4
Table S4 NAD+/NADH associated reactions under three carbon source conditions
Reaction #	Reversible/Irriversible	Metabolism module	Enzyme category	FBA	glucose	N-acetylglucosamine	glycerol	reaction
R00707_smac	TRUE	Alanine, aspartate and glutamate metabolism	1.2.1.88	983.875	999.9	1000	747.896	[c] : rbflvrd + C00003 <==> C00255 + C00004 + C00080
R04217_smac	FALSE	Arginine and proline metabolism	2.6.1.81	0	0.1	0.1	124.119	[c] : C16469 + C00003 --> C16471 + C00004 + C00080
R03707_smac	TRUE	Butanoate metabolism	1.1.1.76	0	-399.87	-249.775	-222.191	[c] : C00263 + C00003 <==> C00441 + C00004 + C00080
R02570_smac	TRUE	Citrate cycle (TCA cycle)	2.3.1.61	-139.637	-199.75	-0.2	127.785	[c] : unknown555 + C00003 --> Sfglutth + C00004 + C00080
R_ESC_C00058_e	FALSE	EscapeFlux	.	424.689	424.689	424.689	424.689	[c] : C04411 + C00003 <==> C04236 + C00004 + C00080
R01466_smac	FALSE	Glycine, serine and threonine metabolism	4.2.3.1	0	266.033	0.233333	0.2	[c] : mmtsa + C00010 + C00003 --> C00100 + C00011 + C00004 + C00080
R04779_smac	FALSE	Glycolysis / Gluconeogenesis	2.7.1.11	0	0	0	331.756	[c] : C05268 + C00003 <==> C05269 + C00004 + C00080
R03051_smac	FALSE	Pantothenate and CoA biosynthesis	1.1.1.86	0	500.1	0.1	0.1	[c] : C19891 + C00003 <==> C20251 + C00004 + C00080
R02637_smac	TRUE	Pentose and glucuronate interconversions	1.1.1.130	1000	0	210.141	-1000	[c] : C01149 + C00003 + C00001 --> C01181 + C00004 + 2 C00080
R10907_smac	TRUE	Pentose phosphate pathway	1.1.1.363|1.1.1.388	1000	1000	1000	1000	[c] : C00064 + C00026 + C00004 + C00080 --> 2 C00025 + C00003
R02020_smac	FALSE	Purine metabolism	1.17.4.2	983.587	999.9	0	999.9	[c] : C00379 + C00003 <==> C00310 + C00004 + C00080
R02484_smac	TRUE	Pyrimidine metabolism	2.4.2.1|2.4.2.2|2.4.2.3|2.4.2.4	0	0	125.721	0	[c] : C14109 + C00007 + C00004 + C00080 --> C14110 + C00003 + C00001 + C00011
R_ht	FALSE	Transport Database	.	1000	133.386	2.46616	1000	[c] : C05576 + C00003 <==> C05577 + C00004 + C00080
Table S4 NADP/NADPH associated reactions under three carbon source conditions
Reaction #	Reversible/Irriversible	Metabolism module	Enzyme category	FBA	glucose	N-acetylglucosamine	glycerl	reaction
R00671_smac	TRUE	Arginine and proline metabolism	4.3.1.12	-9.77206	-0.1	4.32016e-13	-252.104	[c] : C05684 + 3 C00005 + 5 C00080 --> C01528 + 3 C00006 + 3 C00001
R00670_smac	FALSE	Arginine and proline metabolism	4.1.1.17	1.27067	0	0	127.985	[c] : 2 C00005 + 2 C00080 + C18902 --> 2 C00006 + 2 C00001 + C05703
R05049_smac	FALSE	Arginine and proline metabolism	1.2.1.71	0	0.1	0.1	124.119	[c] : 3hoctACP + C00006 <==> 3ooctACP + C00005 + C00080
R00411_smac	FALSE	Arginine and proline metabolism	3.5.1.96	0	0.1	0.1	124.119	[c] : C11437 + C00005 + C00080 --> C11434 + C00006
R01954_smac	FALSE	Arginine biosynthesis	6.3.4.5	8.50139	0.1	0.1	124.119	[c] : C01172 + C00006 <==> C01236 + C00005 + C00080
R00405_smac	TRUE	Citrate cycle (TCA cycle)	6.2.1.5	-128.939	-199.65	-0.1	251.904	[c] : C11811 + C00005 + C00080 --> C00235 + C00006 + C00001
R_ESC_C00011_e	FALSE	EscapeFlux	.	387.831	387.831	387.831	387.831	[c] : C04272 + C00006 <==> C04181 + C00005 + C00080
R01465_smac	TRUE	Glycine, serine and threonine metabolism	1.1.1.103	979.942	1000	0.3	-997.933	[c] : prpncoa + C00005 + C00080 --> C00100 + C00006
R00710_smac	TRUE	Glycolysis / Gluconeogenesis	1.2.1.3|1.2.1.5	-1000	-1000	-1000	-1000	[c] : rbflvrd + C00006 <==> C00255 + C00005 + C00080
R07618_smac	TRUE	Glycolysis / Gluconeogenesis	1.8.1.4	139.637	199.85	0.2	-127.785	[c] : C20372 + C00005 + C00080 --> C20373 + C00006
R02235_smac	TRUE	One carbon pool by folate	1.5.1.3	-1000	-1000	-1000	-1000	[c] : C00415 + C00006 <==> C00504 + C00005 + C00080
R02019_smac	TRUE	Purine metabolism	1.17.4.1	982.818	999.9	0	999.9	[c] : C00433 + C00006 + C00001 --> C00026 + C00005 + C00080
R01736_smac	TRUE	Pyruvate metabolism	3.1.2.6	268.267	0	-1000	-1.9	[c] : C00493 + C00006 <==> C02637 + C00005 + C00080
R_glc_Dt	FALSE	Transport Database	.	314.832	999.7	541.751	0	[c] : C05814 + C00007 + C00005 + C00080 --> C05815 + C00006 + C00001
R_ACt2r	TRUE	Transport, Extracellular	.	-1000	-1000	1000	-1000	[c] : C00222 + C00010 + C00006 --> C00024 + C00011 + C00005 + C00080
R_GCALDt	TRUE	Transport, Extracellular	.	0	-800.25	0	1.36424e-12	[c] : C05812 + C00007 + C00005 --> C05813 + C00006 + C00001
Table S4 ATP-associated reactions under three carbon source conditions
Reaction #	Reversible/Irriversible	Metabolism module	Enzyme category	FBA	glucose	N-acetylglucosamine	glycerl	reaction
R01251_smac	TRUE	Arginine and proline metabolism	1.5.1.2	-1000	-1000	-1000	-1000	[c] : C00002 + C00294 --> C00008 + C00130 + C00080
R01248_smac	TRUE	Arginine and proline metabolism	1.5.1.2	983.875	999.9	1000	-124.652	[c] : C00002 + C00387 --> C00008 + C00144 + C00080
R01086_smac	TRUE	Arginine biosynthesis	4.3.2.1	8.50139	0.1	0.1	124.119	[c] : C00002 --> C00575 + C00013
R01082_smac	TRUE	Citrate cycle (TCA cycle)	4.2.1.2	-266.415	-1000	-0.5	-125.352	[c] : C00002 + C04751 + C00049 <==> C00008 + C00009 + C04811 + C00080
R01899_smac	TRUE	Citrate cycle (TCA cycle)	1.1.1.42	0	199.65	0.1	0.1	[c] : C01151 + C00002 --> C00119 + C00008
R00342_smac	TRUE	Citrate cycle (TCA cycle)	1.1.1.37|1.1.1.299	-393.299	1000	0.1	0.1	[c] : C11435 + C00002 --> C11436 + C00008 + C00080
R02746_smac	TRUE	Glycerophospholipid metabolism	3.1.1.5	0	-1000	-1000	-1000	[c] : C00002 + C07838 --> C00013 + adphep-DD
R02054_smac	FALSE	Glycerophospholipid metabolism	3.1.1.32	1000	1000	0	0	[c] : C00002 + C01134 <==> C00013 + C00882
R01392_smac	TRUE	Glycine, serine and threonine metabolism	1.1.1.79|1.1.1.81	1000	-1000	1000	-1000	[c] : C00002 + C00163 --> C00013 + C05983
R00751_smac	TRUE	Glycine, serine and threonine metabolism	4.1.2.5	-1000	-733.967	-0.0666667	998.133	[c] : C00002 + C00022 + C00001 --> C00020 + C00074 + C00009 + 2 C00080
R00582_smac	FALSE	Glycine, serine and threonine metabolism	3.1.3.3	0	0.1	664.572	0.1	[c] : C00002 + C05335 + C01647 --> C00020 + C00013 + C05336
R00945_smac	TRUE	Glycine, serine and threonine metabolism	2.1.2.1	-52.125	133.016	-499.883	0.1	[c] : C00002 + C00055 <==> C00008 + C00112
R04125_smac	FALSE	Glycine, serine and threonine metabolism	2.1.2.10	0	133.016	0.1	0.1	[c] : C00002 + 0.02 12dgr_SM <==> C00008 + C00080 + 0.02 pa_SM
R03425_smac	FALSE	Glycine, serine and threonine metabolism	1.4.4.2	0	133.016	0.1	0.1	[c] : C00008 + C00080 + C00074 --> C00002 + C00022
R00658_smac	TRUE	Glycolysis / Gluconeogenesis	4.2.1.11	0	-0.2	-664.672	-0.2	[c] : C00002 + sel + C00080 --> C00013 + adsel
R01070_smac	TRUE	Glycolysis / Gluconeogenesis	4.1.2.13	0	-0.1	-542.018	331.756	[c] : C00002 + C00655 + C00064 + C00001 --> C00020 + C00013 + C00144 + C00025 + 2 C00080
R01221_smac	FALSE	Glyoxylate and dicarboxylate metabolism	1.4.4.2|1.8.1.4|2.1.2.10	0	0	500.017	0	[c] : C00002 + C00362 <==> C00008 + C00361
R00944_smac	FALSE	Glyoxylate and dicarboxylate metabolism	3.5.1.10	13.8059	0	1000	0	[c] : C00002 + C00105 <==> C00008 + C00015
R10092_smac	FALSE	Nitrogen metabolism	4.2.1.1	42.1827	0.16	0.133333	124.152	[c] : C00002 + C00148 + C01649 --> C00020 + C00013 + C02702
R08017_smac	TRUE	Nitrotoluene degradation	1.-.-.-	-1000	1000	1000	1000	[c] : C00002 + C00624 --> C00008 + C04133
R00939_smac	TRUE	One carbon pool by folate	1.5.1.3	997.74	-1000	-1000	1000	[c] : C00002 + C01346 <==> C00008 + C00460
R01220_smac	TRUE	One carbon pool by folate	1.5.1.5	45.4461	0	1000	0	[c] : C00002 + C00044 --> C00020 + C04494 + C00080
R00936_smac	TRUE	One carbon pool by folate	1.5.1.3	-1000	1000	1000	-1000	[c] : C00002 + C00112 <==> C00008 + C00063
R_PPA	FALSE	Oxidative phosphorylation	3.6.1.1	94.1818	0.220606	0.467003	124.186	C00002[c] + C00001[c] + C00148[e] --> C00008[c] + C00080[c] + C00009[c] + C00148[c]
R01641_smac	TRUE	Pentose phosphate pathway	2.2.1.1	5.45488	-0.1	41.8847	-332.889	[c] : C00002 + C20396 --> C20422 + C00147
R02749_smac	TRUE	Pentose phosphate pathway	5.4.2.7	0	-9.09495e-13	125.821	0.1	[c] : C00002 + lipidAds --> C00008 + C04919
R02018_smac	FALSE	Pyrimidine metabolism	1.17.4.1	0	0	125.721	0	[c] : C00002 + C00310 --> C00008 + C00231 + C00080
R02093_smac	TRUE	Pyrimidine metabolism	2.7.4.6	0.747275	0	125.721	0	C00008[c] + 4 C00080[e] + C00009[c] <==> C00002[c] + 3 C00080[c] + C00001[c]
R02097_smac	FALSE	Pyrimidine metabolism	2.7.1.48	0	0	125.721	0	[c] : C00002 + C00013 --> C00008 + C00536
R02016_smac	FALSE	Pyrimidine metabolism	1.8.1.9	10.0824	0	125.821	0.1	[c] : C00618 + C00002 --> 3dhgulnp + C00008
R00704_smac	TRUE	Pyruvate metabolism	1.1.1.28	268.267	1000	0	998.1	[c] : C00002 + C00255 --> C00008 + C00061 + C00080
R09796_smac	FALSE	Pyruvate metabolism	4.2.1.130	0	1000	1000	1000	[c] : C06112 + C00064 + C00002 + C00001 --> C02282 + C00025 + C00009 + C00008
R00299_smac	FALSE	Streptomycin biosynthesis	2.7.1.1|2.7.1.2	314.832	999.7	541.751	665.978	[c] : C00002 + C04294 --> C00008 + C04327
R_nh4t	TRUE	Transport Database	.	683.441	1000	1000	1000	C00002[c] + C00001[c] + C00379[e] --> C00008[c] + C00080[c] + C00009[c] + C00379[c]
R_o2t	FALSE	Transport Database	.	1000	1000	1000	1000	C00002[c] + C00001[c] + C00245[e] --> C00008[c] + C00080[c] + C00009[c] + C00245[c]
R_PIt2r	TRUE	Transport, Extracellular	.	-981.235	0.089697	-999.95	0.0498316	C00002[c] + C00001[c] + C00208[e] --> C00008[c] + C00080[c] + C00009[c] + C00208[c]
R_NH4t	TRUE	Transport, Extracellular	.	1000	1000	1000	1000	C00002[c] + C00001[c] + C15521[e] --> C00008[c] + C00080[c] + C00009[c] + C15521[c]
R01215_smac	TRUE	Valine, leucine and isoleucine biosynthesis	2.6.1.66	-1000	-1000	-1000	-1000	[c] : C00002 + C00059 + C00080 --> C00013 + C00224
