# Supplementary material for: Metabolic characterization of the chitinolytic bacterium Serratia marcescens using a genome-scale metabolic model
Source: BMC Bioinformatics. 2019 May 6;20:227. doi: 10.1186/s12859-019-2826-1 (PMC6501404; doi:10.1186/s12859-019-2826-1)
Supplement: Supplementary file 2 — Model file. (TXT 116 kb) [file 12859_2019_2826_MOESM2_ESM.txt]

R_biomass_smac	.	False	.	.	[c] : 0.05 5mthf + 5.0E-5 accoa + 0.488 ala__L + 0.0010 amp + 0.281 arg__L + 0.229 asn__L + 0.229 asp__L + 45.7318 atp + 1.29E-4 clpn_SM + 6.0E-6 coa + 0.126 ctp + 0.087 cys__L + 0.0247 datp + 0.0254 dctp + 0.0254 dgtp + 0.0247 dttp + 1.0E-5 fad + 0.25 gln__L + 0.25 glu__L + 0.582 gly + 0.154 glycogen + 0.203 gtp + 45.5608 h2o + 0.09 his__L + 0.276 ile__L + 0.428 leu__L + 0.0084 lps_SM + 0.326 ly…
R01070_smac	.	True	Glycolysis / Gluconeogenesis	4.1.2.13	[c] : C05378 <==> dhap + g3p
R00710_smac	.	True	Glycolysis / Gluconeogenesis	1.2.1.3|1.2.1.5	[c] : acald + nad + h2o <==> ac + nadh + h
R00754_smac	.	True	Glycolysis / Gluconeogenesis	1.1.1.1|1.1.1.71	[c] : etoh + nad <==> acald + nadh + h
R00014_smac	.	False	Glycolysis / Gluconeogenesis	1.2.4.1|2.2.1.6|4.1.1.1	[c] : pyr + thmpp --> C05125 + co2
R03270_smac	.	True	Glycolysis / Gluconeogenesis	1.2.4.1	[c] : C05125 + C15972 <==> C16255 + thmpp
R02569_smac	.	True	Glycolysis / Gluconeogenesis	2.3.1.12	[c] : accoa + C15973 <==> coa + C16255
R00200_smac	.	False	Glycolysis / Gluconeogenesis	2.7.1.40	[c] : adp + h + pep --> atp + pyr
R00658_smac	.	True	Glycolysis / Gluconeogenesis	4.2.1.11	[c] : 2pg <==> pep + h2o
R01518_smac	.	True	Glycolysis / Gluconeogenesis	5.4.2.11|5.4.2.12	[c] : 2pg <==> 3pg
R01061_smac	.	True	Glycolysis / Gluconeogenesis	1.2.1.12|1.2.1.59	[c] : g3p + pi + nad <==> 13dpg + nadh + h
R01015_smac	.	True	Glycolysis / Gluconeogenesis	5.3.1.1	[c] : g3p <==> dhap
R04779_smac	.	False	Glycolysis / Gluconeogenesis	2.7.1.11	[c] : atp + f6p_B --> adp + C05378
R04780_smac	.	False	Glycolysis / Gluconeogenesis	3.1.3.11	[c] : C05378 + h2o --> f6p_B + pi
R02738_smac	.	False	Glycolysis / Gluconeogenesis	2.7.1.69	glc__D[e] + pep[c] --> g6p[c] + pyr[c]
R02740_smac	.	True	Glycolysis / Gluconeogenesis	5.3.1.9	[c] : C00668 <==> f6p_B
R00959_smac	.	True	Glycolysis / Gluconeogenesis	5.4.2.2|5.4.2.5	[c] : g1p <==> C00668
R03321_smac	.	True	Glycolysis / Gluconeogenesis	5.3.1.9	[c] : g6p_B <==> f6p_B
R01600_smac	.	False	Glycolysis / Gluconeogenesis	2.7.1.1|2.7.1.2	[c] : atp + C00221 --> adp + g6p_B
R02739_smac	.	True	Glycolysis / Gluconeogenesis	5.1.3.15|5.3.1.9	[c] : C00668 <==> g6p_B
R01602_smac	.	True	Glycolysis / Gluconeogenesis	5.1.3.3	[c] : C00267 <==> C00221
R01786_smac	.	False	Glycolysis / Gluconeogenesis	2.7.1.1|2.7.1.2	[c] : atp + C00267 --> adp + C00668
R00947_smac	.	False	Glycolysis / Gluconeogenesis	3.1.3.10	[c] : g1p + h2o --> C00267 + pi
R07618_smac	.	True	Glycolysis / Gluconeogenesis	1.8.1.4	[c] : C15973 + nad <==> C15972 + nadh + h
R01512_smac	.	False	Glycolysis / Gluconeogenesis	2.7.2.3	[c] : atp + 3pg --> adp + 13dpg
R05132_smac	.	False	Glycolysis / Gluconeogenesis	2.7.1.69	arbt[e] + pep[c] --> arbt6p[c] + pyr[c]
R04394_smac	.	False	Glycolysis / Gluconeogenesis	2.7.1.69	salcn[e] + pep[c] --> salc6p[c] + pyr[c]
R05133_smac	.	True	Glycolysis / Gluconeogenesis	3.2.1.86	[c] : arbt6p + h2o <==> hqn + g6p_B
R05134_smac	.	True	Glycolysis / Gluconeogenesis	3.2.1.86	[c] : salc6p + h2o <==> 2hymeph + g6p_B
R00341_smac	.	False	Glycolysis / Gluconeogenesis	4.1.1.49	[c] : atp + oaa --> adp + pep + co2
R01196_smac	.	True	Glycolysis / Gluconeogenesis	1.2.7.1|1.2.7.11	[c] : 2 fdxrd + accoa + co2 + 2 h <==> 2 fdxox + pyr + coa
R00235_smac	.	False	Glycolysis / Gluconeogenesis	6.2.1.1	[c] : atp + ac + coa --> amp + ppi + accoa
R00711_smac	.	True	Glycolysis / Gluconeogenesis	1.2.1.4|1.2.1.5|1.2.1.-	[c] : acald + nadp + h2o <==> ac + nadph + h
R00621_smac	.	True	Citrate cycle (TCA cycle)	1.2.4.2	[c] : akg + thmpp <==> C05381 + co2
R03316_smac	.	True	Citrate cycle (TCA cycle)	1.2.4.2	[c] : C05381 + C15972 <==> C16254 + thmpp
R02570_smac	.	True	Citrate cycle (TCA cycle)	2.3.1.61	[c] : succoa + C15973 <==> coa + C16254
R00405_smac	.	True	Citrate cycle (TCA cycle)	6.2.1.5	[c] : atp + succ + coa <==> adp + pi + succoa
R00268_smac	.	False	Citrate cycle (TCA cycle)	1.1.1.42	[c] : C05379 --> akg + co2
R01899_smac	.	True	Citrate cycle (TCA cycle)	1.1.1.42	[c] : icit + nadp <==> C05379 + nadph + h
R01082_smac	.	True	Citrate cycle (TCA cycle)	4.2.1.2	[c] : mal__L <==> fum + h2o
R01900_smac	.	True	Citrate cycle (TCA cycle)	4.2.1.3	[c] : icit <==> acon_C + h2o
R01325_smac	.	True	Citrate cycle (TCA cycle)	4.2.1.3	[c] : cit <==> acon_C + h2o
R00351_smac	.	False	Citrate cycle (TCA cycle)	2.3.3.1|2.3.3.3|2.3.3.16	[c] : accoa + h2o + oaa --> cit + coa + h
R00342_smac	.	True	Citrate cycle (TCA cycle)	1.1.1.37|1.1.1.299	[c] : mal__L + nad <==> oaa + nadh + h
R02164_smac	.	True	Citrate cycle (TCA cycle)	1.3.5.1|1.3.5.4	[c] : C15602 + succ <==> C15603 + fum
R00361_smac	.	True	Citrate cycle (TCA cycle)	1.1.5.4	[c] : mal__L + C15602 <==> oaa + C15603
R06836_smac	.	False	Pentose phosphate pathway	2.7.4.23	[c] : r15bp + atp --> prpp + adp
R05605_smac	.	True	Pentose phosphate pathway	4.1.2.14|4.1.2.55	[c] : 2ddg6p <==> g3p + pyr
R02750_smac	.	False	Pentose phosphate pathway	2.7.1.15	[c] : atp + drib --> 2dr5p + adp + h
R02749_smac	.	True	Pentose phosphate pathway	5.4.2.7	[c] : 2dr1p <==> 2dr5p
R01066_smac	.	False	Pentose phosphate pathway	4.1.2.4	[c] : 2dr5p --> g3p + acald
R01049_smac	.	True	Pentose phosphate pathway	2.7.6.1	[c] : atp + r5p <==> amp + prpp
R01057_smac	.	True	Pentose phosphate pathway	5.4.2.2|5.4.2.7	[c] : C00620 <==> r5p
R01051_smac	.	True	Pentose phosphate pathway	2.7.1.15	[c] : atp + rib__D <==> adp + r5p
R01641_smac	.	True	Pentose phosphate pathway	2.2.1.1	[c] : C05382 + g3p <==> r5p + xu5p__D
R01056_smac	.	True	Pentose phosphate pathway	5.3.1.6	[c] : r5p <==> ru5p__D
R01529_smac	.	True	Pentose phosphate pathway	5.1.3.1	[c] : ru5p__D <==> xu5p__D
R01830_smac	.	True	Pentose phosphate pathway	2.2.1.1	[c] : f6p_B + g3p <==> e4p + xu5p__D
R01528_smac	.	False	Pentose phosphate pathway	1.1.1.44|1.1.1.351	[c] : 6pgc + nadp --> ru5p__D + co2 + nadph + h
R02035_smac	.	True	Pentose phosphate pathway	3.1.1.31	[c] : 6pgl + h2o <==> 6pgc
R02736_smac	.	True	Pentose phosphate pathway	1.1.1.49|1.1.1.363	[c] : g6p_B + nadp <==> 6pgl + nadph + h
R01541_smac	.	False	Pentose phosphate pathway	2.7.1.45|2.7.1.178	[c] : atp + 2ddglcn --> adp + 2ddg6p + h
R02036_smac	.	False	Pentose phosphate pathway	4.2.1.12	[c] : 6pgc --> 2ddg6p + h2o
R01737_smac	.	False	Pentose phosphate pathway	2.7.1.12	[c] : atp + glcn --> adp + 6pgc + h
R01519_smac	.	True	Pentose phosphate pathway	3.1.1.17	[c] : C00198 + h2o <==> glcn
R06620_smac	.	True	Pentose phosphate pathway	1.1.5.2	[c] : glc__D + q8 <==> C00198 + q8h2
R01741_smac	.	True	Pentose phosphate pathway	1.1.99.3	[c] : glcn + fad <==> 2dhguln + fadh2
R01827_smac	.	True	Pentose phosphate pathway	2.2.1.2	[c] : C05382 + g3p <==> e4p + f6p_B
R01739_smac	.	True	Pentose phosphate pathway	1.1.1.215	[c] : glcn + nadp <==> 2dhguln + nadph + h
R10221_smac	.	False	Pentose phosphate pathway	1.1.1.343|1.1.1.351	[c] : 6pgc + nad --> ru5p__D + co2 + nadh + h
R10907_smac	.	True	Pentose phosphate pathway	1.1.1.363|1.1.1.388	[c] : g6p_B + nad <==> 6pgl + nadh + h
R07125_smac	.	True	Pentose and glucuronate interconversions	4.1.1.85	[c] : 3dhgulnp + h <==> xu5p__L + co2
R07127_smac	.	False	Pentose and glucuronate interconversions	2.7.1.53	[c] : 3dhguln + atp --> 3dhgulnp + adp
R05850_smac	.	True	Pentose and glucuronate interconversions	5.1.3.4	[c] : ru5p__L <==> xu5p__D
R03244_smac	.	True	Pentose and glucuronate interconversions	5.1.3.22|5.-.-.-	[c] : ru5p__L <==> xu5p__L
R01639_smac	.	False	Pentose and glucuronate interconversions	2.7.1.17	[c] : atp + xylu__D --> adp + xu5p__D + h
R01901_smac	.	False	Pentose and glucuronate interconversions	2.7.1.53	[c] : atp + xylu__L --> adp + xu5p__L + h
R01896_smac	.	True	Pentose and glucuronate interconversions	1.1.1.9|1.1.1.14	[c] : xylt + nad <==> xylu__D + nadh + h
R00289_smac	.	False	Pentose and glucuronate interconversions	2.7.7.9|2.7.7.64	[c] : utp + g1p + h --> ppi + udpg
R00286_smac	.	True	Pentose and glucuronate interconversions	1.1.1.22	[c] : udpg + h2o + 2 nad <==> udpglcur + 2 nadh + 2 h
R01482_smac	.	True	Pentose and glucuronate interconversions	5.3.1.12	[c] : glcur <==> fruur
R02454_smac	.	True	Pentose and glucuronate interconversions	1.1.1.57	[c] : mana + nad <==> fruur + nadh + h
R05606_smac	.	False	Pentose and glucuronate interconversions	4.2.1.8	[c] : mana --> 2ddglcn + h2o
R01540_smac	.	False	Pentose and glucuronate interconversions	4.2.1.7	[c] : altrn --> 2ddglcn + h2o
R01983_smac	.	False	Pentose and glucuronate interconversions	5.3.1.12	[c] : galur --> tagur
R02637_smac	.	True	Pentose and glucuronate interconversions	1.1.1.130	[c] : 3dhguln + nad <==> 23doguln + nadh + h
R02639_smac	.	True	Pentose and glucuronate interconversions	1.1.1.130	[c] : 3dhguln + nadp <==> 23doguln + nadph + h
R10848_smac	.	True	Pentose and glucuronate interconversions	1.1.1.380	[c] : guln + nad <==> fruur + nadh + h
R00264_smac	.	False	Pentose and glucuronate interconversions	1.2.1.3|1.2.1.26	[c] : C00433 + nadp + h2o --> akg + nadph + h
R03232_smac	.	False	Fructose and mannose metabolism	2.7.1.69	fru[e] + pep[c] --> f1p[c] + pyr[c]
R00875_smac	.	True	Fructose and mannose metabolism	1.1.1.14|1.1.1.15	[c] : sbt__D + nad <==> fru + nadh + h
R02704_smac	.	False	Fructose and mannose metabolism	2.7.1.69	mnl[e] + pep[c] --> mnl1p[c] + pyr[c]
R02630_smac	.	False	Fructose and mannose metabolism	2.7.1.69	man[e] + pep[c] --> man6p[c] + pyr[c]
R00867_smac	.	False	Fructose and mannose metabolism	2.7.1.1|2.7.1.4	[c] : atp + fru --> adp + f6p_B
R02703_smac	.	True	Fructose and mannose metabolism	1.1.1.17	[c] : mnl1p + nad <==> f6p_B + nadh + h
R01819_smac	.	True	Fructose and mannose metabolism	5.3.1.8	[c] : man6p <==> f6p_B
R01818_smac	.	True	Fructose and mannose metabolism	5.4.2.8	[c] : man6p <==> man1p
R00885_smac	.	False	Fructose and mannose metabolism	2.7.7.13	[c] : gtp + man1p + h --> ppi + gdpmann
R05607_smac	.	True	Fructose and mannose metabolism	1.1.1.140	[c] : sbt6p + nad <==> f6p_B + nadh + h
R05820_smac	.	False	Fructose and mannose metabolism	2.7.1.69	sbt__D[e] + pep[c] --> sbt6p[c] + pyr[c]
R02071_smac	.	False	Fructose and mannose metabolism	2.7.1.56	[c] : atp + f1p --> adp + C05378
R02568_smac	.	True	Fructose and mannose metabolism	4.1.2.13	[c] : f1p <==> dhap + glyald
R09031_smac	.	False	Fructose and mannose metabolism	5.1.3.-	[c] : allul6p --> f6p_B
R09030_smac	.	False	Fructose and mannose metabolism	5.3.1.6	[c] : all6p --> allul6p
R03576_smac	.	False	Fructose and mannose metabolism	2.7.1.55	[c] : atp + all__D --> adp + all6p
R08926_smac	.	False	Fructose and mannose metabolism	1.1.1.122	[c] : fuc__L + nad --> C18028 + nadh + h
R10689_smac	.	False	Fructose and mannose metabolism	3.1.1.-	[c] : C18028 + h2o --> C01720
R03688_smac	.	False	Fructose and mannose metabolism	4.2.1.68	[c] : C01720 --> C03827 + h2o
R10690_smac	.	False	Fructose and mannose metabolism	1.1.1.-	[c] : C03827 + nad --> C20781 + nadh + h
R03236_smac	.	False	Galactose metabolism	2.7.1.11|2.7.1.56|2.7.1.144	[c] : tag6p__D + atp --> tagdp__D + adp + h
R03237_smac	.	False	Galactose metabolism	2.7.1.11	[c] : ctp + tag6p__D --> cdp + tagdp__D + h
R03238_smac	.	False	Galactose metabolism	2.7.1.11	[c] : utp + tag6p__D --> udp + tagdp__D + h
R03239_smac	.	False	Galactose metabolism	2.7.1.11	[c] : itp + tag6p__D --> idp + tagdp__D + h
R01069_smac	.	True	Galactose metabolism	4.1.2.40	[c] : tagdp__D <==> dhap + g3p
R03635_smac	.	False	Galactose metabolism	3.2.1.26	[c] : stys + h2o --> C05404 + fru
R00801_smac	.	False	Galactose metabolism	3.2.1.10|3.2.1.20|3.2.1.48	[c] : sucr + h2o --> fru + glc__D
R02410_smac	.	False	Galactose metabolism	3.2.1.26	[c] : raffin + h2o --> melib + fru
R01678_smac	.	False	Galactose metabolism	3.2.1.23|3.2.1.108	[c] : lcts + h2o --> C00267 + gal
R00291_smac	.	True	Galactose metabolism	5.1.3.2	[c] : udpg <==> udpgal
R00955_smac	.	True	Galactose metabolism	2.7.7.12	[c] : udpg + gal1p <==> g1p + udpgal
R08366_smac	.	True	Galactose metabolism	2.7.1.69	[c] : acgal + C04261 <==> C06376 + C00615
R08367_smac	.	False	Galactose metabolism	2.7.1.69	acgal[e] + pep[c] --> acgal6p[c] + pyr[c]
R01092_smac	.	False	Galactose metabolism	2.7.1.6	[c] : atp + C00984 --> adp + gal1p + h
R10619_smac	.	False	Galactose metabolism	5.1.3.3	[c] : gal --> C00984
R07675_smac	.	True	Ascorbate and aldarate metabolism	1.1.1.122|1.1.1.316	[c] : C01825 + nad <==> C01115 + nadh + h
R02933_smac	.	True	Ascorbate and aldarate metabolism	3.1.1.17|3.1.1.25	[c] : gullac + h2o <==> guln + h
R02957_smac	.	False	Ascorbate and aldarate metabolism	1.2.1.3	[c] : C02670 + nad + 2 h2o --> glcr + nadh + h
R07671_smac	.	False	Ascorbate and aldarate metabolism	2.7.1.69	ascb__L[e] + pep[c] --> ascb6p[c] + pyr[c]
R07764_smac	.	True	Fatty acid biosynthesis	2.3.1.-|4.2.1.-	[c] : 3hoctaACP <==> toctd2eACP + h2o
R07762_smac	.	True	Fatty acid biosynthesis	2.3.1.41|2.3.1.179|2.3.1.199|2.3.1.-	[c] : palmACP + malACP <==> C16219 + C00229 + co2
R07763_smac	.	True	Fatty acid biosynthesis	1.1.1.100|2.3.1.-	[c] : C16219 + nadph + h <==> 3hoctaACP + nadp
R04968_smac	.	True	Fatty acid biosynthesis	2.3.1.41|2.3.1.85|2.3.1.86|2.3.1.179|2.3.1.-	[c] : myrsACP + malACP <==> 3opalmACP + co2 + C00229
R04726_smac	.	True	Fatty acid biosynthesis	2.3.1.41|2.3.1.85|2.3.1.86|2.3.1.179|2.3.1.-	[c] : ddcaACP + malACP <==> 3omrsACP + co2 + C00229
R04963_smac	.	True	Fatty acid biosynthesis	2.3.1.41|2.3.1.85|2.3.1.86|2.3.1.179|2.3.1.-	[c] : dcaACP + malACP <==> 3oddecACP + co2 + C00229
R04960_smac	.	True	Fatty acid biosynthesis	2.3.1.41|2.3.1.85|2.3.1.86|2.3.1.179|2.3.1.-	[c] : ocACP + malACP <==> 3odecACP + co2 + C00229
R04957_smac	.	True	Fatty acid biosynthesis	2.3.1.41|2.3.1.85|2.3.1.86|2.3.1.179|2.3.1.-	[c] : hexACP + malACP <==> 3ooctACP + co2 + C00229
R04952_smac	.	True	Fatty acid biosynthesis	2.3.1.41|2.3.1.85|2.3.1.86|2.3.1.179|2.3.1.-	[c] : butACP + malACP <==> 3ohexACP + co2 + C00229
R04543_smac	.	True	Fatty acid biosynthesis	1.1.1.100|2.3.1.85|2.3.1.86|2.3.1.-	[c] : 3hpalmACP + nadp <==> 3opalmACP + nadph + h
R04566_smac	.	True	Fatty acid biosynthesis	1.1.1.100|2.3.1.85|2.3.1.86|2.3.1.-	[c] : 3hmrsACP + nadp <==> 3omrsACP + nadph + h
R04964_smac	.	True	Fatty acid biosynthesis	1.1.1.100|2.3.1.85|2.3.1.86|2.3.1.-	[c] : 3hddecACP + nadp <==> 3oddecACP + nadph + h
R04534_smac	.	True	Fatty acid biosynthesis	1.1.1.100|2.3.1.85|2.3.1.86|2.3.1.-	[c] : 3hdecACP + nadp <==> 3odecACP + nadph
R04536_smac	.	True	Fatty acid biosynthesis	1.1.1.100|2.3.1.85|2.3.1.86|2.3.1.-	[c] : 3hoctACP + nadp <==> 3ooctACP + nadph + h
R04953_smac	.	True	Fatty acid biosynthesis	1.1.1.100|2.3.1.85|2.3.1.86|2.3.1.-	[c] : 3hhexACP + nadp <==> 3ohexACP + nadph + h
R04428_smac	.	True	Fatty acid biosynthesis	2.3.1.85|2.3.1.86|2.3.1.-|4.2.1.59	[c] : C04618 <==> but2eACP + h2o
R04533_smac	.	True	Fatty acid biosynthesis	1.1.1.100|2.3.1.85|2.3.1.86|2.3.1.-	[c] : C04618 + nadp <==> actACP + nadph + h
R01626_smac	.	True	Fatty acid biosynthesis	2.3.1.39|2.3.1.85|2.3.1.86|2.3.1.-	[c] : malcoa + C00229 <==> coa + malACP
R00742_smac	.	False	Fatty acid biosynthesis	6.4.1.2	[c] : atp + accoa + hco3 --> adp + pi + malcoa + h
R04355_smac	.	True	Fatty acid biosynthesis	2.3.1.41|2.3.1.85|2.3.1.86|2.3.1.179|2.3.1.-	[c] : acACP + malACP <==> actACP + co2 + C00229
R10707_smac	.	True	Fatty acid biosynthesis	2.3.1.180	[c] : accoa + malACP <==> actACP + coa + co2
R04429_smac	.	True	Fatty acid biosynthesis	1.3.1.9|2.3.1.-	[c] : butACP + nad <==> but2eACP + nadh + h
R04955_smac	.	True	Fatty acid biosynthesis	1.3.1.9|2.3.1.-	[c] : hexACP + nad <==> thex2eACP + nadh + h
R04958_smac	.	True	Fatty acid biosynthesis	1.3.1.9|2.3.1.-	[c] : ocACP + nad <==> toct2eACP + nadh + h
R04954_smac	.	True	Fatty acid biosynthesis	2.3.1.85|2.3.1.86|2.3.1.-|4.2.1.59	[c] : 3hhexACP <==> thex2eACP + h2o
R04961_smac	.	True	Fatty acid biosynthesis	1.3.1.9|2.3.1.-	[c] : dcaACP + nad <==> tdec2eACP + nadh + h
R04537_smac	.	True	Fatty acid biosynthesis	2.3.1.85|2.3.1.86|2.3.1.-|4.2.1.59	[c] : 3hoctACP <==> toct2eACP + h2o
R04535_smac	.	True	Fatty acid biosynthesis	2.3.1.85|2.3.1.86|2.3.1.-|4.2.1.59	[c] : 3hdecACP <==> tdec2eACP + h2o
R04965_smac	.	True	Fatty acid biosynthesis	2.3.1.85|2.3.1.86|2.3.1.-|4.2.1.59	[c] : 3hddecACP <==> tddec2eACP + h2o
R04724_smac	.	True	Fatty acid biosynthesis	1.3.1.9|2.3.1.-	[c] : ddcaACP + nad <==> tddec2eACP + nadh + h
R04568_smac	.	True	Fatty acid biosynthesis	2.3.1.85|2.3.1.86|2.3.1.-|4.2.1.59	[c] : 3hmrsACP <==> tmrs2eACP + h2o
R04966_smac	.	True	Fatty acid biosynthesis	1.3.1.9|2.3.1.-	[c] : myrsACP + nad <==> tmrs2eACP + nadh + h
R04544_smac	.	True	Fatty acid biosynthesis	2.3.1.85|2.3.1.86|2.3.1.-|4.2.1.59	[c] : 3hpalmACP <==> tpalm2eACP + h2o
R04969_smac	.	True	Fatty acid biosynthesis	1.3.1.9|2.3.1.-	[c] : palmACP + nad <==> tpalm2eACP + nadh + h
R07639_smac	.	True	Fatty acid biosynthesis	5.3.3.14	[c] : tdec2eACP <==> C04180
R01280_smac	.	True	Fatty acid biosynthesis	6.2.1.3	[c] : atp + hdca + coa <==> amp + pmtcoa + ppi
R01706_smac_NE	.	True	Fatty acid Biosynthesis	3.2.1.14	[c] : palmACP + h2o <==> C00229 + hdca
R01279_smac	.	True	Fatty acid degradation	1.3.3.6|1.3.8.7|1.3.8.8|1.3.8.9|1.3.99.-	[c] : pmtcoa + fad <==> hdd2coa + fadh2
R03990_smac	.	True	Fatty acid degradation	1.3.3.6|1.3.8.7|1.3.8.8|1.3.8.9|1.3.99.-	[c] : tdcoa + fad <==> td2coa + fadh2
R03857_smac	.	True	Fatty acid degradation	1.3.3.6|1.3.8.7|1.3.8.8|1.3.99.-	[c] : ddcacoa + fad <==> dd2coa + fadh2
R04754_smac	.	True	Fatty acid degradation	1.3.3.6|1.3.8.7|1.3.8.8|1.3.99.-	[c] : dcacoa + fad <==> dc2coa + fadh2
R03777_smac	.	True	Fatty acid degradation	1.3.3.6|1.3.8.7|1.3.8.8|1.3.99.-	[c] : occoa + fad <==> oc2coa + fadh2
R04751_smac	.	True	Fatty acid degradation	1.3.3.6|1.3.8.1|1.3.8.7|1.3.8.8|1.3.99.-	[c] : hxcoa + fad <==> hx2coa + fadh2
R01175_smac	.	True	Fatty acid degradation	1.3.3.6|1.3.8.1|1.3.8.7|1.3.99.-	[c] : btcoa + fad <==> fadh2 + b2coa
R01975_smac	.	True	Fatty acid degradation	1.1.1.35	[c] : 3hbcoa + nad <==> aacoa + nadh + h
R03026_smac	.	True	Fatty acid degradation	4.2.1.17	[c] : 3hbcoa <==> b2coa + h2o
R04756_smac	.	True	Fatty acid degradation	5.3.3.8	[c] : C05280 <==> C05279
R03276_smac	.	True	Fatty acid degradation	5.1.2.3	[c] : 3hbcoa <==> 3hbcoa__R
R01177_smac	.	True	Fatty acid degradation	2.3.1.9|2.3.1.16	[c] : accoa + btcoa <==> coa + 3ohcoa
R04748_smac	.	True	Fatty acid degradation	1.1.1.35|1.1.1.211	[c] : 3hhcoa + nad <==> 3ohcoa + nadh + h
R04749_smac	.	True	Fatty acid degradation	4.2.1.17|4.2.1.74	[c] : 3hhcoa <==> hx2coa + h2o
R04745_smac	.	True	Fatty acid degradation	1.1.1.35|1.1.1.211	[c] : 3hocoa + nad <==> 3oocoa + nadh + h
R04746_smac	.	True	Fatty acid degradation	4.2.1.17|4.2.1.74	[c] : 3hocoa <==> oc2coa + h2o
R04743_smac	.	True	Fatty acid degradation	1.1.1.35|1.1.1.211	[c] : 3hdcoa + nad <==> 3odcoa + nadh + h
R04744_smac	.	True	Fatty acid degradation	4.2.1.17|4.2.1.74	[c] : 3hdcoa <==> dc2coa + h2o
R04741_smac	.	True	Fatty acid degradation	1.1.1.35|1.1.1.211	[c] : 3hddcoa + nad <==> 3oddcoa + nadh + h
R04170_smac	.	True	Fatty acid degradation	4.2.1.17|4.2.1.74	[c] : 3hddcoa <==> dd2coa + h2o
R04740_smac	.	True	Fatty acid degradation	4.2.1.17|4.2.1.74	[c] : 3htdcoa <==> td2coa + h2o
R04739_smac	.	True	Fatty acid degradation	1.1.1.35|1.1.1.211	[c] : 3htdcoa + nad <==> 3otdcoa + nadh
R04737_smac	.	True	Fatty acid degradation	1.1.1.35|1.1.1.211	[c] : 3hhdcoa + nad <==> 3ohdcoa + nadh + h
R04738_smac	.	True	Fatty acid degradation	4.2.1.17|4.2.1.74	[c] : 3hhdcoa <==> hdd2coa + h2o
R00238_smac	.	True	Fatty acid degradation	2.3.1.9	[c] : 2 accoa <==> coa + aacoa
R01361_smac	.	True	Synthesis and degradation of ketone bodies	1.1.1.30	[c] : bhb + nad <==> acac + nadh + h
R00410_smac	.	True	Synthesis and degradation of ketone bodies	2.8.3.5	[c] : succoa + acac <==> succ + aacoa
R08166_smac	.	False	Ubiquinone and other terpenoid-quinone biosynthesis	4.2.99.20	[c] : C16519 --> 2shchc + pyr
R07263_smac	.	True	Ubiquinone and other terpenoid-quinone biosynthesis	4.1.3.36	[c] : sbzcoa <==> C15547 + h2o
R04030_smac	.	False	Ubiquinone and other terpenoid-quinone biosynthesis	6.2.1.26	[c] : atp + sucbz + coa --> amp + ppi + sbzcoa
R04031_smac	.	False	Ubiquinone and other terpenoid-quinone biosynthesis	4.2.1.113	[c] : 2shchc --> h2o + sucbz
R08165_smac	.	False	Ubiquinone and other terpenoid-quinone biosynthesis	2.2.1.9	[c] : ichor + akg --> C16519 + co2
R04988_smac	.	True	Ubiquinone and other terpenoid-quinone biosynthesis	2.1.1.222	[c] : 2ohph + amet <==> 2omph + ahcys
R04987_smac	.	False	Ubiquinone and other terpenoid-quinone biosynthesis	1.14.13.-	[c] : 2oph + o2 + nadph + h --> 2ohph + nadp + h2o
R04986_smac	.	False	Ubiquinone and other terpenoid-quinone biosynthesis	4.1.1.98	[c] : 3ophb + h --> 2oph + co2
R05614_smac	.	True	Ubiquinone and other terpenoid-quinone biosynthesis	2.1.1.64	[c] : C05815 + amet <==> C17569 + ahcys
R01302_smac	.	True	Ubiquinone and other terpenoid-quinone biosynthesis	4.1.3.40	[c] : 4hbz + pyr <==> chor
R01717_smac	.	True	Ubiquinone and other terpenoid-quinone biosynthesis	5.4.4.2	[c] : chor <==> ichor
R07262_smac	.	True	Ubiquinone and other terpenoid-quinone biosynthesis	3.1.2.28	[c] : C15547 + h2o <==> dhna + coa
R05615_smac	.	False	Ubiquinone and other terpenoid-quinone biosynthesis	2.5.1.39	[c] : octdp + 4hbz --> 3ophb + ppi
R06859_smac	.	True	Ubiquinone and other terpenoid-quinone biosynthesis	2.1.1.163	[c] : C13309 + amet <==> phyQ + ahcys
R04993_smac	.	True	Ubiquinone and other terpenoid-quinone biosynthesis	2.1.1.163	[c] : 2dmmq8 + amet <==> mqn8 + ahcys
R05617_smac	.	True	Ubiquinone and other terpenoid-quinone biosynthesis	2.5.1.74	[c] : dhna + octdp <==> 2dmmq8 + ppi + co2
R06858_smac	.	True	Ubiquinone and other terpenoid-quinone biosynthesis	2.5.1.-	[c] : dhna + C05427 <==> C13309 + co2 + ppi
R04989_smac	.	False	Ubiquinone and other terpenoid-quinone biosynthesis	1.14.13.-	[c] : 2omph + o2 + nadph --> 2ombz + nadp + h2o
R04990_smac	.	True	Ubiquinone and other terpenoid-quinone biosynthesis	2.1.1.201	[c] : 2ombz + amet <==> 2ommb + ahcys
R06146_smac	.	False	Ubiquinone and other terpenoid-quinone biosynthesis	1.14.13.-	[c] : 2ommb + o2 + nadph + h --> C05815 + nadp + h2o
R02964_smac	.	False	Ubiquinone and other terpenoid-quinone biosynthesis	1.6.5.2	[c] : mqn8 + h + nadh --> mql8 + nad
R03816_smac	.	True	Ubiquinone and other terpenoid-quinone biosynthesis	1.6.5.2	[c] : phyQ + nadh + h <==> C03313 + nad
R_CYOR_u6	ubiquinol-6cytochromecreductase	False	Oxidative phosphorylation	1.10.2.2	2 ficytc[c] + 1.5 h[c] + q6h2[c] --> 2 focytc[c] + 1.5 h[e] + q6[c]
R_ATPS4r	ATPsynthase(fourprotonsforoneATP)	True	Oxidative phosphorylation	3.6.3.14	adp[c] + 4 h[e] + pi[c] <==> atp[c] + 3 h[c] + h2o[c]
R_SUCD2_u6	Succinate:ubiquinone oxidoreductase	True	Oxidative phosphorylation	1.3.5.1	[c] : q6 + succ <==> fum + q6h2
R_SUCD3_DASH_u6	succinatedehydrogenase(ubiquinone-6),mitochondrial	True	Oxidative phosphorylation	1.3.5.1	[c] : fadh2 + q6 <==> fad + q6h2
R00081_P	Ferrocytochrome-c:oxygen oxidoreductase	False	Oxidative phosphorylation	.	o2[c] + 4 focytC[c] + 4 h[c] --> 4 ficytC[c] + 2 h2o[c] + 2 h[e] + 0.02 o2s[c]
R_PPK2	polyphosphatekinase	False	Oxidative phosphorylation	2.7.4.1	[c] : atp + ppi --> adp + pppi
R_PPA	inorganicdiphosphatase	False	Oxidative phosphorylation	3.6.1.1	[c] : h2o + ppi --> h + 2 pi
R_PPA2	inorganictriphosphatase	False	Oxidative phosphorylation	3.6.1.1	[c] : h2o + pppi --> h + pi + ppi
R_NADH6u6	NADHdehydrogenase(ubiquinone-8&#38;3.5protons)	False	Oxidative phosphorylation	1.6.5.3	4.5 h[c] + nadh[c] + q6[c] --> 3.5 h[e] + nad[c] + q6h2[c]
R00256_smac	.	False	Arginine biosynthesis	1.4.1.13|1.4.7.1|3.5.1.2|3.5.1.38|4.3.3.6|6.3.4.2|6.3.5.2|6.3.5.4|6.3.5.5	[c] : gln__L + h2o --> glu__L + nh4
R00253_smac	.	False	Arginine biosynthesis	6.3.1.2	[c] : atp + glu__L + nh4 --> adp + pi + gln__L + h
R01398_smac	.	True	Arginine biosynthesis	2.1.3.3	[c] : cbp + C00077 <==> pi + citr__L + h
R01954_smac	.	False	Arginine biosynthesis	6.3.4.5	[c] : atp + citr__L + asp__L --> amp + ppi + argsuc + h
R01086_smac	.	True	Arginine biosynthesis	4.3.2.1	[c] : argsuc <==> fum + arg__L
R00259_smac	.	False	Arginine biosynthesis	2.3.1.1	[c] : accoa + glu__L --> coa + acglu
R02649_smac	.	False	Arginine biosynthesis	2.7.2.8	[c] : atp + acglu --> adp + acg5p
R03443_smac	.	True	Arginine biosynthesis	1.2.1.38	[c] : acg5sa + pi + nadp <==> acg5p + nadph + h
R02283_smac	.	True	Arginine biosynthesis	2.6.1.11	[c] : acorn + akg <==> acg5sa + glu__L
R00669_smac	.	False	Arginine biosynthesis	3.5.1.14|3.5.1.16	[c] : acorn + h2o --> ac + C00077
R00774_smac	.	True	Arginine biosynthesis	6.3.4.6	[c] : atp + urea + hco3 <==> adp + pi + allphn + h
R00243_smac	.	True	Arginine biosynthesis	1.4.1.2|1.4.1.3	[c] : glu__L + nad + h2o <==> akg + nh4 + nadh + h
R00248_smac	.	True	Arginine biosynthesis	1.4.1.3|1.4.1.4|1.4.1.13	[c] : glu__L + nadp + h2o <==> akg + nh4 + nadph + h
R09107_smac	.	True	Arginine biosynthesis	3.5.1.16	[c] : C15532 + h2o <==> ac + citr__L
R00355_smac	.	True	Arginine biosynthesis	2.6.1.1	[c] : asp__L + akg <==> oaa + glu__L
R00258_smac	.	True	Arginine biosynthesis	2.6.1.2	[c] : ala__L + akg <==> pyr + glu__L
R02019_smac	.	True	Purine metabolism	1.17.4.1	[c] : dgdp + trdox + h2o <==> gdp + trdrd
R01072_smac	.	False	Purine metabolism	2.4.2.14	[c] : gln__L + h2o + prpp --> glu__L + ppi + pram
R04144_smac	.	False	Purine metabolism	6.3.4.13	[c] : atp + pram + gly --> adp + pi + gar + h
R04325_smac	.	True	Purine metabolism	2.1.2.2	[c] : 10fthf + gar <==> thf + fgam + h
R04208_smac	.	False	Purine metabolism	6.3.3.1	[c] : atp + fpram --> adp + pi + air + 2 h
R04560_smac	.	True	Purine metabolism	2.1.2.3	[c] : 10fthf + aicar <==> thf + fprica
R04559_smac	.	True	Purine metabolism	4.3.2.2	[c] : 25aics <==> fum + aicar
R04591_smac	.	True	Purine metabolism	6.3.2.6	[c] : atp + 5aizc + asp__L <==> adp + pi + 25aics + h
R00089_smac	.	False	Purine metabolism	4.6.1.1	[c] : atp --> camp + ppi
R02014_smac	.	False	Purine metabolism	1.17.4.2	[c] : atp + trdrd --> datp + h2o + trdox
R01137_smac	.	False	Purine metabolism	2.7.4.6	[c] : atp + dadp --> adp + datp
R02017_smac	.	False	Purine metabolism	1.17.4.1	[c] : adp + trdrd --> dadp + h2o + trdox
R00127_smac	.	True	Purine metabolism	2.7.4.3	[c] : atp + amp <==> 2 adp
R01083_smac	.	False	Purine metabolism	4.3.2.2	[c] : dcamp --> fum + amp
R01135_smac	.	False	Purine metabolism	6.3.4.4	[c] : gtp + imp + asp__L --> gdp + pi + dcamp + 2 h
R00183_smac	.	False	Purine metabolism	3.1.3.5	[c] : amp + h2o --> adn + pi
R00190_smac	.	False	Purine metabolism	2.4.2.7|2.4.2.8	[c] : ade + prpp --> amp + ppi
R02088_smac	.	False	Purine metabolism	3.1.3.5|3.1.3.89	[c] : damp + h2o --> dad_2 + pi
R02556_smac	.	False	Purine metabolism	3.5.4.4	[c] : dad_2 + h2o + h --> din + nh4
R02748_smac	.	True	Purine metabolism	2.4.2.1|2.4.2.4	[c] : din + pi <==> hxan + 2dr1p
R00182_smac	.	False	Purine metabolism	3.2.2.4	[c] : amp + h2o --> ade + r5p
R02297_smac	.	True	Purine metabolism	2.4.2.1|2.4.2.-	[c] : xtsn + pi <==> xan + C00620
R01131_smac	.	False	Purine metabolism	2.7.1.73	[c] : atp + ins --> adp + imp + h
R01126_smac	.	False	Purine metabolism	3.1.3.5	[c] : imp + h2o --> ins + pi
R01560_smac	.	False	Purine metabolism	3.5.4.4	[c] : adn + h2o + h --> ins + nh4
R01245_smac	.	False	Purine metabolism	3.2.2.1|3.2.2.7|3.2.2.8	[c] : adn + h2o --> ade + rib__D
R00722_smac	.	True	Purine metabolism	2.7.4.6	[c] : atp + idp <==> adp + itp
R01134_smac	.	False	Purine metabolism	1.7.1.7	[c] : gmp + 2 h + nadph --> imp + nadp + nh4
R01130_smac	.	False	Purine metabolism	1.1.1.205	[c] : imp + nad + h2o --> xmp + nadh + h
R01230_smac	.	False	Purine metabolism	6.3.5.2	[c] : atp + nh4 + xmp --> amp + gmp + 2 h + ppi
R01231_smac	.	False	Purine metabolism	6.3.5.2	[c] : atp + xmp + gln__L + h2o --> amp + ppi + gmp + glu__L + 2 h
R01132_smac	.	False	Purine metabolism	2.4.2.8	[c] : hxan + prpp --> imp + ppi
R01561_smac	.	True	Purine metabolism	2.4.2.1	[c] : adn + pi <==> ade + C00620
R01227_smac	.	False	Purine metabolism	3.1.3.5	[c] : gmp + h2o --> gsn + pi
R01863_smac	.	True	Purine metabolism	2.4.2.1|2.4.2.15	[c] : ins + pi <==> hxan + C00620
R01770_smac	.	False	Purine metabolism	3.2.2.1|3.2.2.2|3.2.2.8	[c] : ins + h2o --> hxan + rib__D
R02142_smac	.	False	Purine metabolism	2.4.2.8|2.4.2.22	[c] : prpp + xan --> ppi + xmp
R01228_smac	.	False	Purine metabolism	2.7.1.73	[c] : atp + gsn --> adp + gmp + h
R02719_smac	.	False	Purine metabolism	3.1.3.5	[c] : h2o + xmp --> pi + xtsn
R01229_smac	.	False	Purine metabolism	2.4.2.7|2.4.2.8|2.4.2.22	[c] : gua + prpp --> gmp + ppi
R00332_smac	.	True	Purine metabolism	2.7.4.8	[c] : atp + gmp <==> adp + gdp
R01969_smac	.	True	Purine metabolism	2.4.2.1|2.4.2.4	[c] : dgsn + pi <==> gua + 2dr1p
R01676_smac	.	False	Purine metabolism	3.5.4.3	[c] : gua + h2o + h --> xan + nh4
R03409_smac	.	True	Purine metabolism	3.6.1.11|3.6.1.40	[c] : gdptp + h2o <==> ppgpp + pi
R00330_smac	.	True	Purine metabolism	2.7.4.6	[c] : atp + gdp <==> adp + gtp
R02090_smac	.	True	Purine metabolism	2.7.4.8|2.7.4.12	[c] : atp + dgmp <==> adp + dgdp
R01857_smac	.	True	Purine metabolism	2.7.4.6	[c] : atp + dgdp <==> adp + dgtp
R02020_smac	.	False	Purine metabolism	1.17.4.2	[c] : gtp + trdrd --> dgtp + h2o + trdox
R01968_smac	.	False	Purine metabolism	3.1.3.5|3.1.3.89	[c] : dgmp + h2o --> dgsn + pi
R02147_smac	.	True	Purine metabolism	2.4.2.1|2.4.2.15	[c] : gsn + pi <==> gua + C00620
R00429_smac	.	False	Purine metabolism	2.7.6.5	[c] : atp + gtp --> amp + gdptp + h
R00125_smac	.	True	Purine metabolism	3.6.1.41	[c] : ap4a + h2o <==> 2 adp + 2 h
R00529_smac	.	False	Purine metabolism	2.7.7.4	[c] : atp + so4 + h --> ppi + aps
R00509_smac	.	False	Purine metabolism	2.7.1.25	[c] : atp + aps --> adp + paps + h
R04463_smac	.	False	Purine metabolism	6.3.5.3	[c] : atp + fgam + gln__L + h2o --> adp + pi + fpram + glu__L + h
R00720_smac	.	False	Purine metabolism	3.6.1.8|3.6.1.19	[c] : itp + h2o --> imp + ppi + h
R00426_smac	.	False	Purine metabolism	3.6.1.8|3.6.1.19	[c] : gtp + h2o --> gmp + ppi + h
R01562_smac	.	False	Purine metabolism	3.1.3.6	[c] : 3amp + h2o --> adn + pi
R02148_smac	.	False	Purine metabolism	3.1.3.6	[c] : 3gmp + h2o --> gsn + pi
R05135_smac	.	False	Purine metabolism	3.1.4.16	[c] : 23cgmp + h2o --> 3gmp
R01856_smac	.	False	Purine metabolism	3.1.5.1	[c] : dgtp + h2o --> dgsn + pppi
R03537_smac	.	False	Purine metabolism	3.1.4.16	[c] : 23camp + h2o --> 3amp
R00087_smac	.	False	Purine metabolism	3.6.1.8	[c] : atp + h2o --> amp + ppi
R00086_smac	.	False	Purine metabolism	3.6.1.3|3.6.1.5|3.6.1.8|3.6.1.15|3.6.3.1|3.6.3.2|3.6.3.3|3.6.3.4|3.6.3.5|3.6.3.6|3.6.3.7|3.6.3.8|3.6.3.9|3.6.3.10|3.6.3.11|3.6.3.12|3.6.3.14|3.6.3.15|3.6.3.16|3.6.3.17|3.6.3.18|3.6.3.19|3.6.3.20|3.6.3.21|3.6.3.22|3.6.3.23|3.6.3.24|3.6.3.25|3.6.3.26|3.6.3.27|3.6.3.28|3.6.3.29|3.6.3.30|3.6.3.31|3.6.3.32|3.6.3.33|3.6.3.34|3.6.3.35|3.6.3.36|3.6.3.37|3.6.3.38|3.6.3.39|3.6.3.40|3.6.3.41|3.6.3.42|3.6.3.…	[c] : atp + h2o --> adp + pi
R01054_smac	.	False	Purine metabolism	3.6.1.13|3.6.1.21|3.6.1.53|3.6.1.-	[c] : adprib + h2o --> amp + r5p
R02557_smac	.	True	Purine metabolism	2.4.2.1	[c] : dad_2 + pi <==> ade + 2dr1p
R01547_smac	.	True	Purine metabolism	2.7.4.3|2.7.4.11	[c] : atp + damp <==> adp + dadp
R01677_smac	.	False	Purine metabolism	3.2.2.1|3.2.2.8	[c] : gsn + h2o --> gua + rib__D
R03530_smac	.	True	Purine metabolism	2.7.4.6	[c] : atp + didp <==> adp + ditp
R00434_smac	.	False	Purine metabolism	4.6.1.1|4.6.1.2	[c] : gtp --> 35cgmp + ppi
R00430_smac	.	False	Purine metabolism	2.7.1.40	[c] : gdp + pep --> gtp + pyr
R01858_smac	.	False	Purine metabolism	2.7.1.40	[c] : dgdp + pep --> dgtp + pyr
R04378_smac	.	True	Purine metabolism	2.4.2.7	[c] : aicar + ppi <==> C04051 + prpp
R01138_smac	.	False	Purine metabolism	2.7.1.40	[c] : dadp + pep --> datp + pyr
R01127_smac	.	True	Purine metabolism	2.1.2.3|3.5.4.10	[c] : imp + h2o <==> fprica
R02143_smac	.	False	Purine metabolism	3.2.2.1	[c] : xtsn + h2o --> xan + rib__D
R07404_smac	.	False	Purine metabolism	6.3.4.18	[c] : atp + air + hco3 --> adp + pi + 5caiz + h
R07405_smac	.	True	Purine metabolism	5.4.99.18	[c] : 5caiz <==> 5aizc
R02720_smac	.	False	Purine metabolism	3.6.1.19|3.6.1.66	[c] : xtp + h2o --> xmp + ppi
R03531_smac	.	False	Purine metabolism	3.6.1.19|3.6.1.66	[c] : ditp + h2o --> dimp + ppi + h
R02018_smac	.	False	Pyrimidine metabolism	1.17.4.1	[c] : trdrd + udp --> dudp + h2o + trdox
R00158_smac	.	True	Pyrimidine metabolism	2.7.4.4|2.7.4.14|2.7.4.22	[c] : atp + ump <==> adp + udp
R00575_smac	.	False	Pyrimidine metabolism	6.3.5.5	[c] : 2 atp + gln__L + hco3 + h2o --> 2 adp + pi + glu__L + cbp + 2 h
R01397_smac	.	False	Pyrimidine metabolism	2.1.3.2	[c] : cbp + asp__L --> pi + cbasp + h
R01993_smac	.	True	Pyrimidine metabolism	3.5.2.3	[c] : dhor__S + h2o <==> cbasp + h
R01870_smac	.	True	Pyrimidine metabolism	2.4.2.10	[c] : orot5p + ppi <==> orot + prpp
R00156_smac	.	True	Pyrimidine metabolism	2.7.4.6	[c] : atp + udp <==> adp + utp
R00568_smac	.	False	Pyrimidine metabolism	3.5.4.13	[c] : ctp + h2o + h --> utp + nh4
R00571_smac	.	False	Pyrimidine metabolism	6.3.4.2	[c] : atp + utp + nh4 --> adp + pi + ctp + 2 h
R00573_smac	.	False	Pyrimidine metabolism	6.3.4.2	[c] : atp + utp + gln__L + h2o --> adp + pi + ctp + glu__L + 2 h
R00966_smac	.	False	Pyrimidine metabolism	2.4.2.9	[c] : prpp + ura --> ppi + ump
R00964_smac	.	False	Pyrimidine metabolism	2.7.1.48	[c] : atp + uri --> adp + h + ump
R00967_smac	.	False	Pyrimidine metabolism	2.7.1.48	[c] : utp + uri --> udp + ump + h
R00968_smac	.	False	Pyrimidine metabolism	2.7.1.48	[c] : gtp + uri --> gdp + ump + h
R00970_smac	.	False	Pyrimidine metabolism	2.7.1.48	[c] : itp + uri --> idp + ump + h
R01549_smac	.	False	Pyrimidine metabolism	2.7.1.48	[c] : datp + uri --> dadp + ump + h
R01880_smac	.	False	Pyrimidine metabolism	2.7.1.48	[c] : dgtp + uri --> dgdp + ump + h
R02097_smac	.	False	Pyrimidine metabolism	2.7.1.48	[c] : dttp + uri --> dtdp + ump + h
R02327_smac	.	False	Pyrimidine metabolism	2.7.1.48	[c] : dctp + uri --> dcdp + ump + h
R02332_smac	.	False	Pyrimidine metabolism	2.7.1.48	[c] : dutp + uri --> dudp + ump + h
R00963_smac	.	False	Pyrimidine metabolism	3.1.3.5	[c] : ump + h2o --> uri + pi
R01876_smac	.	True	Pyrimidine metabolism	2.4.2.2|2.4.2.3	[c] : uri + pi <==> ura + C00620
R00905_smac	.	False	Pyrimidine metabolism	3.5.1.6	[c] : cala + h2o + 2 h --> ala_B + co2 + nh4
R00570_smac	.	True	Pyrimidine metabolism	2.7.4.6	[c] : atp + cdp <==> adp + ctp
R00512_smac	.	True	Pyrimidine metabolism	2.7.4.14|2.7.4.25	[c] : atp + cmp <==> adp + cdp
R00513_smac	.	False	Pyrimidine metabolism	2.7.1.48	[c] : atp + cytd --> adp + cmp + h
R00516_smac	.	False	Pyrimidine metabolism	2.7.1.48	[c] : utp + cytd --> udp + cmp + h
R00517_smac	.	False	Pyrimidine metabolism	2.7.1.48	[c] : gtp + cytd --> gdp + cmp + h
R00962_smac	.	False	Pyrimidine metabolism	2.7.1.48	[c] : itp + cytd --> idp + cmp + h
R01548_smac	.	False	Pyrimidine metabolism	2.7.1.48	[c] : datp + cytd --> dadp + cmp + h
R02091_smac	.	False	Pyrimidine metabolism	2.7.1.48	[c] : dgtp + cytd --> dgdp + cmp + h
R02096_smac	.	False	Pyrimidine metabolism	2.7.1.48	[c] : dttp + cytd --> dtdp + cmp + h
R02371_smac	.	False	Pyrimidine metabolism	2.7.1.48	[c] : dctp + cytd --> dcdp + cmp + h
R02372_smac	.	False	Pyrimidine metabolism	2.7.1.48	[c] : dutp + cytd --> dudp + cmp + h
R00511_smac	.	False	Pyrimidine metabolism	3.1.3.5|3.1.3.91	[c] : cmp + h2o --> cytd + pi
R01878_smac	.	False	Pyrimidine metabolism	3.5.4.5	[c] : cytd + h2o + h --> uri + nh4
R00974_smac	.	False	Pyrimidine metabolism	3.5.4.1	[c] : csn + h2o + h --> ura + nh4
R02016_smac	.	False	Pyrimidine metabolism	1.8.1.9	[c] : h + nadph + trdox --> nadp + trdrd
R02023_smac	.	False	Pyrimidine metabolism	1.17.4.2	[c] : trdrd + utp --> dutp + h2o + trdox
R02022_smac	.	False	Pyrimidine metabolism	1.17.4.2	[c] : ctp + trdrd --> dctp + h2o + trdox
R02024_smac	.	False	Pyrimidine metabolism	1.17.4.1	[c] : cdp + trdrd --> dcdp + h2o + trdox
R02326_smac	.	True	Pyrimidine metabolism	2.7.4.6	[c] : atp + dcdp <==> adp + dctp
R02325_smac	.	False	Pyrimidine metabolism	3.5.4.13	[c] : dctp + h2o + h --> dutp + nh4
R01665_smac	.	True	Pyrimidine metabolism	2.7.4.14|2.7.4.25	[c] : atp + dcmp <==> adp + dcdp
R01664_smac	.	False	Pyrimidine metabolism	3.1.3.5|3.1.3.89	[c] : dcmp + h2o --> dcyt + pi
R02100_smac	.	False	Pyrimidine metabolism	3.6.1.19|3.6.1.23	[c] : dutp + h2o --> dump + ppi + h
R02331_smac	.	True	Pyrimidine metabolism	2.7.4.6	[c] : atp + dudp <==> adp + dutp
R02098_smac	.	True	Pyrimidine metabolism	2.7.4.4|2.7.4.9	[c] : atp + dump <==> adp + dudp
R02099_smac	.	False	Pyrimidine metabolism	2.7.1.21	[c] : atp + duri --> adp + dump + h
R02485_smac	.	False	Pyrimidine metabolism	3.5.4.5	[c] : dcyt + h2o + h --> duri + nh4
R02484_smac	.	True	Pyrimidine metabolism	2.4.2.1|2.4.2.2|2.4.2.3|2.4.2.4	[c] : duri + pi <==> ura + 2dr1p
R02101_smac	.	False	Pyrimidine metabolism	2.1.1.45	[c] : dump + mlthf --> dhf + dtmp
R02093_smac	.	True	Pyrimidine metabolism	2.7.4.6	[c] : atp + dtdp <==> adp + dttp
R02094_smac	.	True	Pyrimidine metabolism	2.7.4.9|2.7.4.12	[c] : atp + dtmp <==> adp + dtdp
R01569_smac	.	False	Pyrimidine metabolism	3.1.3.5|3.1.3.35|3.1.3.89	[c] : dtmp + h2o --> thymd + pi
R01567_smac	.	False	Pyrimidine metabolism	2.7.1.21	[c] : atp + thymd --> adp + dtmp + h
R01570_smac	.	True	Pyrimidine metabolism	2.4.2.2|2.4.2.4	[c] : thymd + pi <==> thym + 2dr1p
R01411_smac	.	False	Pyrimidine metabolism	3.5.4.1	[c] : C02376 + h2o --> thym + nh4
R04666_smac	.	False	Pyrimidine metabolism	3.5.1.6	[c] : C21029 + h2o --> C01205 + co2 + nh4
R01868_smac	.	True	Pyrimidine metabolism	1.3.5.2	[c] : dhor__S + C15602 <==> orot + C15603
R00965_smac	.	False	Pyrimidine metabolism	4.1.1.23	[c] : orot5p + h --> ump + co2
R00287_smac	.	False	Pyrimidine metabolism	3.6.1.8|3.6.1.9|3.6.1.45	[c] : udpg + h2o --> ump + g1p + 2 h
R00662_smac	.	False	Pyrimidine metabolism	3.6.1.8|3.6.1.19	[c] : utp + h2o --> ump + ppi + h
R01877_smac	.	False	Pyrimidine metabolism	3.1.3.6	[c] : 3ump + h2o --> uri + pi
R03538_smac	.	False	Pyrimidine metabolism	3.1.4.16	[c] : 23cump + h2o --> 3ump
R00515_smac	.	False	Pyrimidine metabolism	3.6.1.8|3.6.1.65	[c] : ctp + h2o --> cmp + ppi + h
R02370_smac	.	False	Pyrimidine metabolism	3.1.3.6	[c] : 3cmp + h2o --> cytd + pi
R03929_smac	.	False	Pyrimidine metabolism	3.1.4.16	[c] : 23ccmp + h2o --> 3cmp
R09289_smac	.	True	Pyrimidine metabolism	1.1.1.298|1.1.1.-	[c] : 3hpp + nadp <==> msa + nadph + h
R02102_smac	.	False	Pyrimidine metabolism	3.1.3.5|3.1.3.89	[c] : dump + h2o --> duri + pi
R00139_smac	.	False	Pyrimidine metabolism	2.7.4.6	[c] : C11038 + atp --> C11039 + adp
R00483_smac	.	False	Alanine, aspartate and glutamate metabolism	6.3.1.1|6.3.5.4	[c] : atp + asp__L + nh4 --> amp + ppi + asn__L + h
R00578_smac	.	False	Alanine, aspartate and glutamate metabolism	6.3.5.4	[c] : atp + asp__L + gln__L + h2o --> amp + ppi + asn__L + glu__L + h
R00485_smac	.	False	Alanine, aspartate and glutamate metabolism	3.5.1.1|3.5.1.38|3.5.5.4	[c] : asn__L + h2o --> asp__L + nh4
R00491_smac	.	True	Alanine, aspartate and glutamate metabolism	5.1.1.13	[c] : asp__L <==> asp__D
R00357_smac	.	False	Alanine, aspartate and glutamate metabolism	1.4.3.2|1.4.3.16	[c] : asp__L + h2o + o2 --> oaa + nh4 + h2o2
R00490_smac	.	False	Alanine, aspartate and glutamate metabolism	4.3.1.1	[c] : asp__L --> fum + nh4
R00713_smac	.	False	Alanine, aspartate and glutamate metabolism	1.2.1.16|1.2.1.24	[c] : sucsal + nad + h2o --> succ + nadh + 2 h
R00714_smac	.	False	Alanine, aspartate and glutamate metabolism	1.2.1.16|1.2.1.79	[c] : sucsal + nadp + h2o --> succ + nadph + 2 h
R00114_smac	.	False	Alanine, aspartate and glutamate metabolism	1.4.1.13	[c] : gln__L + akg + nadph + h --> 2 glu__L + nadp
R00093_smac	.	False	Alanine, aspartate and glutamate metabolism	1.4.1.14	[c] : gln__L + akg + nadh + h --> 2 glu__L + nad
R01648_smac	.	True	Alanine, aspartate and glutamate metabolism	2.6.1.19	[c] : 4abut + akg <==> sucsal + glu__L
R00707_smac	.	True	Alanine, aspartate and glutamate metabolism	1.2.1.88	[c] : 1pyr5c + nad + 2 h2o <==> glu__L + nadh + h
R00708_smac	.	True	Alanine, aspartate and glutamate metabolism	1.2.1.88	[c] : 1pyr5c + nadp + 2 h2o <==> glu__L + nadph + h
R00768_smac	.	False	Alanine, aspartate and glutamate metabolism	2.6.1.16	[c] : gln__L + f6p --> glu__L + gam6p
R06977_smac	.	False	Glycine, serine and threonine metabolism	2.6.1.76|2.6.1.-	[c] : glu__L + aspsa --> akg + 24dab
R01025_smac	.	False	Glycine, serine and threonine metabolism	1.1.99.1	[c] : chol + C00028 --> betald + C00030
R01514_smac	.	False	Glycine, serine and threonine metabolism	2.7.1.31	[c] : atp + glyc__R --> adp + 3pg + h
R01513_smac	.	True	Glycine, serine and threonine metabolism	1.1.1.95	[c] : 3pg + nad <==> 3php + nadh + h
R01290_smac	.	False	Glycine, serine and threonine metabolism	4.2.1.22	[c] : ser__L + hcys__L --> C02291 + h2o
R01001_smac	.	True	Glycine, serine and threonine metabolism	4.4.1.1	[c] : C02291 + h2o <==> cys__L + nh4 + 2obut
R00480_smac	.	False	Glycine, serine and threonine metabolism	2.7.2.4	[c] : atp + asp__L --> adp + 4pasp
R04173_smac	.	True	Glycine, serine and threonine metabolism	2.6.1.52	[c] : pser__L + akg <==> 3php + glu__L
R00582_smac	.	False	Glycine, serine and threonine metabolism	3.1.3.3	[c] : pser__L + h2o --> ser__L + pi
R00945_smac	.	True	Glycine, serine and threonine metabolism	2.1.2.1	[c] : mlthf + gly + h2o <==> thf + ser__L
R00996_smac	.	False	Glycine, serine and threonine metabolism	4.3.1.19	[c] : thr__L --> 2obut + nh4
R00751_smac	.	True	Glycine, serine and threonine metabolism	4.1.2.5	[c] : thr__L <==> gly + acald
R01466_smac	.	False	Glycine, serine and threonine metabolism	4.2.3.1	[c] : phom + h2o --> thr__L + pi
R01465_smac	.	True	Glycine, serine and threonine metabolism	1.1.1.103	[c] : thr__L + nad <==> C03508 + nadh + h
R00371_smac	.	True	Glycine, serine and threonine metabolism	2.3.1.29	[c] : accoa + gly <==> coa + C03508
R02291_smac	.	True	Glycine, serine and threonine metabolism	1.2.1.11	[c] : aspsa + pi + nadp <==> 4pasp + nadph + h
R00220_smac	.	True	Glycine, serine and threonine metabolism	4.3.1.17|4.3.1.19	[c] : ser__L <==> pyr + nh4
R01771_smac	.	False	Glycine, serine and threonine metabolism	2.7.1.39	[c] : atp + hom__L --> adp + phom + h
R03425_smac	.	False	Glycine, serine and threonine metabolism	1.4.4.2	[c] : gly + lpro + h --> alpro + co2
R00830_smac	.	False	Glycine, serine and threonine metabolism	2.3.1.37	[c] : succoa + gly + h --> 5aop + coa + co2
R01773_smac	.	True	Glycine, serine and threonine metabolism	1.1.1.3	[c] : hom__L + nad <==> aspsa + nadh + h
R01775_smac	.	True	Glycine, serine and threonine metabolism	1.1.1.3	[c] : hom__L + nadp <==> aspsa + nadph + h
R00221_smac	.	True	Glycine, serine and threonine metabolism	4.3.1.18	[c] : ser__D <==> pyr + nh4
R01388_smac	.	True	Glycine, serine and threonine metabolism	1.1.1.26|1.1.1.29|1.1.1.81	[c] : glyc__R + nad <==> hpyr + nadh + h
R01392_smac	.	True	Glycine, serine and threonine metabolism	1.1.1.79|1.1.1.81	[c] : glyc__R + nadp <==> hpyr + nadph + h
R04125_smac	.	False	Glycine, serine and threonine metabolism	2.1.2.10	[c] : alpro + thf --> dhlpro + mlthf + nh4
R03815_smac	.	False	Glycine, serine and threonine metabolism	1.8.1.4	[c] : dhlpro + nad --> lpro + nadh + h
R06171_smac	.	True	Glycine, serine and threonine metabolism	4.1.2.5|4.1.2.49	[c] : athr__L <==> gly + acald
#R01800_smac	.	True	Glycine, serine and threonine metabolism	2.7.8.8	[c] : C00269 + ser__L <==> cmp + C02737 + h
R01800_smac_1	.	True	Glycine, serine and threonine metabolism	2.7.8.8	[c] : cdpdag_SM + ser__L <==> cmp + ps_SM + h
R02722_smac	.	False	Glycine, serine and threonine metabolism	4.2.1.20	[c] : ser__L + 3ig3p --> trp__L + g3p + h2o
R00891_smac	.	False	Glycine, serine and threonine metabolism	4.2.1.22	[c] : ser__L + h2s --> cys__L + h2o
R07650_smac	.	False	Glycine, serine and threonine metabolism	4.1.1.86	[c] : 24dab --> C00986 + co2
R10851_smac	.	False	Glycine, serine and threonine metabolism	1.1.1.381	[c] : athr__L + nadp --> C03508 + nadph + h
R10880_smac	.	False	Monobactam biosynthesis	.	[c] : 5 atp + 3 C12323 + arg__L + ser__L + h2o --> 5 amp + 5 ppi + C17355 + C20910
R04198_smac	.	False	Monobactam biosynthesis	1.17.1.8	[c] : thdp + nad + h2o --> C20258 + nadh + h
R04199_smac	.	True	Monobactam biosynthesis	1.17.1.8	[c] : thdp + nadp + h2o <==> C20258 + nadph + h
R10147_smac	.	False	Monobactam biosynthesis	4.3.3.7	[c] : aspsa + pyr --> C20258 + h2o
R07396_smac	.	False	Cysteine and methionine metabolism	2.6.1.5|2.6.1.57	[c] : 2kmb + glu__L --> met__L + akg
R07364_smac	.	False	Cysteine and methionine metabolism	1.13.11.54	[c] : dhmtp + o2 --> 2kmb + for
R07363_smac	.	False	Cysteine and methionine metabolism	1.13.11.53	[c] : dhmtp + o2 --> C08276 + for + co
R07392_smac	.	False	Cysteine and methionine metabolism	4.2.1.109	[c] : 5mdru1p --> dkmpp + h2o
R04420_smac	.	False	Cysteine and methionine metabolism	5.3.1.23	[c] : 5mdr1p --> 5mdru1p
R04143_smac	.	False	Cysteine and methionine metabolism	2.7.1.100	[c] : atp + 5mtr --> adp + 5mdr1p + h
R01401_smac	.	False	Cysteine and methionine metabolism	3.2.2.9|3.2.2.16	[c] : 5mta + h2o --> ade + 5mtr
R01920_smac	.	False	Cysteine and methionine metabolism	2.5.1.16	[c] : ametam + ptrc --> 5mta + spmd + h
R00178_smac	.	False	Cysteine and methionine metabolism	4.1.1.50	[c] : amet + h --> ametam + co2
R00946_smac	.	False	Cysteine and methionine metabolism	2.1.1.13	[c] : 5mthf + hcys__L --> thf + met__L + h
R01286_smac	.	False	Cysteine and methionine metabolism	4.4.1.8	[c] : C02291 + h2o --> hcys__L + nh4 + pyr
R04405_smac	.	False	Cysteine and methionine metabolism	2.1.1.14	[c] : C04489 + hcys__L --> hpglu + met__L
R00177_smac	.	False	Cysteine and methionine metabolism	2.5.1.6	[c] : atp + met__L + h2o --> pi + ppi + amet
R00192_smac	.	False	Cysteine and methionine metabolism	3.3.1.1	[c] : ahcys + h2o --> adn + hcys__L
R00650_smac	.	False	Cysteine and methionine metabolism	2.1.1.10	[c] : amet + hcys__L --> ahcys + met__L
R01291_smac	.	False	Cysteine and methionine metabolism	4.4.1.21	[c] : rhcys --> dhptd + hcys__L
R00194_smac	.	False	Cysteine and methionine metabolism	3.2.2.9	[c] : ahcys + h2o --> rhcys + ade
R01288_smac	.	False	Cysteine and methionine metabolism	2.5.1.48|2.5.1.-	[c] : suchms + h2s --> hcys__L + succ
R00654_smac	.	False	Cysteine and methionine metabolism	4.4.1.11	[c] : met__L + h2o --> ch4s + nh4 + 2obut
R07395_smac	.	False	Cysteine and methionine metabolism	3.1.3.77	[c] : dkmpp + h2o --> dhmtp + pi
R00897_smac	.	False	Cysteine and methionine metabolism	2.5.1.47|2.5.1.65	[c] : acser + h2s --> cys__L + ac
R00586_smac	.	True	Cysteine and methionine metabolism	2.3.1.30	[c] : ser__L + accoa <==> acser + coa
R03132_smac	.	False	Cysteine and methionine metabolism	2.5.1.47	[c] : acser + tsul --> scys__L + ac
R00590_smac	.	False	Cysteine and methionine metabolism	4.3.1.17	[c] : ser__L --> C02218 + h2o
R02433_smac	.	True	Cysteine and methionine metabolism	2.6.1.1	[c] : Lcyst + akg <==> C05528 + glu__L
R02408_smac	.	False	Cysteine and methionine metabolism	4.4.1.1|4.4.1.8	[c] : Lcystin + h2o --> pyr + nh4 + thcys
R02619_smac	.	False	Cysteine and methionine metabolism	2.6.1.1	[c] : 3sala + akg + h --> C05527 + glu__L
R01874_smac	.	False	Cysteine and methionine metabolism	4.4.1.15	[c] : cys__D + h2o --> h2s + nh4 + pyr
R00782_smac	.	False	Cysteine and methionine metabolism	4.4.1.1|4.4.1.8	[c] : cys__L + h2o --> h2s + pyr + nh4
R03105_smac	.	False	Cysteine and methionine metabolism	2.8.1.2	[c] : mercppyr + so3 --> tsul + pyr
R00896_smac	.	True	Cysteine and methionine metabolism	2.6.1.1	[c] : cys__L + akg <==> mercppyr + C00302
R01777_smac	.	False	Cysteine and methionine metabolism	2.3.1.46	[c] : succoa + hom__L --> coa + suchms
R03260_smac	.	False	Cysteine and methionine metabolism	2.5.1.48	[c] : suchms + cys__L --> C02291 + succ
R03217_smac	.	False	Cysteine and methionine metabolism	2.5.1.48	[c] : achms + cys__L --> C02291 + ac + h
R02026_smac	.	False	Cysteine and methionine metabolism	.	[c] : achms + tsul + trdrd + h --> hcys__L + so3 + trdox + ac
R00999_smac	.	False	Cysteine and methionine metabolism	2.5.1.48	[c] : suchms + h2o --> 2obut + succ + nh4
R07136_smac	.	True	Cysteine and methionine metabolism	1.1.1.37|1.1.1.337	[c] : C11537 + nad <==> C05528 + nadh + h
R10991_smac	.	True	Cysteine and methionine metabolism	2.6.1.42	[c] : C02356 + akg <==> 2obut + glu__L
R10993_smac	.	False	Cysteine and methionine metabolism	6.3.2.2	[c] : atp + glu__L + C02356 --> adp + pi + C21015
R10994_smac	.	False	Cysteine and methionine metabolism	6.3.2.3	[c] : atp + C21015 + gly --> adp + pi + C21016
R04137_smac	.	True	Valine, leucine and isoleucine degradation	4.2.1.17	[c] : C05998 <==> C03069 + h2o
R01214_smac	.	True	Valine, leucine and isoleucine degradation	2.6.1.6|2.6.1.42	[c] : val__L + akg <==> 3mob + glu__L
R05066_smac	.	True	Valine, leucine and isoleucine degradation	1.1.1.31|1.1.1.35	[c] : C06001 + nad <==> mmtsa + nadh + h
R04204_smac	.	True	Valine, leucine and isoleucine degradation	4.2.1.17	[c] : 3hmbcoa <==> 2mb2coa + h2o
R02199_smac	.	True	Valine, leucine and isoleucine degradation	2.6.1.42	[c] : ile__L + akg <==> 3mop + glu__L
R03869_smac	.	False	Valine, leucine and isoleucine degradation	1.2.1.3	[c] : mmtsa + nad + h2o --> C02170 + nadh + h
R00922_smac	.	False	Valine, leucine and isoleucine degradation	1.2.1.27	[c] : C00349 + coa + nad --> ppcoa + co2 + nadh + h
R04203_smac	.	True	Valine, leucine and isoleucine degradation	1.1.1.35|1.1.1.178	[c] : 3hmbcoa + nad <==> C03344 + nadh + h
R04224_smac	.	True	Valine, leucine and isoleucine degradation	4.2.1.17	[c] : C03460 + h2o <==> 3hibutcoa
R01090_smac	.	True	Valine, leucine and isoleucine degradation	2.6.1.6|2.6.1.42|2.6.1.67	[c] : leu__L + akg <==> 4mop + glu__L
R04187_smac	.	True	Valine, leucine and isoleucine degradation	2.6.1.18	[c] : ala__L + mmtsa <==> pyr + 3aib
R08094_smac	.	False	Geraniol degradation	1.1.1.35	[c] : C16469 + nad --> C16471 + nadh + h
R08093_smac	.	False	Geraniol degradation	4.2.1.17	[c] : C16468 + h2o --> C16469
R03898_smac	.	False	Valine, leucine and isoleucine biosynthesis	4.2.1.35	[c] : C02226 + h2o --> C06032
R00994_smac	.	False	Valine, leucine and isoleucine biosynthesis	1.1.1.85	[c] : C06032 + nad --> 2obut + co2 + nadh + h
R05068_smac	.	True	Valine, leucine and isoleucine biosynthesis	1.1.1.86	[c] : C06007 + nadp <==> C14463 + nadph + h
R03968_smac	.	True	Valine, leucine and isoleucine biosynthesis	4.2.1.33	[c] : 3c3hmp <==> 2ippm + h2o
R04426_smac	.	True	Valine, leucine and isoleucine biosynthesis	1.1.1.85	[c] : 3c2hmp + nad <==> 3c4mop + nadh + h
R04001_smac	.	True	Valine, leucine and isoleucine biosynthesis	4.2.1.33	[c] : 3c2hmp <==> 2ippm + h2o
R01213_smac	.	False	Valine, leucine and isoleucine biosynthesis	2.3.3.13	[c] : accoa + 3mob + h2o --> 3c3hmp + coa + h
R01215_smac	.	True	Valine, leucine and isoleucine biosynthesis	2.6.1.66	[c] : val__L + pyr <==> 3mob + ala__L
R04441_smac	.	True	Valine, leucine and isoleucine biosynthesis	4.2.1.9	[c] : C04272 <==> 3mob + h2o
R05069_smac	.	True	Valine, leucine and isoleucine biosynthesis	1.1.1.86|5.4.99.3	[c] : C06006 <==> C14463
R05071_smac	.	True	Valine, leucine and isoleucine biosynthesis	1.1.1.86|5.4.99.3	[c] : alac__S <==> C04181
R05070_smac	.	False	Valine, leucine and isoleucine biosynthesis	4.2.1.9	[c] : C06007 --> 3mop + h2o
R04440_smac	.	True	Valine, leucine and isoleucine biosynthesis	1.1.1.86	[c] : C04272 + nadp <==> C04181 + nadph + h
R08648_smac	.	False	Valine, leucine and isoleucine biosynthesis	2.2.1.6	[c] : pyr + 2obut + h --> C06006 + co2
R03896_smac	.	False	Valine, leucine and isoleucine biosynthesis	4.2.1.35	[c] : C02612 --> C02226 + h2o
R00226_smac	.	False	Valine, leucine and isoleucine biosynthesis	2.2.1.6	[c] : 2 pyr + h --> alac__S + co2
R01652_P	.	False	Valine, leucine and isoleucine biosynthesis	.	[c] : 4mop + co2 <=> 3c4mop
R04617_smac	.	False	Lysine biosynthesis	6.3.2.10	[c] : atp + ugmd + alaala --> adp + pi + ugmda + h
R04365_smac	.	False	Lysine biosynthesis	2.3.1.117	[c] : succoa + thdp + h2o --> coa + sl2a6o
R04475_smac	.	True	Lysine biosynthesis	2.6.1.17	[c] : sl26da + akg <==> sl2a6o + glu__L
R02734_smac	.	False	Lysine biosynthesis	3.5.1.18	[c] : sl26da + h2o --> succ + 26dap_LL
R02735_smac	.	True	Lysine biosynthesis	5.1.1.7	[c] : 26dap_LL <==> 26dap__M
R00451_smac	.	False	Lysine biosynthesis	4.1.1.20	[c] : 26dap__M + h --> lys__L + co2
R02788_smac	.	False	Lysine biosynthesis	6.3.2.13	[c] : atp + uamag + 26dap__M --> adp + pi + ugmd + h
R01940_smac	.	False	Lysine degradation	1.2.4.2	[c] : C00322 + C15972 --> S_gtrdhdlp + co2
R02401_smac	.	True	Lysine degradation	1.2.1.20	[c] : oxptn + nad + h2o <==> glutar + nadh + h
R00462_smac	.	False	Lysine degradation	4.1.1.18	[c] : lys__L + h --> 15dap + co2
R02571_smac	.	True	Lysine degradation	2.3.1.61	[c] : glutcoa + C15973 <==> coa + S_gtrdhdlp
R03283_smac	.	False	Lysine degradation	1.2.1.3|1.2.1.47	[c] : C01149 + nad + h2o --> gbbtn + nadh + 2 h
R00448_smac	.	False	Lysine degradation	1.14.13.59	[c] : lys__L + o2 + nadph + h --> C01028 + nadp + h2o
R01990_smac	.	True	Arginine and proline metabolism	3.5.3.7	[c] : C01035 + h2o <==> 4abut + urea
R07414_smac	.	False	Arginine and proline metabolism	6.3.1.11	[c] : atp + glu__L + ptrc --> adp + pi + ggptrc
R07415_smac	.	False	Arginine and proline metabolism	1.4.3.-	[c] : ggptrc + h2o + o2 --> ggbutal + nh4 + h2o2
R07417_smac	.	True	Arginine and proline metabolism	1.2.1.-	[c] : ggbutal + nad + h2o <==> gg4abut + nadh + h
R07418_smac	.	True	Arginine and proline metabolism	1.2.1.-	[c] : ggbutal + nadp + h2o <==> gg4abut + nadph + h
R07419_smac	.	True	Arginine and proline metabolism	3.5.1.94	[c] : gg4abut + h2o <==> 4abut + glu__L
R02549_smac	.	False	Arginine and proline metabolism	1.2.1.3|1.2.1.19|1.2.1.-	[c] : 4abutn + nad + h2o --> 4abut + nadh + h
R01986_smac	.	False	Arginine and proline metabolism	1.2.1.3	[c] : 4abutn + nadp + h2o --> 4abut + nadph + h
R01154_smac	.	False	Arginine and proline metabolism	2.3.1.57	[c] : accoa + ptrc --> coa + aprut + h
R05050_smac	.	False	Arginine and proline metabolism	1.2.1.3	[c] : n4abutn + nad + h2o --> C02946 + nadh + 2 h
R01915_smac	.	False	Arginine and proline metabolism	1.5.99.6	[c] : spmd + C00028 + h2o --> C00986 + 4abutn + C00030
R02922_smac	.	False	Arginine and proline metabolism	3.5.4.1|3.5.4.21	[c] : crtn + h2o --> C02565 + nh4
R02869_smac	.	False	Arginine and proline metabolism	2.5.1.16|2.5.1.22	[c] : ametam + spmd --> 5mta + sprm + h
R00566_smac	.	False	Arginine and proline metabolism	4.1.1.19	[c] : arg__L --> agm + co2
R01157_smac	.	False	Arginine and proline metabolism	3.5.3.11	[c] : agm + h2o --> ptrc + urea
R01416_smac	.	False	Arginine and proline metabolism	3.5.3.12	[c] : agm + h2o --> C00436 + nh4
R00832_smac	.	False	Arginine and proline metabolism	2.3.1.109	[c] : succoa + arg__L --> coa + sucarg + h
R04189_smac	.	False	Arginine and proline metabolism	3.5.3.23	[c] : sucarg + 2 h2o + 2 h --> sucorn + co2 + 2 nh4
R04217_smac	.	False	Arginine and proline metabolism	2.6.1.81	[c] : sucorn + akg --> sucgsa + glu__L
R05049_smac	.	False	Arginine and proline metabolism	1.2.1.71	[c] : sucgsa + nad + h2o --> sucglu + nadh + 2 h
R00411_smac	.	False	Arginine and proline metabolism	3.5.1.96	[c] : sucglu + h2o --> glu__L + succ
R01248_smac	.	True	Arginine and proline metabolism	1.5.1.2	[c] : pro__L + nad <==> 1pyr5c + nadh + h
R01251_smac	.	True	Arginine and proline metabolism	1.5.1.2	[c] : pro__L + nadp <==> 1pyr5c + nadph + h
R01253_smac	.	False	Arginine and proline metabolism	1.5.5.2	[c] : pro__L + C15602 --> 1pyr5c + C15603
R00245_smac	.	True	Arginine and proline metabolism	1.2.1.88	[c] : glu5sa + nad + h2o <==> glu__L + nadh + 2 h
R00239_smac	.	False	Arginine and proline metabolism	2.7.2.11	[c] : atp + glu__L --> adp + glu5p
R03313_smac	.	False	Arginine and proline metabolism	1.2.1.41	[c] : glu5p + nadph + h --> glu5sa + pi + nadp
R00671_smac	.	True	Arginine and proline metabolism	4.3.1.12	[c] : C00077 <==> pro__L + nh4
R03296_smac	.	True	Arginine and proline metabolism	5.1.1.8	[c] : 4hpro_LT <==> C03440
R03291_smac	.	True	Arginine and proline metabolism	1.5.1.2	[c] : 4hpro_LT + nad <==> 1p3h5c + nadh + h
R03293_smac	.	True	Arginine and proline metabolism	1.5.1.2	[c] : 4hpro_LT + nadp <==> 1p3h5c + nadph + h
R04444_smac	.	False	Arginine and proline metabolism	1.2.1.88	[c] : 1p3h5c + nad + 2 h2o --> e4hglu + nadh + h
R04445_smac	.	False	Arginine and proline metabolism	1.2.1.88	[c] : 1p3h5c + nadp + 2 h2o --> e4hglu + nadph + h
R05051_smac	.	True	Arginine and proline metabolism	1.2.1.88	[c] : e4hglu + nadh + h <==> 4hglusa + nad + h2o
R05052_smac	.	False	Arginine and proline metabolism	2.6.1.1|2.6.1.23	[c] : e4hglu + akg --> C05946 + glu__L
R00670_smac	.	False	Arginine and proline metabolism	4.1.1.17	[c] : C00077 + h --> ptrc + co2
R02286_smac	.	False	Histidine metabolism	3.5.3.13	[c] : forglu + h2o --> Nforglu + nh4
R02285_smac	.	False	Histidine metabolism	3.5.3.8	[c] : forglu + h2o + h --> glu__L + frmd
R02288_smac	.	False	Histidine metabolism	3.5.2.7	[c] : 4izp + h2o --> forglu
R02914_smac	.	False	Histidine metabolism	4.2.1.49	[c] : urcan + h2o --> 4izp
R01168_smac	.	False	Histidine metabolism	4.3.1.3	[c] : his__L --> urcan + nh4
R04065_smac	.	False	Histidine metabolism	1.2.1.3	[c] : im4act + nad + h2o --> im4ac + nadh + 2 h
R01071_smac	.	False	Histidine metabolism	2.4.2.17	[c] : atp + prpp --> prbatp + ppi
R01163_smac	.	False	Histidine metabolism	1.1.1.23	[c] : C01929 + h2o + nad --> his__L + nadh + h
R03012_smac	.	False	Histidine metabolism	1.1.1.23	[c] : histd + nad --> C01929 + nadh + h
R03013_smac	.	False	Histidine metabolism	3.1.3.15	[c] : hisp + h2o --> histd + pi
R03243_smac	.	False	Histidine metabolism	2.6.1.9	[c] : imacp + glu__L --> hisp + akg
R03457_smac	.	False	Histidine metabolism	4.2.1.19	[c] : eig3p --> imacp + h2o
R04640_smac	.	True	Histidine metabolism	5.3.1.16	[c] : prfp <==> prlp
R04037_smac	.	False	Histidine metabolism	3.5.4.19	[c] : prbamp + h2o --> prfp
R04035_smac	.	False	Histidine metabolism	3.6.1.31	[c] : prbatp + h2o --> prbamp + ppi + h
R04558_smac	.	True	Histidine metabolism	2.4.2.-|4.1.3.-	[c] : prlp + gln__L <==> eig3p + aicar + glu__L
R11021_smac	.	True	Histidine metabolism	3.5.1.118	[c] : C20995 + h2o <==> C20994 + glu__L
R03868_smac	.	False	Tyrosine metabolism	5.2.1.2|5.2.1.4	[c] : C02167 --> C02514
R02656_smac	.	False	Tyrosine metabolism	1.13.11.4	[c] : C00628 + o2 --> C02167
R02698_smac	.	False	Tyrosine metabolism	1.14.14.9	[c] : 4hphac + o2 + nadh + h --> 34dhpha + nad + h2o
R00734_smac	.	True	Tyrosine metabolism	2.6.1.1|2.6.1.5|2.6.1.9|2.6.1.57	[c] : tyr__L + akg <==> 34hpp + glu__L
R03299_smac	.	False	Tyrosine metabolism	1.14.14.9	[c] : C05593 + o2 + nadh + h --> 34dhpha + nad + h2o
R04379_smac	.	False	Tyrosine metabolism	5.3.3.10	[c] : C04186 --> C04052
R04380_smac	.	False	Tyrosine metabolism	4.1.1.68	[c] : C04052 --> C05600 + co2
R06897_smac	.	False	Tyrosine metabolism	4.2.1.-	[c] : C05600 + h2o --> C06201
R01647_smac	.	False	Tyrosine metabolism	4.1.2.52	[c] : C06201 --> sucsal + pyr
R04418_smac	.	True	Tyrosine metabolism	1.1.1.312|1.2.1.60	[c] : C04642 + nad + h2o <==> C04186 + nadh + h
R04134_smac	.	True	Tyrosine metabolism	5.3.3.-	[c] : C03063 <==> C05600
R04132_smac	.	False	Tyrosine metabolism	4.2.1.-	[c] : C03063 + h2o --> C06201
R04880_smac	.	True	Tyrosine metabolism	1.1.1.1	[c] : C05576 + nad <==> C05577 + nadh + h
R01085_smac	.	False	Tyrosine metabolism	3.7.1.5|3.7.1.20	[c] : C02514 + h2o --> fum + pyr
R02539_smac	.	False	Phenylalanine metabolism	6.2.1.30	[c] : atp + pac + coa --> amp + ppi + phaccoa
R00694_smac	.	True	Phenylalanine metabolism	2.6.1.1|2.6.1.5|2.6.1.9|2.6.1.57	[c] : phe__L + akg <==> phpyr + glu__L
R01374_smac	.	False	Phenylalanine metabolism	1.4.99.-	[c] : C02265 + h2o + C00028 --> phpyr + nh4 + C00030
R01424_smac	.	False	Phenylalanine metabolism	3.5.1.32	[c] : C01586 + h2o --> bz + gly
R00698_smac	.	False	Phenylalanine metabolism	1.11.1.21	[c] : phe__L + o2 --> C02505 + co2
R09838_smac	.	False	Phenylalanine metabolism	1.14.13.149	[c] : phaccoa + o2 + nadph + h --> C20062 + h2o + nadp
R09837_smac	.	True	Phenylalanine metabolism	5.3.3.18	[c] : C20062 <==> C19975
R09836_smac	.	False	Phenylalanine metabolism	3.3.2.12	[c] : C19975 + h2o --> C19946
R09820_smac	.	False	Phenylalanine metabolism	1.2.1.91	[c] : C19946 + nadp + h2o --> C19945 + nadph + h
R09839_smac	.	False	Phenylalanine metabolism	2.3.1.223	[c] : C19945 + coa --> C14144 + accoa
R06942_smac	.	False	Phenylalanine metabolism	4.2.1.17	[c] : C14144 + h2o --> 3hadpcoa
R06941_smac	.	False	Phenylalanine metabolism	1.1.1.35|1.1.1.157	[c] : 3hadpcoa + nad --> oxadpcoa + nadh + h
R00829_smac	.	False	Phenylalanine metabolism	2.3.1.16|2.3.1.174	[c] : coa + oxadpcoa --> succoa + accoa
R09840_smac	.	False	Phenylalanine metabolism	3.1.2.-	[c] : phaccoa + h2o --> pac + coa
R06838_smac	.	False	Chlorocyclohexane and chlorobenzene degradation	3.1.1.45	[c] : C12838 + h2o --> C02222
R06835_smac	.	False	Chlorocyclohexane and chlorobenzene degradation	3.1.1.45	[c] : C12834 + h2o --> C12835
R03893_smac	.	False	Chlorocyclohexane and chlorobenzene degradation	3.1.1.45	[c] : C04431 + h2o --> C02222
R05511_smac	.	False	Chlorocyclohexane and chlorobenzene degradation	3.1.1.45	[c] : C04706 + h2o --> C06329
R05510_smac	.	False	Chlorocyclohexane and chlorobenzene degradation	3.1.1.45	[c] : C07090 + h2o --> C07091
R09136_smac	.	False	Chlorocyclohexane and chlorobenzene degradation	3.1.1.45	[c] : C18242 + h2o --> C18243
R03470_smac	.	False	Benzoate degradation	4.1.1.44	[c] : C01278 --> C03586 + co2 + h
R01976_smac	.	False	Benzoate degradation	1.1.1.157	[c] : 3hbcoa + nadp --> aacoa + nadph + h
R05305_smac	.	True	Benzoate degradation	1.1.1.35|1.1.1.259	[c] : C06714 + nad <==> C06715 + nadh + h
R08121_smac	.	False	Fluorobenzoate degradation	3.1.1.45	[c] : C16476 + h2o --> C02222 + C16487
R08120_smac	.	False	Fluorobenzoate degradation	3.1.1.45	[c] : C16477 + h2o --> C02222 + C16487
R02670_smac	.	False	Tryptophan metabolism	1.11.1.6|1.11.1.21	[c] : 2 C00632 + 4 o2 --> C05640 + 2 o2s + 2 h2o2 + 2 h
R01974_smac	.	False	Tryptophan metabolism	4.1.1.43|4.1.1.74	[c] : indpyr + h --> id3acald + co2
R01959_smac	.	False	Tryptophan metabolism	3.5.1.9	[c] : Lfmkynr + h2o --> for + Lkynr
R01933_smac	.	False	Tryptophan metabolism	1.2.4.2|1.8.1.4|2.3.1.61	[c] : C00322 + coa + nad --> glutcoa + co2 + nadh + h
R00988_smac	.	False	Tryptophan metabolism	3.5.1.9	[c] : nformanth + h2o --> for + anth
R00678_smac	.	False	Tryptophan metabolism	1.13.11.11|1.13.11.52	[c] : trp__L + o2 --> Lfmkynr
R02678_smac	.	False	Tryptophan metabolism	1.2.1.3	[c] : id3acald + nad + h2o --> ind3ac + nadh + 2 h
R04911_smac	.	False	Tryptophan metabolism	3.5.1.9	[c] : C05648 + h2o --> C05651 + for
R04903_smac	.	False	Tryptophan metabolism	1.2.1.3	[c] : C05634 + nad + h2o --> C05635 + 2 h + nadh
R01826_smac	.	False	Phenylalanine, tyrosine and tryptophan biosynthesis	2.5.1.54	[c] : pep + e4p + h2o --> 2dda7p + pi
R01714_smac	.	False	Phenylalanine, tyrosine and tryptophan biosynthesis	4.2.3.5	[c] : 3psme --> chor + pi
R02340_smac	.	True	Phenylalanine, tyrosine and tryptophan biosynthesis	4.1.2.8|4.2.1.20	[c] : 3ig3p <==> indole + g3p
R00674_smac	.	False	Phenylalanine, tyrosine and tryptophan biosynthesis	4.2.1.20|4.2.1.122	[c] : ser__L + indole --> trp__L + h2o
R03508_smac	.	True	Phenylalanine, tyrosine and tryptophan biosynthesis	4.1.1.48	[c] : 2cpr5p <==> 3ig3p + co2 + h2o
R03509_smac	.	True	Phenylalanine, tyrosine and tryptophan biosynthesis	5.3.1.24	[c] : pran <==> 2cpr5p
R01073_smac	.	True	Phenylalanine, tyrosine and tryptophan biosynthesis	2.4.2.18	[c] : pran + ppi <==> anth + prpp
R00985_smac	.	False	Phenylalanine, tyrosine and tryptophan biosynthesis	4.1.3.27	[c] : chor + nh4 --> anth + pyr + h2o + h
R00986_smac	.	False	Phenylalanine, tyrosine and tryptophan biosynthesis	4.1.3.27	[c] : chor + gln__L --> anth + pyr + glu__L + h
R01715_smac	.	True	Phenylalanine, tyrosine and tryptophan biosynthesis	5.4.99.5	[c] : chor <==> pphn
R01373_smac	.	False	Phenylalanine, tyrosine and tryptophan biosynthesis	4.2.1.51|4.2.1.91	[c] : pphn + h --> phpyr + h2o + co2
R01731_smac	.	False	Phenylalanine, tyrosine and tryptophan biosynthesis	2.6.1.57|2.6.1.78	[c] : asp__L + pphn --> oaa + C00826
R00691_smac	.	False	Phenylalanine, tyrosine and tryptophan biosynthesis	4.2.1.51|4.2.1.91	[c] : C00826 --> phe__L + h2o + co2
R01728_smac	.	False	Phenylalanine, tyrosine and tryptophan biosynthesis	1.3.1.12	[c] : pphn + nad --> 34hpp + co2 + nadh + h
R03460_smac	.	True	Phenylalanine, tyrosine and tryptophan biosynthesis	2.5.1.19	[c] : pep + skm5p <==> pi + 3psme
R02412_smac	.	False	Phenylalanine, tyrosine and tryptophan biosynthesis	2.7.1.71	[c] : atp + skm --> adp + skm5p + h
R02413_smac	.	True	Phenylalanine, tyrosine and tryptophan biosynthesis	1.1.1.25|1.1.1.282	[c] : skm + nadp <==> 3dhsk + nadph + h
R03084_smac	.	True	Phenylalanine, tyrosine and tryptophan biosynthesis	4.2.1.10	[c] : 3dhq <==> 3dhsk + h2o
R03083_smac	.	False	Phenylalanine, tyrosine and tryptophan biosynthesis	4.2.3.4	[c] : 2dda7p --> 3dhq + pi
R03045_smac	.	True	beta-Alanine metabolism	4.2.1.17|4.2.1.116	[c] : C05668 <==> prpncoa + h2o
R00705_smac	.	False	beta-Alanine metabolism	1.2.1.18|1.2.1.27	[c] : msa + coa + nad --> accoa + co2 + nadh + h
R00706_smac	.	False	beta-Alanine metabolism	1.2.1.18	[c] : msa + coa + nadp --> accoa + co2 + nadph + h
R00907_smac	.	True	beta-Alanine metabolism	2.6.1.18	[c] : ala__L + msa <==> pyr + ala_B
R00908_smac	.	True	beta-Alanine metabolism	2.6.1.19|2.6.1.55	[c] : ala_B + akg <==> msa + glu__L
R02473_smac	.	False	beta-Alanine metabolism	6.3.2.1	[c] : atp + pant__R + ala_B --> amp + ppi + pnto__R + h
R00489_smac	.	False	beta-Alanine metabolism	4.1.1.11|4.1.1.15	[c] : asp__L + h --> ala_B + co2
R01914_smac	.	False	beta-Alanine metabolism	1.5.3.14|1.5.99.6	[c] : spmd + o2 + h2o --> C00986 + 4abutn + h2o2
R00904_smac	.	True	beta-Alanine metabolism	1.2.1.3|1.2.1.5|1.2.1.19	[c] : bamppald + nad + h2o <==> ala_B + nadh + 2 h
R05320_smac	.	False	Taurine and hypotaurine metabolism	1.14.11.17	[c] : taur + akg + o2 --> so3 + aacald + succ + co2 + h
R00230_smac	.	True	Taurine and hypotaurine metabolism	2.3.1.8	[c] : accoa + pi <==> coa + actp
R00315_smac	.	True	Taurine and hypotaurine metabolism	2.7.2.1|2.7.2.15	[c] : atp + ac <==> adp + actp
R00747_smac	.	False	Phosphonate and phosphinate metabolism	3.11.1.1	[c] : C03167 + h2o --> acald + pi
R08871_smac	.	False	Phosphonate and phosphinate metabolism	.	[c] : C17962 + accoa --> C17949 + coa
R04152_smac	.	True	Phosphonate and phosphinate metabolism	2.6.1.37	[c] : 2ameph + pyr <==> C03167 + ala__L
R10185_smac	.	False	Phosphonate and phosphinate metabolism	2.7.8.37	[c] : atp + C20396 --> C20422 + ade
R10186_smac	.	False	Phosphonate and phosphinate metabolism	3.6.1.63	[c] : C20422 + h2o --> C20423 + ppi
R10204_smac	.	False	Phosphonate and phosphinate metabolism	4.7.1.1	[c] : C20423 --> C20440 + ch4
R10205_smac	.	False	Phosphonate and phosphinate metabolism	3.1.4.55	[c] : C20440 + h2o --> r15bp
R03596_smac	.	False	Selenocompound metabolism	1.8.1.9	[c] : C05684 + 3 nadph + 5 h --> seln + 3 nadp + 3 h2o
R03595_smac	.	False	Selenocompound metabolism	2.7.9.3	[c] : atp + seln + h2o --> amp + selnp + pi
R04770_smac	.	False	Selenocompound metabolism	4.4.1.1|4.4.1.11	[c] : selmeth + h2o --> C05703 + nh4 + 2obut
R04773_smac	.	False	Selenocompound metabolism	6.1.1.10	[c] : atp + selmeth + trnamet --> amp + ppi + C05336
R04944_smac	.	False	Selenocompound metabolism	2.5.1.48	[c] : C05702 + selcys --> selcyst + pi
R04946_smac	.	False	Selenocompound metabolism	2.5.1.48	[c] : suchms + selcys --> selcyst + succ
R03599_smac	.	False	Selenocompound metabolism	4.4.1.16	[c] : selcys + C00030 --> seln + ala__L + C00028
R04929_smac	.	False	Selenocompound metabolism	2.7.7.4	[c] : atp + sel + h --> ppi + adsel
R08219_smac	.	False	Selenocompound metabolism	2.9.1.1	[c] : C06481 + selnp --> C06482 + pi
R04941_smac	.	False	Selenocompound metabolism	4.4.1.8	[c] : selcyst + h2o --> selhcys + nh4 + pyr
R09365_smac	.	False	Selenocompound metabolism	2.1.1.13|2.1.1.14	[c] : selhcys + C04489 --> selmeth + hpglu
R09372_smac	.	False	Selenocompound metabolism	1.8.1.9	[c] : 2 nadph + 2 h + C18902 --> 2 nadp + 2 h2o + C05703
R09366_smac	.	False	Selenocompound metabolism	4.4.1.1|4.4.1.13	[c] : C05689 + h2o --> pyr + nh4 + C05703
R03970_smac	.	False	Cyanoamino acid metabolism	2.3.2.2	[c] : C02512 + glu__L --> C05711 + h2o
R10040_smac	.	False	Cyanoamino acid metabolism	3.2.1.21	[c] : C01594 + h2o --> C02659 + C00221
R03971_smac	.	False	Cyanoamino acid metabolism	2.3.2.2	[c] : C05670 + glu__L --> C06114 + h2o
R10039_smac	.	False	Cyanoamino acid metabolism	3.2.1.21	[c] : C08334 + h2o --> C18796 + C00221
R10035_smac	.	False	Cyanoamino acid metabolism	3.2.1.21	[c] : C05143 + h2o --> C03742 + C00221
R02558_smac	.	False	Cyanoamino acid metabolism	3.2.1.21|3.2.1.118	[c] : C00844 + h2o --> C00561 + glc__D
R02985_smac	.	False	Cyanoamino acid metabolism	3.2.1.21|3.2.1.117	[c] : C08325 + h2o --> C00844 + glc__D
R03193_smac	.	False	D-Glutamine and D-glutamate metabolism	6.3.2.8	[c] : atp + uamr + ala__L --> adp + pi + uama + h
R02783_smac	.	False	D-Glutamine and D-glutamate metabolism	6.3.2.9	[c] : atp + uama + glu__D --> adp + pi + uamag + h
R00260_smac	.	True	D-Glutamine and D-glutamate metabolism	5.1.1.3	[c] : glu__L <==> glu__D
R01579_smac	.	False	D-Glutamine and D-glutamate metabolism	3.5.1.2|3.5.1.35|3.5.1.38	[c] : C00819 + h2o --> glu__D + nh4
R01150_smac	.	False	D-Alanine metabolism	6.3.2.4	[c] : atp + 2 ala__D --> adp + pi + alaala + h
R00401_smac	.	True	D-Alanine metabolism	5.1.1.1	[c] : ala__L <==> ala__D
R04951_smac	.	False	Glutathione metabolism	3.4.11.1|3.4.11.2|3.4.11.23|3.4.13.-	[c] : C05729 + h2o --> C05726 + gly
R03916_smac	.	False	Glutathione metabolism	2.3.2.2	[c] : C02320 + h2o --> C05729 + glu__L
R00274_smac	.	True	Glutathione metabolism	1.11.1.9	[c] : h2o2 + 2 gthrd <==> gthox + 2 h2o
R00267_smac	.	False	Glutathione metabolism	1.1.1.42	[c] : icit + nadp --> akg + co2 + nadph + h
R00497_smac	.	False	Glutathione metabolism	6.3.2.3	[c] : atp + glucys + gly --> adp + pi + gthrd + h
R00894_smac	.	False	Glutathione metabolism	6.3.2.2	[c] : atp + glu__L + cys__L --> adp + pi + glucys + h
R00494_smac	.	False	Glutathione metabolism	3.4.19.13	[c] : gthrd + h2o --> cgly + glu__L
R00899_smac	.	False	Glutathione metabolism	3.4.11.1|3.4.11.2|3.4.11.23|3.4.13.-	[c] : cgly + h2o --> cys__L + gly
R01262_smac	.	True	Glutathione metabolism	2.3.2.2	[c] : gthrd + C00151 <==> cgly + C03740
R03522_smac	.	True	Glutathione metabolism	2.5.1.18	[c] : C01322 + gthrd <==> C00462 + C02320
R00115_smac	.	False	Glutathione metabolism	1.8.1.7	[c] : gthox + nadph + h --> 2 gthrd + nadp
R08359_smac	.	False	Glutathione metabolism	2.5.1.16	[c] : ametam + 15dap --> 5mta + C16565
R00026_smac	.	False	Starch and sucrose metabolism	3.2.1.21	[c] : C00185 + h2o --> 2 C00221
R03921_smac	.	False	Starch and sucrose metabolism	3.2.1.26	[c] : C16688 + h2o --> C02336 + C00668
R03920_smac	.	False	Starch and sucrose metabolism	2.7.1.1|2.7.1.4	[c] : atp + C02336 --> adp + f6p_B
R00802_smac	.	False	Starch and sucrose metabolism	3.2.1.20|3.2.1.26|3.2.1.48	[c] : sucr + h2o --> C02336 + C00267
R03527_smac	.	True	Starch and sucrose metabolism	3.2.1.21	[c] : C01798 + h2o <==> C01335 + C00267
R00811_smac	.	False	Starch and sucrose metabolism	2.7.1.69	sucr[e] + pep[c] --> suc6p[c] + pyr[c]
R01385_smac	.	True	Starch and sucrose metabolism	5.1.3.6	[c] : udpglcur <==> C00617
R02737_smac	.	False	Starch and sucrose metabolism	2.4.1.15	[c] : udpg + C00668 --> udp + tre6p
R00948_smac	.	False	Starch and sucrose metabolism	2.7.7.27	[c] : atp + g1p --> ppi + adpglc
R02421_smac	.	False	Starch and sucrose metabolism	2.4.1.21	[c] : adpglc --> adp + glycogen + h
R00837_smac	.	False	Starch and sucrose metabolism	3.2.1.93|3.2.1.122	[c] : h2o + tre6p --> glc__D + g6p
R00028_smac	.	False	Starch and sucrose metabolism	3.2.1.20	[c] : malt + h2o --> 2 C00267
R02780_smac	.	False	Starch and sucrose metabolism	2.7.1.69	tre[e] + pep[c] --> tre6p[c] + pyr[c]
R04111_smac	.	False	Starch and sucrose metabolism	2.7.1.69	malt[e] + pep[c] --> malt6p[c] + pyr[c]
R01201_smac	.	False	Amino sugar and nucleotide sugar metabolism	2.7.1.59	[c] : atp + acgam --> adp + acgam6p + h
R00416_smac	.	False	Amino sugar and nucleotide sugar metabolism	2.7.7.23	[c] : utp + C04501 --> ppi + uacgam
R00765_smac	.	False	Amino sugar and nucleotide sugar metabolism	3.5.99.6	[c] : gam6p + h2o --> f6p + nh4
R02059_smac	.	False	Amino sugar and nucleotide sugar metabolism	3.5.1.25	[c] : acgam6p + h2o --> gam6p + ac
R02060_smac	.	True	Amino sugar and nucleotide sugar metabolism	5.4.2.10	[c] : gam1p <==> gam6p
R05332_smac	.	False	Amino sugar and nucleotide sugar metabolism	2.3.1.157	[c] : accoa + gam1p --> coa + C04501
R00420_smac	.	False	Amino sugar and nucleotide sugar metabolism	5.1.3.14	[c] : uacgam --> uacmam
R03317_smac	.	False	Amino sugar and nucleotide sugar metabolism	1.1.1.336	[c] : uacmam + 2 nad + h2o --> uacmamu + 2 nadh + 3 h
R00660_smac	.	False	Amino sugar and nucleotide sugar metabolism	2.5.1.7	[c] : pep + uacgam --> uaccg + pi
R03191_smac	.	True	Amino sugar and nucleotide sugar metabolism	1.3.1.98	[c] : uamr + nad <==> uaccg + nadh + h
R03192_smac	.	True	Amino sugar and nucleotide sugar metabolism	1.3.1.98	[c] : uamr + nadp <==> uaccg + nadph + h
R02087_smac	.	True	Amino sugar and nucleotide sugar metabolism	5.1.3.9	[c] : acgam6p <==> acmanap
R08559_smac	.	False	Amino sugar and nucleotide sugar metabolism	2.7.1.69	acmum[e] + pep[c] --> acmum6p[c] + pyr[c]
R08555_smac	.	True	Amino sugar and nucleotide sugar metabolism	4.2.1.126	[c] : lac__D + acgam6p <==> acmum6p + h2o
R00022_smac	.	False	Amino sugar and nucleotide sugar metabolism	3.2.1.52	[c] : C01674 + h2o --> 2 acgam
R05199_smac	.	False	Amino sugar and nucleotide sugar metabolism	2.7.1.69	acgam[e] + pep[c] --> acgam6p[c] + pyr[c]
R07659_smac	.	True	Amino sugar and nucleotide sugar metabolism	2.6.1.87	[c] : udpLa4o + glu__L <==> udpLa4n + akg
R07660_smac	.	True	Amino sugar and nucleotide sugar metabolism	2.1.2.13	[c] : 10fthf + udpLa4n <==> thf + udpLa4fn
R07661_smac	.	False	Amino sugar and nucleotide sugar metabolism	2.4.2.53	[c] : udpLa4fn + C17556 --> C16156 + udp
R07658_smac	.	False	Amino sugar and nucleotide sugar metabolism	1.1.1.305	[c] : udpglcur + nad --> udpLa4o + co2 + nadh + h
R07662_smac	.	True	Amino sugar and nucleotide sugar metabolism	3.5.1.-	[c] : C16156 + h2o <==> C16157 + for
R00299_smac	.	False	Streptomycin biosynthesis	2.7.1.1|2.7.1.2	[c] : atp + glc__D --> adp + g6p + h
R01187_smac	.	False	Streptomycin biosynthesis	3.1.3.25	[c] : C04006 + h2o --> inost + pi
R06513_smac	.	False	Streptomycin biosynthesis	4.2.1.46	[c] : dtdpglu --> C11907 + h2o
R02328_smac	.	False	Streptomycin biosynthesis	2.7.7.24	[c] : dttp + g1p --> ppi + dtdpglu
R08639_smac	.	True	Streptomycin biosynthesis	5.4.2.2|5.4.2.5	[c] : g1p <==> g6p
R01183_smac	.	False	Streptomycin biosynthesis	1.1.1.18	[c] : inost + nad --> 2ins + nadh + h
R03351_smac	.	False	Lipopolysaccharide biosynthesis	2.7.7.38	[c] : ctp + kdo --> ppi + ckdo
R03350_smac	.	False	Lipopolysaccharide biosynthesis	3.1.3.45	[c] : kdo8p + h2o --> kdo + pi
R04657_smac	.	False	Lipopolysaccharide biosynthesis	2.7.1.130	[c] : atp + lipidAds --> adp + lipidA
R04606_smac	.	False	Lipopolysaccharide biosynthesis	2.4.1.182	[c] : u23ga + lipidX --> udp + lipidAds
R05645_smac	.	False	Lipopolysaccharide biosynthesis	5.3.1.28	[c] : C05382 --> gmhep7p
R05647_smac	.	False	Lipopolysaccharide biosynthesis	3.1.3.82	[c] : gmhep17bp + h2o --> gmhep1p + pi
R05646_smac	.	False	Lipopolysaccharide biosynthesis	2.7.1.167	[c] : atp + gmhep7p --> adp + gmhep17bp
R05644_smac	.	False	Lipopolysaccharide biosynthesis	2.7.7.70	[c] : atp + gmhep1p --> ppi + adphep_DD
R05146_smac	.	False	Lipopolysaccharide biosynthesis	2.3.1.241	[c] : ddcaACP + kdo2lipid4 --> kdo2lipid4L + C00229
R05075_smac	.	False	Lipopolysaccharide biosynthesis	2.3.1.243	[c] : myrsACP + kdo2lipid4L --> lipa + C00229
R05074_smac	.	False	Lipopolysaccharide biosynthesis	2.4.99.13	[c] : kdolipid4 + ckdo --> kdo2lipid4 + cmp
R04658_smac	.	False	Lipopolysaccharide biosynthesis	2.4.99.12	[c] : lipidA + ckdo --> kdolipid4 + cmp
R05176_smac	.	False	Lipopolysaccharide biosynthesis	5.1.3.20	[c] : adphep_DD --> adphep_LD
R04549_smac	.	False	Lipopolysaccharide biosynthesis	3.6.1.54	[c] : u23ga + h2o --> ump + lipidX + 2 h
R03254_smac	.	False	Lipopolysaccharide biosynthesis	2.5.1.55	[c] : pep + ara5p + h2o --> kdo8p + pi
R04550_smac	.	False	Lipopolysaccharide biosynthesis	2.3.1.191	[c] : u3hga + 3hmrsACP --> u23ga + C00229 + h
R04587_smac	.	False	Lipopolysaccharide biosynthesis	3.5.1.108	[c] : u3aga + h2o --> u3hga + ac
R04567_smac	.	False	Lipopolysaccharide biosynthesis	2.3.1.129	[c] : 3hmrsACP + uacgam --> C00229 + u3aga
R09771_smac	.	True	Lipopolysaccharide biosynthesis	3.1.3.83	[c] : C19879 + h2o <==> C19880 + pi
R09769_smac	.	False	Lipopolysaccharide biosynthesis	5.3.1.28	[c] : C05382 --> C19878
R01530_smac	.	True	Lipopolysaccharide biosynthesis	5.3.1.13	[c] : ara5p <==> ru5p__D
#took cdpea out as a reactant: check this
R_LPSSYN_SM	.	False	Cell Envelope Biosynthesis	.	[c] : 3 adphep_LD + 3 ckdo + lipa + 2 udpg --> 3 adp + 2 cdp + 3 cmp + 10 h + lps_SM + 2 udp
R05627_smac	.	False	Peptidoglycan biosynthesis	3.6.1.27	[c] : C04574 + h2o --> C17556 + pi
R05662_smac	.	True	Peptidoglycan biosynthesis	2.4.1.227	[c] : uaGgla + uacgam <==> uaaGgla + udp
R05629_smac_1	.	False	Peptidoglycan biosynthesis	2.7.8.13	[c] : uGgla + udcpp --> ump + uaGgla
R04573_smac	.	False	Peptidoglycan biosynthesis	6.3.2.10	[c] : atp + uGgl + alaala --> adp + pi + uGgla
R05630_smac_1	.	False	Peptidoglycan biosynthesis	2.7.8.13	[c] : ugmda + udcpp --> ump + uagmda
R05032_smac	.	True	Peptidoglycan biosynthesis	2.4.1.227	[c] : uagmda + uacgam <==> uaagmda + udp
R_PPTGS_lumped	.	False	Peptidoglycan biosynthesis	.	[c] : uaagmda --> h + peptido_SM + udcpdp
R_UDCPDP	.	False	Peptidoglycan biosynthesis	3.6.1.27	[c] : h2o + udcpdp --> h + pi + udcpp
R_ARTPLM1_lumped	.	True	R Group Synthesis	.	[c] : Rtotalcoa <==> pmtcoa
#R02241_smac	.	False	Glycerolipid metabolism	2.3.1.51	[c] : p1ag3p_SM + acoa --> pa_SM + coa
R02241_smac_1	.	False	Glycerolipid metabolism	2.3.1.51	[c] : p1ag3p_SM + Rtotalcoa --> pa_SM + coa
#R00851_smac	.	False	Glycerolipid metabolism	2.3.1.15	[c] : glyc3p + acoa --> p1ag3p_SM + coa
R00851_smac_1	.	False	Glycerolipid metabolism	2.3.1.15	[c] : glyc3p + Rtotalcoa --> p1ag3p_SM + coa
#other possible ways from DB to make Rtotalcoa, consider these...
#1.
#R_RTOT1	R_RTOT1	2	Rtotalflux	R Group Synthesis	.	.	.	.	.	[c] : R1coa_hs --> Rtotalcoa	.
#R_ARTFR12	R_ARTFR12	2	Rgroupartificialflux(C16:1)	R Group Synthesis	.	.	.	.	.	fadh2[m] + hdcoa[c] --> R1coa_hs[c] + fad[m]	.
#R_ARTFR13	R_ARTFR13	2	Rgroupartificialflux	R Group Synthesis	.	.	.	.	.	[c] : tdcoa --> 0.875 R1coa_hs	.
#R_ARTFR11	R_ARTFR11	2	Rgroupartificialflux	R Group Synthesis	.	.	.	.	.	[c] : pmtcoa --> R1coa_hs	.
#2.
#R_ARTCOAL1	R_ARTCOAL1	2	Rgroupcoenzymealigase	R Group Synthesis	.	.	.	.	.	[c] : Rtotal + coa <==> Rtotalcoa	.
#R_LPS2	R_LPS2	2	lipase	Triacylglycerol Synthesis	3.1.1.3	.	.	.	.	[c] : dag_hs + h2o --> Rtotal + h + mag_hs	.
#R_LPASE	R_LPASE	2	lysophospholipase	Glycerophospholipid Metabolism	.	.	.	.	.	[c] : h2o + lpchol_hs --> Rtotal + g3pc + h	.
#R_ASAH1	R_ASAH1	2	N-acylsphingosineamidohydrolase	Sphingolipid Metabolism	3.5.1.23	.	.	.	.	[l] : crm_hs + h2o --> Rtotal + sphings	.
R01011_smac	.	False	Glycerolipid metabolism	2.7.1.29	[c] : atp + dha --> adp + dhap
R00847_smac	.	False	Glycerolipid metabolism	2.7.1.30	[c] : atp + glyc --> adp + glyc3p
R01034_smac	.	True	Glycerolipid metabolism	1.1.1.6	[c] : glyc + nad <==> dha + nadh + h
R01752_smac	.	True	Glycerolipid metabolism	1.2.1.3	[c] : glyald + nad + h2o <==> glyc__R + nadh + h
R02240_smac	.	True	Glycerolipid metabolism	2.7.1.107	[c] : atp + 0.02 12dgr_SM <==> adp + h + 0.02 pa_SM
R01186_smac	.	False	Inositol phosphate metabolism	3.1.3.25	[c] : C03546 + h2o --> inost + pi
R03332_smac	.	True	Inositol phosphate metabolism	3.1.4.3|3.1.4.11|4.6.1.13	[c] : C01194 + h2o <==> mi1p__D + 12dgr_SM
R01185_smac	.	False	Inositol phosphate metabolism	3.1.3.25	[c] : mi1p__D + h2o --> inost + pi
R02782_smac	.	True	Inositol phosphate metabolism	4.2.1.44	[c] : 2ins <==> C04287 + h2o
R08603_smac	.	False	Inositol phosphate metabolism	3.7.1.22	[c] : C04287 + h2o --> C16737
R08503_smac	.	False	Inositol phosphate metabolism	5.3.1.30	[c] : C16737 --> C06892
R05661_smac	.	False	Inositol phosphate metabolism	2.7.1.92	[c] : C06892 + atp --> C06893 + adp
R09952_smac	.	True	Inositol phosphate metabolism	5.3.99.11	[c] : C20251 <==> 2ins
R09951_smac	.	True	Inositol phosphate metabolism	1.1.1.369	[c] : C19891 + nad <==> C20251 + nadh + h
R01312_smac	.	True	Glycerophospholipid metabolism	3.1.4.3	[c] : C00157 + h2o <==> 12dgr_SM + cholp
R01316_smac	.	False	Glycerophospholipid metabolism	3.1.1.32	[c] : C00157 + h2o --> C04233 + C00162
R01315_smac	.	False	Glycerophospholipid metabolism	3.1.1.4	[c] : C00157 + h2o --> C04230 + C00162
R04034_smac	.	False	Glycerophospholipid metabolism	3.1.1.32	[c] : ps_SM + h2o --> C05974 + C00162
R01470_smac_1	.	True	Glycerophospholipid metabolism	3.1.4.2|3.1.4.46	[c] : C01233 + h2o <==> etha + glyc3p + h
R02053_smac	.	True	Glycerophospholipid metabolism	3.1.1.4	[c] : pe_SM + h2o <==> 1agpe_SM + C00162
R02052_smac_1	.	True	Glycerophospholipid metabolism	3.1.4.3	[c] : pe_SM + h2o <==> 12dgr_SM + ethamp
R02054_smac	.	False	Glycerophospholipid metabolism	3.1.1.32	[c] : pe_SM + h2o --> 2agpe_SM + C00162
R00842_smac	.	True	Glycerophospholipid metabolism	1.1.1.8|1.1.1.94	[c] : glyc3p + nad <==> dhap + nadh + h
R00844_smac	.	True	Glycerophospholipid metabolism	1.1.1.94	[c] : glyc3p + nadp <==> dhap + nadph + h
R00848_smac	.	True	Glycerophospholipid metabolism	1.1.5.3	[c] : glyc3p + fad <==> dhap + fadh2
R00749_smac	.	True	Glycerophospholipid metabolism	4.3.1.7	[c] : etha <==> acald + nh4
R02029_smac	.	False	Glycerophospholipid metabolism	3.1.3.27	[c] : pgp_SM + h2o --> pg_SM + pi
R03416_smac_1	.	True	Glycerophospholipid metabolism	3.1.1.5	[c] : 1agpe_SM + h2o <==> C00162 + C01233
R03417_smac_1	.	True	Glycerophospholipid metabolism	3.1.1.5	[c] : 2agpe_SM + h2o <==> C00162 + C01233
R01799_smac	.	False	Glycerophospholipid metabolism	2.7.7.41	[c] : ctp + 0.01 pa_SM + h --> ppi + 0.01 cdpdag_SM
R02747_smac	.	False	Glycerophospholipid metabolism	3.1.1.5	[c] : C04233 + h2o --> g3pc + C00162
R02055_smac	.	False	Glycerophospholipid metabolism	4.1.1.65	[c] : ps_SM --> pe_SM + co2
R04864_smac	.	False	Glycerophospholipid metabolism	2.3.1.40	[c] : C00173 + 2agpe_SM --> C00229 + pe_SM
R01030_smac	.	False	Glycerophospholipid metabolism	3.1.4.2|3.1.4.46	[c] : g3pc + h2o --> chol + glyc3p + h
R02746_smac	.	True	Glycerophospholipid metabolism	3.1.1.5	[c] : C04230 + h2o <==> g3pc + C00162
R01797_smac	.	False	Glycerophospholipid metabolism	3.6.1.26	[c] : 0.02 cdpdag_SM + h2o --> cmp + 0.02 pa_SM + 2 h
R01801_smac	.	False	Glycerophospholipid metabolism	2.7.8.5	[c] : cdpdag_SM + glyc3p --> cmp + pgp_SM + h
R02027_smac	.	True	Glycerophospholipid metabolism	3.1.4.3|3.1.4.-	[c] : pg_SM + h2o <==> 12dgr_SM + glyc3p
R11062_smac	.	True	Glycerophospholipid metabolism	2.7.8.-	[c] : pg_SM + pe_SM <==> clpn_SM + etha
R07390_smac	.	True	Glycerophospholipid metabolism	2.7.8.-	[c] : 2 pg_SM <==> clpn_SM + glyc
R07387_smac	.	True	Ether lipid metabolism	3.1.1.4	[c] : C05212 + h2o <==> C04317 + C00060
R07379_smac	.	True	Ether lipid metabolism	3.1.1.4	[c] : C04756 + h2o <==> C04635 + C00060
R07381_smac	.	True	Ether lipid metabolism	3.1.4.3	[c] : C04756 + h2o <==> C03454 + ethamp
R07035_smac	.	True	Arachidonic acid metabolism	1.11.1.9	[c] : 2 gthrd + C05966 <==> gthox + C04742 + h2o
R07034_smac	.	True	Arachidonic acid metabolism	1.11.1.9	[c] : 2 gthrd + C05356 <==> gthox + C04805 + h2o
R01317_smac	.	True	Arachidonic acid metabolism	3.1.1.4	[c] : C00157 + h2o <==> C04230 + arachd
R07064_smac	.	True	Linoleic acid metabolism	3.1.1.4	[c] : C00157 + h2o <==> C04230 + lnlc
R07063_smac	.	True	Linoleic acid metabolism	1.14.19.3	[c] : lnlc + C00030 + o2 <==> lnlncg + C00028 + 2 h2o
R07859_smac	.	True	alpha-Linolenic acid metabolism	3.1.1.4	[c] : C00157 + h2o <==> C04230 + lnlnca
R07860_smac	.	True	alpha-Linolenic acid metabolism	3.1.1.32	[c] : C00157 + h2o <==> C04233 + lnlnca
R03355_smac	.	False	Sphingolipid metabolism	3.2.1.23	[c] : C01290 + h2o --> C01190 + gal
R04856_smac	.	False	Sphingolipid metabolism	3.1.6.1|3.1.6.8	[c] : C06125 + h2o --> C02686 + so4
R00345_smac	.	False	Pyruvate metabolism	4.1.1.31	[c] : h2o + pep + co2 --> pi + oaa + h
R00199_smac	.	False	Pyruvate metabolism	2.7.9.2	[c] : atp + pyr + h2o --> amp + pep + pi + 2 h
R02320_smac	.	True	Pyruvate metabolism	2.7.1.40	[c] : C00201 + pyr <==> C00454 + pep
R02530_smac	.	True	Pyruvate metabolism	4.4.1.5	[c] : lgt__S <==> gthrd + mthgxl
R00704_smac	.	True	Pyruvate metabolism	1.1.1.28	[c] : lac__D + nad <==> pyr + nadh + h
R01736_smac	.	True	Pyruvate metabolism	3.1.2.6	[c] : lgt__S + h2o <==> gthrd + lac__D
R00214_smac	.	False	Pyruvate metabolism	1.1.1.38|1.1.1.39	[c] : mal__L + nad --> pyr + co2 + nadh + h
R00212_smac	.	True	Pyruvate metabolism	2.3.1.54	[c] : accoa + for <==> coa + pyr
R00216_smac	.	False	Pyruvate metabolism	1.1.1.40	[c] : mal__L + nadp --> pyr + co2 + nadph + h
R01257_smac	.	True	Pyruvate metabolism	1.1.5.4	[c] : mal__L + fad <==> oaa + fadh2
R00472_smac	.	False	Pyruvate metabolism	2.3.3.9	[c] : accoa + h2o + glx --> mal__L + coa + h
R00196_smac	.	False	Pyruvate metabolism	1.1.2.3	[c] : lac__L + 2 C00125 --> pyr + 2 focytc + 2 h
R03145_smac	.	False	Pyruvate metabolism	1.2.5.1	[c] : pyr + q8 + h2o --> ac + q8h2 + co2
R00236_smac	.	True	Pyruvate metabolism	6.2.1.1	[c] : C05993 + coa <==> amp + accoa
R00316_smac	.	False	Pyruvate metabolism	6.2.1.1	[c] : atp + ac --> ppi + C05993
R00228_smac	.	True	Pyruvate metabolism	1.2.1.10	[c] : acald + coa + nad <==> accoa + nadh + h
R02527_smac	.	True	Pyruvate metabolism	1.1.1.78|1.1.1.79	[c] : lald__D + nad <==> mthgxl + nadh + h
R00317_smac	.	False	Pyruvate metabolism	3.6.1.7	[c] : actp + h2o --> ac + pi + h
R09796_smac	.	False	Pyruvate metabolism	4.2.1.130	[c] : mthgxl + h2o --> lac__D
R10866_smac	.	True	Pyruvate metabolism	1.2.7.-	[c] : pyr + coa + fldox <==> accoa + co2 + fldrd
R09220_smac	.	True	Toluene degradation	3.1.1.45	[c] : C18309 + h2o <==> C18310
R09222_smac	.	True	Toluene degradation	3.1.1.45	[c] : C18304 + h2o <==> C18305
R05632_smac	.	False	Polycyclic aromatic hydrocarbon degradation	1.14.13.1|1.14.13.135	[c] : C03203 + nadh + h + o2 --> C03012 + co2 + nad + h2o
R00818_smac	.	False	Polycyclic aromatic hydrocarbon degradation	1.14.13.1	[c] : salc + o2 + nadh + h --> catechol + co2 + nad + h2o
R05233_smac	.	True	Chloroalkane and chloroalkene degradation	1.1.1.1	[c] : C06611 + nad <==> C06613 + nadh + h
R05234_smac	.	False	Chloroalkane and chloroalkene degradation	1.1.1.1	[c] : C06612 + nad --> C16348 + nadh + h
R05237_smac	.	False	Chloroalkane and chloroalkene degradation	1.2.1.3	[c] : C06613 + h2o --> C06614 + 2 h
R05238_smac	.	False	Chloroalkane and chloroalkene degradation	1.2.1.3	[c] : C16348 + h2o --> C06615 + 2 h
R05286_smac	.	False	Chloroalkane and chloroalkene degradation	1.2.1.3	[c] : C06754 + nad + h2o --> C06755 + nadh + h
R06915_smac	.	False	Naphthalene degradation	1.14.13.1	[c] : C14088 + o2 + nadh + h --> C02923 + nad + co2 + h2o
R06936_smac	.	False	Naphthalene degradation	1.14.13.1	[c] : C14109 + o2 + nadh + h --> C14110 + nad + h2o + co2
R06917_smac	.	False	Naphthalene degradation	1.1.1.1	[c] : C14089 + nad --> C14090 + nadh + h
R06939_smac	.	False	Naphthalene degradation	1.14.13.1	[c] : C14103 + o2 + nadh + h --> C06730 + nad + h2o + co2
R06927_smac	.	False	Naphthalene degradation	1.1.1.1	[c] : C02909 + nad --> C14099 + nadh + h
R03024_smac	.	True	Aminobenzoate degradation	3.1.3.1|3.1.3.2|3.1.3.41	[c] : C03360 + h2o <==> C00870 + pi
R01421_smac	.	False	Aminobenzoate degradation	3.6.1.7	[c] : C06206 + h2o --> bz + pi
R01394_smac	.	False	Glyoxylate and dicarboxylate metabolism	5.3.1.22	[c] : hpyr --> 2h3oppan
R00479_smac	.	False	Glyoxylate and dicarboxylate metabolism	4.1.3.1	[c] : icit --> succ + glx
R00944_smac	.	False	Glyoxylate and dicarboxylate metabolism	3.5.1.10	[c] : 10fthf + h2o --> for + thf
R00465_smac	.	True	Glyoxylate and dicarboxylate metabolism	1.1.1.79	[c] : glyclt + nadp <==> glx + nadph + h
R00522_smac	.	False	Glyoxylate and dicarboxylate metabolism	4.1.1.2	[c] : h + oxa --> for + co2
R00519_smac	.	False	Glyoxylate and dicarboxylate metabolism	1.2.1.2	[c] : for + nad --> h + co2 + nadh
R02545_smac	.	True	Glyoxylate and dicarboxylate metabolism	1.1.1.93	[c] : C00552 + nad <==> C03459 + nadh + h
R06180_smac	.	True	Glyoxylate and dicarboxylate metabolism	1.1.1.93	[c] : tartr__L + nad <==> C03459 + nadh + h
R01334_smac	.	False	Glyoxylate and dicarboxylate metabolism	3.1.3.18	[c] : 2pglyc + h2o --> glyclt + pi
R01221_smac	.	False	Glyoxylate and dicarboxylate metabolism	1.4.4.2|1.8.1.4|2.1.2.10	[c] : gly + thf + nad --> mlthf + nh4 + co2 + nadh
R00009_smac	.	False	Glyoxylate and dicarboxylate metabolism	1.11.1.6|1.11.1.21	[c] : 2 h2o2 --> o2 + 2 h2o
R00470_smac	.	True	Glyoxylate and dicarboxylate metabolism	4.1.3.16|4.1.3.42	[c] : C01127 <==> pyr + glx
#total speculation: adding route for glycoaldehyde
R01333_smac	.	True	Glyoxylate and dicarboxylate metabolism	1.2.1.21	[c] : gcald + nad + h2o <==> glyclt + nadh + h
R08042_smac	.	True	Nitrotoluene degradation	1.-.-.-	[c] : C16391 + 2 nadh + 2 h <==> C16393 + 2 nad + h2o
R08017_smac	.	True	Nitrotoluene degradation	1.-.-.-	[c] : C16391 + 2 nadh + 2 h <==> C16392 + 2 nad + h2o
R08014_smac	.	True	Nitrotoluene degradation	1.-.-.-	[c] : C16391 + 2 nadph + 2 h <==> C16392 + 2 nadp + h2o
R00921_smac	.	True	Propanoate metabolism	2.3.1.8|2.3.1.222	[c] : ppcoa + pi <==> ppap + coa
R06987_smac	.	True	Propanoate metabolism	2.3.1.54	[c] : 2obut + coa <==> ppcoa + for
R00935_smac	.	False	Propanoate metabolism	1.2.1.27	[c] : mmtsa + coa + nad --> ppcoa + co2 + nadh + h
R00926_smac	.	True	Propanoate metabolism	6.2.1.1|6.2.1.17	[c] : C05983 + coa <==> amp + ppcoa
R01354_smac	.	False	Propanoate metabolism	6.2.1.1|6.2.1.17	[c] : atp + ppa --> ppi + C05983
R01353_smac	.	False	Propanoate metabolism	2.7.2.1|2.7.2.15	[c] : atp + ppa --> adp + ppap
R04424_smac	.	False	Propanoate metabolism	4.2.1.79	[c] : 2mcit --> 2mcacn + h2o
R00931_smac	.	True	Propanoate metabolism	2.3.3.5	[c] : 2mcit + coa <==> ppcoa + oaa + h2o
R04425_smac	.	True	Propanoate metabolism	4.2.1.99	[c] : micit <==> 2mcacn + h2o
R00409_smac	.	True	Propanoate metabolism	4.1.3.30	[c] : micit <==> pyr + succ
R01016_smac	.	False	Propanoate metabolism	4.2.3.3	[c] : dhap --> mthgxl + pi
R10715_smac	.	True	Propanoate metabolism	1.1.1.6	[c] : lald__L + nad <==> mthgxl + nadh + h
R10717_smac	.	False	Propanoate metabolism	1.1.1.6	[c] : acetol + nadh + h --> C00583 + nad
R02528_smac	.	False	Propanoate metabolism	1.1.1.-	[c] : mthgxl + nadph + h --> acetol + nadp
R00919_smac	.	False	Propanoate metabolism	1.3.1.84|1.3.1.-	[c] : prpncoa + nadph + h --> ppcoa + nadp
R01172_smac	.	False	Butanoate metabolism	1.2.1.10|1.2.1.57|1.2.1.87	[c] : btal + coa + nad --> btcoa + nadh + h
R00215_smac	.	False	Butanoate metabolism	1.1.1.83	[c] : mal__D + nad --> pyr + co2 + nadh + h
R01087_smac	.	True	Butanoate metabolism	5.2.1.1	[c] : male <==> fum
R02948_smac	.	False	Butanoate metabolism	4.1.1.5	[c] : alac__S --> actn__R + co2
R03707_smac	.	True	Butanoate metabolism	1.1.1.76	[c] : s23btndl + nad <==> actn__S + nadh + h
R09078_smac	.	False	Butanoate metabolism	1.1.1.304	[c] : C00741 + nadh + h --> actn__S + nad
R10505_smac	.	True	Butanoate metabolism	1.1.1.-	[c] : m23btndl + nad <==> actn__R + nadh + h
R01171_smac	.	False	Butanoate metabolism	1.3.1.44	[c] : b2coa + nadh + h --> btcoa + nad
#non-enzymatic, per KEGG
#flavin, nicotinamide and quinone coenzymes act as acceptor
R10506_smac_1	.	True	Butanoate metabolism	1.3.1.44	[c] : alac__S + nad --> C00741 + co2 + nadh + h
R10506_smac_2	.	True	Butanoate metabolism	1.3.1.44	[c] : alac__S + fad --> C00741 + co2 + fadh2
R10506_smac_3	.	True	Butanoate metabolism	1.3.1.44	[c] : alac__S + q6 --> C00741 + co2 + q6h2
R02404_smac	.	True	C5-Branched dibasic acid metabolism	6.2.1.5	[c] : atp + itacon + coa <==> adp + pi + itaccoa
R04326_smac	.	True	One carbon pool by folate	2.1.2.2	[c] : gar + methf + h2o <==> fgam + thf
R00936_smac	.	True	One carbon pool by folate	1.5.1.3	[c] : thf + nad <==> dhf + nadh + h
R00939_smac	.	True	One carbon pool by folate	1.5.1.3	[c] : thf + nadp <==> dhf + nadph + h
R02235_smac	.	True	One carbon pool by folate	1.5.1.3	[c] : dhf + nad <==> fol + nadh + h
R02236_smac	.	True	One carbon pool by folate	1.5.1.3	[c] : dhf + nadp <==> fol + nadph + h
R01224_smac	.	False	One carbon pool by folate	1.5.1.20	[c] : mlthf + nadph + h --> 5mthf + nadp
R07168_smac	.	False	One carbon pool by folate	1.5.1.20	[c] : mlthf + nadh + h --> 5mthf + nad
R01655_smac	.	True	One carbon pool by folate	3.5.4.9	[c] : methf + h2o <==> 10fthf + h
R01220_smac	.	True	One carbon pool by folate	1.5.1.5	[c] : mlthf + nadp <==> methf + nadph
R02301_smac	.	False	One carbon pool by folate	6.3.3.2	[c] : atp + 5fthf + h --> adp + pi + methf
R02300_smac	.	False	One carbon pool by folate	2.1.2.10	[c] : methf + h2o --> 5fthf + h
R03940_smac	.	True	One carbon pool by folate	2.1.2.9	[c] : mettrna + 10fthf <==> thf + fmettrna
R00937_smac	.	False	One carbon pool by folate	1.5.1.3	[c] : fol + 2 nadh + 2 h --> thf + 2 nad
R00940_smac	.	False	One carbon pool by folate	1.5.1.3	[c] : fol + 2 nadph + 2 h --> thf + 2 nadp
R00527_smac	.	False	Methane metabolism	3.1.2.12	[c] : Sfglutth + h2o --> for + gthrd
R06983_smac	.	False	Methane metabolism	1.1.1.284	[c] : hmgth + nad --> Sfglutth + nadh + h
R09099_smac	.	False	Methane metabolism	2.1.2.1	[c] : ser__L + C01217 --> C04377 + gly + h2o
R00762_smac	.	False	Methane metabolism	3.1.3.11	[c] : fdp + h2o --> f6p + pi
R00756_smac	.	False	Methane metabolism	2.7.1.11	[c] : atp + f6p --> adp + fdp + h
R01068_smac	.	True	Methane metabolism	4.1.2.13	[c] : fdp <==> dhap + g3p
R00617_smac	.	False	Thiamine metabolism	2.7.4.16	[c] : atp + thmmp --> adp + thmpp
R02134_smac	.	False	Thiamine metabolism	2.7.1.89	[c] : atp + thm --> adp + thmmp
R02133_smac	.	False	Thiamine metabolism	3.5.99.2	[c] : thm + h2o --> 4ahmmp + 4mhetz + h
R10247_smac	.	False	Thiamine metabolism	2.8.1.10	[c] : dxyl5p + C15809 + C15814 --> C20246 + C15810 + 2 h2o
R07461_smac	.	False	Thiamine metabolism	.	[c] : C15812 + C15813 --> C15814
R07460_smac	.	False	Thiamine metabolism	2.8.1.7	[c] : C15811 + cys__L --> C15812 + ala__L
R07459_smac	.	False	Thiamine metabolism	2.7.7.73	[c] : C15810 + atp --> C15813 + ppi
R04448_smac	.	False	Thiamine metabolism	2.7.1.50	[c] : atp + 4mhetz --> adp + 4mpetz
R04509_smac	.	False	Thiamine metabolism	2.7.4.7	[c] : atp + 4ampm --> adp + 2mahmp
R03471_smac	.	False	Thiamine metabolism	2.7.1.49	[c] : atp + 4ahmmp --> adp + 4ampm
R05636_smac	.	False	Thiamine metabolism	2.2.1.7	[c] : pyr + g3p --> dxyl5p + co2
R10246_smac	.	False	Thiamine metabolism	4.1.99.19	[c] : tyr__L + amet + C00030 --> C15809 + C01468 + dad_5 + met__L + C00028
R03223_smac	.	False	Thiamine metabolism	2.5.1.3	[c] : 2mahmp + 4mpetz --> ppi + thmmp
R03472_smac	.	False	Thiamine metabolism	4.1.99.17	[c] : air + amet --> 4ampm + dad_5 + met__L + for + co
R10712_smac	.	False	Thiamine metabolism	2.5.1.3	[c] : 2mahmp + C20247 --> thmmp + ppi + co2
R07281_smac	.	False	Riboflavin metabolism	4.1.99.12	[c] : ru5p__D --> db4p + for + h
R00161_smac	.	False	Riboflavin metabolism	2.7.7.2	[c] : atp + fmn --> ppi + fad
R00549_smac	.	False	Riboflavin metabolism	2.7.1.26	[c] : atp + ribflv --> adp + fmn + h
R00425_smac	.	False	Riboflavin metabolism	3.5.4.25	[c] : gtp + 3 h2o --> for + 25drapp + ppi + 2 h
R03459_smac	.	False	Riboflavin metabolism	3.5.4.26	[c] : 25drapp + h2o + h --> 5apru + nh4
R03458_smac	.	False	Riboflavin metabolism	1.1.1.193	[c] : 5apru + nadph + h --> 5aprbu + nadp
R07280_smac_added	.	False	Riboflavin metabolism	3.1.3.-	[c] : 5aprbu + h2o --> 4r5au + pi
R04457_smac	.	False	Riboflavin metabolism	2.5.1.78	[c] : 4r5au + db4p --> dmlz + 2 h2o + pi
R00066_smac	.	False	Riboflavin metabolism	2.5.1.9	[c] : 2 dmlz --> ribflv + 4r5au
R05706_smac	.	True	Riboflavin metabolism	1.5.1.38|1.5.1.39|1.5.1.-	[c] : fmnh2 + nadp <==> fmn + nadph + h
R05707_smac	.	True	Riboflavin metabolism	1.5.1.30|1.5.1.41	[c] : rbflvrd + nadp <==> ribflv + nadph + h
R09750_smac	.	True	Riboflavin metabolism	1.5.1.41	[c] : rbflvrd + nad <==> ribflv + nadh + h
R01710_smac	.	True	Vitamin B6 metabolism	1.4.3.5	[c] : pydam + h2o + o2 <==> pydx + nh4 + h2o2
R00277_smac	.	False	Vitamin B6 metabolism	1.4.3.5	[c] : pyam5p + h2o + o2 --> pydx5p + nh4 + h2o2
R02493_smac	.	False	Vitamin B6 metabolism	2.7.1.35	[c] : atp + pydam --> adp + pyam5p + h
R01909_smac	.	False	Vitamin B6 metabolism	2.7.1.35	[c] : atp + pydxn --> adp + pdx5p + h
R00174_smac	.	False	Vitamin B6 metabolism	2.7.1.35	[c] : atp + pydx --> adp + pydx5p + h
R05086_smac	.	False	Vitamin B6 metabolism	4.2.3.1	[c] : phthr + h2o --> 4hthr + pi
R05681_smac	.	False	Vitamin B6 metabolism	1.1.1.262	[c] : phthr + nad --> C07335 + nadh + h
R05085_smac	.	True	Vitamin B6 metabolism	2.6.1.52	[c] : phthr + akg <==> ohpb + glu__L
R04210_smac	.	True	Vitamin B6 metabolism	1.1.1.290	[c] : 4per + nad <==> ohpb + nadh + h
R01825_smac	.	True	Vitamin B6 metabolism	1.2.1.72	[c] : e4p + nad + h2o <==> 4per + nadh + h
R00278_smac	.	False	Vitamin B6 metabolism	1.4.3.5	[c] : pdx5p + o2 --> h2o2 + pydx5p
R01711_smac	.	True	Vitamin B6 metabolism	1.1.3.12|1.4.3.5	[c] : pydxn + o2 <==> pydx + h2o2
R05838_smac	.	False	Vitamin B6 metabolism	2.6.99.2	[c] : C11638 + dxyl5p --> pdx5p + pi + 2 h2o
R07406_smac	.	False	Vitamin B6 metabolism	.	[c] : C07335 --> C11638 + co2
#original reaction has C01401 alanine; replaced with ala__L (C) and ala__D; no EC in KEGG, no gpr
R05840_smac1	.	False	Vitamin B6 metabolism	.	[c] : gcald + 2obut + ala__L --> pydxn
R05840_smac2	.	False	Vitamin B6 metabolism	.	[c] : gcald + 2obut + ala__D --> pydxn
R07410_smac	.	False	Nicotinate and nicotinamide metabolism	1.4.1.21	[c] : asp__L + nad --> iasp + nadh + 2 h
R07407_smac	.	False	Nicotinate and nicotinamide metabolism	1.4.1.21	[c] : asp__L + nadp --> iasp + nadph + 2 h
R03004_smac	.	False	Nicotinate and nicotinamide metabolism	3.6.1.9|3.6.1.22	[c] : dnad + h2o --> amp + nicrnt + 2 h
R00481_smac	.	False	Nicotinate and nicotinamide metabolism	1.4.3.16	[c] : asp__L + o2 --> iasp + h2o2
R04292_smac	.	False	Nicotinate and nicotinamide metabolism	2.5.1.72	[c] : iasp + dhap --> quln + 2 h2o + pi
R03348_smac	.	False	Nicotinate and nicotinamide metabolism	2.4.2.19	[c] : 2 h + quln + prpp --> nicrnt + ppi + co2
R03540_smac	.	False	Nicotinate and nicotinamide metabolism	3.5.1.107	[c] : malm + h2o --> male + nh4
R09125_smac	.	False	Nicotinate and nicotinamide metabolism	1.13.11.9	[c] : C01059 + o2 --> C18232
R08764_smac	.	False	Nicotinate and nicotinamide metabolism	1.14.13.114	[c] : C01020 + nadh + o2 + h --> C01059 + nad + co2 + h2o
R02295_smac	.	True	Nicotinate and nicotinamide metabolism	2.4.2.1	[c] : nicrns + pi <==> nac + C00620 + h
R03005_smac	.	True	Nicotinate and nicotinamide metabolism	2.7.7.1|2.7.7.18	[c] : atp + nicrnt <==> ppi + dnad
R00257_smac	.	False	Nicotinate and nicotinamide metabolism	6.3.5.1	[c] : atp + dnad + gln__L + h2o --> amp + ppi + nad + glu__L + h
R02322_smac	.	False	Nicotinate and nicotinamide metabolism	3.5.1.42	[c] : nmn + h2o --> nicrnt + nh4
R01724_smac	.	True	Nicotinate and nicotinamide metabolism	6.3.4.21	[c] : nicrnt + ppi + adp + pi <==> nac + prpp + atp + h2o + h
R01268_smac	.	False	Nicotinate and nicotinamide metabolism	3.5.1.19	[c] : ncam + h2o --> nac + nh4
R00103_smac	.	False	Nicotinate and nicotinamide metabolism	3.6.1.9|3.6.1.22	[c] : nad + h2o --> amp + nmn + 2 h
R00137_smac	.	True	Nicotinate and nicotinamide metabolism	2.7.7.1|2.7.7.18	[c] : atp + nmn <==> ppi + nad
R02324_smac	.	False	Nicotinate and nicotinamide metabolism	2.7.1.22	[c] : atp + rnam --> adp + nmn + h
R01273_smac	.	False	Nicotinate and nicotinamide metabolism	3.2.2.1|3.2.2.3	[c] : rnam + h2o --> ncam + rib__D
R02294_smac	.	True	Nicotinate and nicotinamide metabolism	2.4.2.1	[c] : rnam + pi <==> ncam + C00620
R00104_smac	.	False	Nicotinate and nicotinamide metabolism	2.7.1.23	[c] : atp + nad --> adp + nadp + h
R00112_smac	.	True	Nicotinate and nicotinamide metabolism	1.6.1.1|1.6.1.2|1.6.1.3	[c] : nadph + nad <==> nadp + nadh
R09126_smac	.	False	Nicotinate and nicotinamide metabolism	3.5.1.106	[c] : C18232 + h2o --> malm + for
R09473_smac	.	False	Nicotinate and nicotinamide metabolism	1.17.2.1	[c] : nac + h2o + 2 C00923 --> C01020 + 2 C00924 + 2 h
R02323_smac	.	False	Nicotinate and nicotinamide metabolism	3.1.3.5|3.1.3.-	[c] : nmn + h2o --> rnam + pi
R03346_smac	.	False	Nicotinate and nicotinamide metabolism	3.1.3.5|3.1.3.-	[c] : nicrnt + h2o --> nicrns + pi
R00130_smac	.	False	Pantothenate and CoA biosynthesis	2.7.1.24	[c] : atp + dpcoa --> adp + coa + h
R01625_smac	.	False	Pantothenate and CoA biosynthesis	2.7.8.7|2.7.8.-	[c] : coa + apoACP --> pap + C00229
R01623_smac	.	False	Pantothenate and CoA biosynthesis	3.1.4.14	[c] : C00229 + h2o --> pan4p + apoACP
R02971_smac	.	False	Pantothenate and CoA biosynthesis	2.7.1.33|2.7.1.34	[c] : atp + ptth --> adp + pan4p
R03269_smac	.	False	Pantothenate and CoA biosynthesis	4.1.1.36	[c] : 4ppcys --> pan4p + co2
R04391_smac	.	False	Pantothenate and CoA biosynthesis	2.7.1.33	[c] : atp + ptcys --> adp + 4ppcys
R04230_smac	.	False	Pantothenate and CoA biosynthesis	6.3.2.5	[c] : atp + 4ppan + cys__L --> amp + ppi + 4ppcys + h
R04231_smac	.	False	Pantothenate and CoA biosynthesis	6.3.2.5	[c] : ctp + 4ppan + cys__L --> cmp + ppi + 4ppcys + h
R03018_smac	.	False	Pantothenate and CoA biosynthesis	2.7.1.33	[c] : atp + pnto__R --> adp + 4ppan + h
R02472_smac	.	True	Pantothenate and CoA biosynthesis	1.1.1.169	[c] : pant__R + nadp <==> 2dhp + nadph + h
R01226_smac	.	False	Pantothenate and CoA biosynthesis	2.1.2.11	[c] : mlthf + 3mob + h2o --> thf + 2dhp
R01209_smac	.	False	Pantothenate and CoA biosynthesis	4.2.1.9	[c] : 23dhmb --> 3mob + h2o
R03051_smac	.	False	Pantothenate and CoA biosynthesis	1.1.1.86	[c] : C00900 + nadph + h --> 23dhmb + nadp
R00006_smac	.	False	Pantothenate and CoA biosynthesis	2.2.1.6	[c] : 2 pyr --> C00900 + co2
R03035_smac	.	True	Pantothenate and CoA biosynthesis	2.7.7.3	[c] : atp + pan4p <==> ppi + dpcoa
R05145_smac	.	False	Biotin metabolism	6.3.4.9|6.3.4.10|6.3.4.11|6.3.4.15	[c] : btamp + C06249 --> amp + C06250
R01074_smac	.	False	Biotin metabolism	6.2.1.11|6.3.4.9|6.3.4.10|6.3.4.11|6.3.4.15	[c] : atp + btn + h --> ppi + btamp
R01078_smac	.	False	Biotin metabolism	2.8.1.6	[c] : dtbt + C17023 + 2 amet + 2 C05359 + 2 h --> btn + 2 met__L + 2 dad_5
R03182_smac	.	False	Biotin metabolism	6.3.3.3	[c] : atp + dann + co2 --> adp + pi + dtbt + 3 h
R03231_smac	.	False	Biotin metabolism	2.6.1.62	[c] : amet + 8aonn --> amob + dann
R03210_smac	.	False	Biotin metabolism	2.3.1.47	[c] : pmcoa + ala__L --> 8aonn + coa + co2
R09725_smac	.	False	Biotin metabolism	3.1.1.85	[c] : C19846 + h2o --> C19845 + meoh
R10124_smac	.	False	Biotin metabolism	2.3.1.47	[c] : C19845 + ala__L --> 8aonn + C00229 + co2
R09543_smac	.	False	Biotin metabolism	2.1.1.197	[c] : amet + malACP --> ahcys + C19673
R10116_smac	.	False	Biotin metabolism	1.1.1.100	[c] : C20372 + nadph + h --> C20373 + nadp
R10117_smac	.	False	Biotin metabolism	4.2.1.59	[c] : C20373 --> C20374 + h2o
R10119_smac	.	False	Biotin metabolism	2.3.1.41|2.3.1.179	[c] : C20375 + malACP --> C20376 + co2 + C00229
R10120_smac	.	False	Biotin metabolism	1.1.1.100	[c] : C20376 + nadph + h --> C20377 + nadp
R10121_smac	.	False	Biotin metabolism	4.2.1.59	[c] : C20377 --> C20378 + h2o
R10127_smac	.	False	Biotin metabolism	1.-.-.-	[c] : btnso + nadph + h --> btn + nadp + h2o
R10115_smac	.	False	Biotin metabolism	2.3.1.41|2.3.1.179	[c] : C19673 + malACP --> C20372 + co2 + C00229
R07768_smac	.	False	Lipoic acid metabolism	2.8.1.8	[c] : ocACP + 2 C17023 + 2 amet --> C16239 + 2 met__L + 2 dad_5
R07769_smac	.	False	Lipoic acid metabolism	2.3.1.181	[c] : C16239 + C16240 --> C16237 + C00229
R07771_smac	.	False	Lipoic acid metabolism	2.7.7.63	[c] : C16238 + C16240 --> C16237 + amp
R07767_smac	.	False	Lipoic acid metabolism	2.8.1.8	[c] : C16236 + 2 C17023 + 2 amet --> C16237 + 2 met__L + 2 dad_5
R07766_smac	.	False	Lipoic acid metabolism	2.3.1.181	[c] : ocACP + C16240 --> C16236 + C00229
R07770_smac	.	False	Lipoic acid metabolism	2.7.7.63	[c] : atp + lipoate --> ppi + C16238
R01716_smac	.	False	Folate biosynthesis	2.6.1.85	[c] : chor + gln__L --> 4adcho + glu__L
R05553_smac	.	False	Folate biosynthesis	4.1.3.38	[c] : 4adcho --> 4abz + pyr + h
R00942_smac	.	False	Folate biosynthesis	6.3.2.17	[c] : atp + thf + glu__L --> adp + pi + thfglu + h
R02237_smac	.	False	Folate biosynthesis	6.3.2.12|6.3.2.17	[c] : atp + dhpt + glu__L --> adp + pi + dhf
R03067_smac	.	False	Folate biosynthesis	2.5.1.15	[c] : 6hmhptpp + 4abz --> ppi + dhpt
R03066_smac	.	False	Folate biosynthesis	2.5.1.15	[c] : 6hmhpt + 4abz --> dhpt + h2o
R03503_smac	.	False	Folate biosynthesis	2.7.6.3	[c] : atp + 6hmhpt --> amp + 6hmhptpp + h
R03504_smac	.	False	Folate biosynthesis	4.1.2.25	[c] : dhnpt --> gcald + 6hmhpt
R04639_smac	.	False	Folate biosynthesis	3.5.4.16	[c] : C06148 --> ahdt + h2o
R05048_smac	.	False	Folate biosynthesis	3.5.4.16	[c] : ptp --> C06148
R05046_smac	.	False	Folate biosynthesis	3.5.4.16	[c] : C05922 + h2o --> ptp + for
R00428_smac	.	False	Folate biosynthesis	3.5.4.16	[c] : gtp + h2o --> C05922
R04620_smac	.	False	Folate biosynthesis	3.1.3.1	[c] : ahdt + 3 h2o --> dhnpt + 3 pi + 2 h
R04286_smac	.	False	Folate biosynthesis	4.2.3.12	[c] : ahdt --> C03684 + pppi
R09394_smac	.	False	Folate biosynthesis	4.1.99.18	[c] : gtp + h2o --> C18239 + ppi
R09395_smac	.	False	Folate biosynthesis	2.8.1.12	[c] : C18239 + 2 C17023 --> C05924
R09959_smac	.	False	Folate biosynthesis	4.1.2.50	[c] : ahdt + h2o --> C20239 + acald + pppi
R10002_smac	.	False	Folate biosynthesis	4.3.99.3	[c] : C20239 --> C20248 + nh4
R09978_smac	.	False	Folate biosynthesis	6.3.4.20	[c] : C20248 + nh4 + atp --> C15996 + adp + pi + h2o
R07605_smac	.	False	Folate biosynthesis	1.7.1.13	[c] : C15996 + 2 nadph + 2 h --> C16675 + 2 nadp
R06895_smac	.	False	Porphyrin and chlorophyll metabolism	1.3.99.22	[c] : cpppg3 + 2 amet --> pppg9 + 2 co2 + 2 met__L + 2 dad_5
R00097_smac	.	False	Porphyrin and chlorophyll metabolism	1.16.1.3	[c] : nadh + 2 aqcobal + h --> nad + 2 cbl2 + 2 h2o
R03220_smac	.	False	Porphyrin and chlorophyll metabolism	1.3.3.3	[c] : cpppg3 + o2 + 2 h --> pppg9 + 2 co2 + 2 h2o
R07411_smac	.	False	Porphyrin and chlorophyll metabolism	2.5.1.-	[c] : pheme + h2o + frdp --> hemeO + ppi
R00310_smac	.	False	Porphyrin and chlorophyll metabolism	4.99.1.1	[c] : ppp9 + C14818 --> pheme + 2 h
R00078_smac	.	False	Porphyrin and chlorophyll metabolism	1.16.3.1	[c] : o2 + 4 C14818 + 4 h --> 4 fe3 + 2 h2o
R03197_smac	.	False	Porphyrin and chlorophyll metabolism	4.1.1.37	[c] : uppg3 + 4 h --> cpppg3 + 4 co2
R03165_smac	.	False	Porphyrin and chlorophyll metabolism	4.2.1.75	[c] : hmbil --> uppg3 + h2o
R03194_smac	.	False	Porphyrin and chlorophyll metabolism	2.1.1.107	[c] : 2 amet + uppg3 --> 2 ahcys + dscl + h
R04972_smac	.	False	Porphyrin and chlorophyll metabolism	4.1.1.37	[c] : uppg1 + 4 h --> cpppg1 + 4 co2
R00084_smac	.	False	Porphyrin and chlorophyll metabolism	2.5.1.61	[c] : 4 ppbng + h2o --> hmbil + 4 nh4
R00036_smac	.	False	Porphyrin and chlorophyll metabolism	4.2.1.24	[c] : 2 5aop --> ppbng + 2 h2o + h
R02272_smac	.	False	Porphyrin and chlorophyll metabolism	5.4.3.8	[c] : glu1sa --> 5aop
R04109_smac	.	False	Porphyrin and chlorophyll metabolism	1.2.1.70	[c] : glutrna + nadph + h --> glu1sa + trnaglu + nadp
R05578_smac	.	False	Porphyrin and chlorophyll metabolism	6.1.1.17|6.1.1.24	[c] : trnaglu + glu__L + atp --> glutrna + ppi + amp
R02864_smac	.	False	Porphyrin and chlorophyll metabolism	4.99.1.4	[c] : C14818 + scl --> sheme + 3 h
R03947_smac	.	False	Porphyrin and chlorophyll metabolism	1.3.1.76	[c] : dscl + nad --> scl + nadh + h
R05220_smac	.	False	Porphyrin and chlorophyll metabolism	2.5.1.17	[c] : co1dam + atp --> adcobdam + pppi
R07268_smac	.	False	Porphyrin and chlorophyll metabolism	2.5.1.17	[c] : atp + cbi --> pppi + adocbi
R01492_smac	.	False	Porphyrin and chlorophyll metabolism	2.5.1.17	[c] : atp + cbl1 --> pppi + adocbl
R09489_smac	.	False	Porphyrin and chlorophyll metabolism	1.3.5.3	[c] : pppg9 + 3 mqn8 --> ppp9 + 3 mql8
R05688_smac	.	False	Terpenoid backbone biosynthesis	1.1.1.267	[c] : dxyl5p + nadph + h --> 2me4p + nadp
R05633_smac	.	False	Terpenoid backbone biosynthesis	2.7.7.60	[c] : 2me4p + ctp + h --> 4c2me + ppi
R05634_smac	.	False	Terpenoid backbone biosynthesis	2.7.1.148	[c] : 4c2me + atp --> 2p4c2me + adp + h
R05637_smac	.	False	Terpenoid backbone biosynthesis	4.6.1.12	[c] : 2p4c2me --> 2mecdp + cmp
R08689_smac	.	False	Terpenoid backbone biosynthesis	1.17.7.1	[c] : 2mecdp + 2 fdxrd --> h2mb4p + h2o + 2 fdxox
R08210_smac	.	False	Terpenoid backbone biosynthesis	1.17.1.2	[c] : h2mb4p + nadh + h --> dmpp + nad + h2o
R07219_smac	.	False	Terpenoid backbone biosynthesis	1.17.1.2	[c] : h2mb4p + nadph + h --> dmpp + nadp + h2o
R05884_smac	.	False	Terpenoid backbone biosynthesis	1.17.1.2	[c] : h2mb4p + nadph + h --> ipdp + nadp + h2o
R08209_smac	.	False	Terpenoid backbone biosynthesis	1.17.1.2	[c] : h2mb4p + nadh + h --> ipdp + nad + h2o
R01658_smac	.	False	Terpenoid backbone biosynthesis	2.5.1.1	[c] : dmpp + ipdp --> ppi + grdp
R02003_smac	.	False	Terpenoid backbone biosynthesis	2.5.1.10	[c] : grdp + ipdp --> ppi + frdp
R06447_smac	.	False	Terpenoid backbone biosynthesis	2.5.1.31	[c] : frdp + 8 ipdp --> C04574 + 8 ppi
R09248_smac	.	False	Terpenoid backbone biosynthesis	2.5.1.90	[c] : frdp + 5 ipdp --> octdp + 5 ppi
R10859_smac	.	False	Terpenoid backbone biosynthesis	1.17.7.3	[c] : 2mecdp + fldrd --> h2mb4p + h2o + fldox
R06366_smac	.	False	Limonene and pinene degradation	1.2.1.3	[c] : pylald + h2o + nad --> C11924 + nadh + h
R06412_smac	.	False	Limonene and pinene degradation	4.2.1.17	[c] : C11945 + h2o --> C11947
R06411_smac	.	False	Limonene and pinene degradation	4.2.1.17	[c] : C11946 + h2o --> C11947
R00798_smac	.	True	Nitrogen metabolism	1.7.99.4	[c] : no2 + C00028 + h2o <==> no3 + C00030
R00025_smac	.	False	Nitrogen metabolism	1.13.12.16	[c] : C18091 + o2 + fmnh2 --> acald + no2 + fmn + h2o
R00143_smac	.	False	Nitrogen metabolism	1.7.1.10|1.7.99.1	[c] : C00192 + nadh + h --> nh4 + nad + h2o
R03546_smac	.	False	Nitrogen metabolism	4.2.1.104	[c] : cynt + h + hco3 --> co2 + C01563
R10092_smac	.	False	Nitrogen metabolism	4.2.1.1	[c] : co2 + h2o --> hco3 + h
R00787_smac	.	False	Nitrogen metabolism	1.7.1.4|1.7.1.15	[c] : no2 + 3 nadh + 3 h --> nh4 + 3 nad + 2 h2o
R_NO3t2	nitratetransportinviaprotonsymport	False	Transport, Extracellular	.	h[e] + no3[e] --> h[c] + no3[c]
R_NO2t2r	nitritetransportinviaprotonsymport,reversible	True	Transport, Extracellular	.	h[e] + no2[e] <==> h[c] + no2[c]
R00858_smac	.	True	Sulfur metabolism	1.8.1.2	[c] : h2s + 3 nadp + 3 h2o <==> so3 + 3 nadph + 5 h
R00508_smac	.	False	Sulfur metabolism	3.1.3.7	[c] : paps + h2o --> aps + pi
R00188_smac_added	.	False	Sulfur metabolism	3.1.3.7	[c] : h2o + pap --> amp + pi
R02021_smac	.	False	Sulfur metabolism	1.8.4.8	[c] : trdrd + paps --> trdox + so3 + pap + 2 h
R10203_smac	.	False	Sulfur metabolism	.	[c] : C11142 + 2 fmnh2 + 2 o2 --> mso3 + fald + 2 fmn + 2 h2o
R10206_smac	.	False	Sulfur metabolism	1.14.14.5	[c] : mso3 + fmnh2 + o2 --> fmn + so3 + h2o + fald
R01931_smac	.	False	Sulfur metabolism	2.8.1.1	[c] : tsul + cyan --> so3 + tcynt
R10150_smac	.	False	Sulfur metabolism	.	[c] : C02084 + 2 C05359 --> 2 tsul
R07210_smac	.	False	Sulfur metabolism	1.14.14.5	[c] : C15521 + fmnh2 + o2 --> C00071 + fmn + so3 + h2o
R_TAURabc	taurinetransportviaABCsystem	False	Transport, Extracellular	.	atp[c] + h2o[c] + taur[e] --> adp[c] + h[c] + pi[c] + taur[c]
R_C15521abc	C15521transportviaABCsystem	False	Transport, Extracellular	.	atp[c] + h2o[c] + C15521[e] --> adp[c] + h[c] + pi[c] + C15521[c]
R_SULabc	sulfatetransportviaABCsystem	False	Transport, Extracellular	.	atp[c] + h2o[c] + so4[e] --> adp[c] + h[c] + pi[c] + so4[c]
R05099_smac	.	True	Caprolactam degradation	1.2.1.4|1.2.1.63	[c] : C06102 + nadp + h2o <==> C06104 + nadph + h
R03751_smac	.	True	Caprolactam degradation	3.1.1.17	[c] : C01880 + h2o <==> C06103
R03656_smac	.	False	Aminoacyl-tRNA biosynthesis	6.1.1.5	[c] : atp + ile__L + trnaile --> amp + ppi + iletrna
R03648_smac	.	False	Aminoacyl-tRNA biosynthesis	6.1.1.22	[c] : atp + asn__L + trnaasn --> amp + ppi + asntrna
R03655_smac	.	False	Aminoacyl-tRNA biosynthesis	6.1.1.21	[c] : atp + his__L + trnahis --> amp + ppi + histrna
R03660_smac	.	False	Aminoacyl-tRNA biosynthesis	6.1.1.20	[c] : atp + phe__L + trnaphe --> amp + ppi + phetrna
R03646_smac	.	False	Aminoacyl-tRNA biosynthesis	6.1.1.19	[c] : atp + arg__L + trnaarg --> amp + ppi + argtrna
R03652_smac	.	False	Aminoacyl-tRNA biosynthesis	6.1.1.18	[c] : atp + gln__L + trnagln --> amp + ppi + glntrna
R03650_smac	.	False	Aminoacyl-tRNA biosynthesis	6.1.1.16	[c] : atp + cys__L + trnacys --> amp + ppi + cystrna
R03654_smac	.	False	Aminoacyl-tRNA biosynthesis	6.1.1.14	[c] : atp + gly + trnagly --> amp + ppi + glytrna
R05577_smac	.	False	Aminoacyl-tRNA biosynthesis	6.1.1.12|6.1.1.23	[c] : trnaasp + asp__L + atp --> asptrna + ppi + amp
R03662_smac	.	False	Aminoacyl-tRNA biosynthesis	6.1.1.11	[c] : atp + ser__L + trnaser --> amp + ppi + sertrna
R03659_smac	.	False	Aminoacyl-tRNA biosynthesis	6.1.1.10	[c] : atp + met__L + trnamet --> amp + ppi + mettrna
R03665_smac	.	False	Aminoacyl-tRNA biosynthesis	6.1.1.9	[c] : atp + val__L + trnaval --> amp + ppi + valtrna
R03038_smac	.	False	Aminoacyl-tRNA biosynthesis	6.1.1.7	[c] : atp + ala__L + trnaala --> amp + ppi + alatrna
R03658_smac	.	False	Aminoacyl-tRNA biosynthesis	6.1.1.6	[c] : atp + lys__L + C01646 --> amp + ppi + lystrna
R03657_smac	.	False	Aminoacyl-tRNA biosynthesis	6.1.1.4	[c] : atp + leu__L + trnaleu --> amp + ppi + leutrna
R03663_smac	.	False	Aminoacyl-tRNA biosynthesis	6.1.1.3	[c] : atp + thr__L + trnathr --> amp + ppi + thrtrna
R03664_smac	.	False	Aminoacyl-tRNA biosynthesis	6.1.1.2	[c] : atp + trp__L + trnatrp --> amp + ppi + trptrna
R02918_smac	.	False	Aminoacyl-tRNA biosynthesis	6.1.1.1	[c] : atp + tyr__L + trnatyr --> amp + ppi + tyrtrna
R03661_smac	.	False	Aminoacyl-tRNA biosynthesis	6.1.1.15	[c] : atp + pro__L + trnapro --> amp + ppi + protrna
R03905_smac	.	False	Aminoacyl-tRNA biosynthesis	6.3.5.7	[c] : C06112 + gln__L + atp + h2o --> glntrna + glu__L + pi + adp
R04212_smac	.	False	Aminoacyl-tRNA biosynthesis	6.3.5.6	[c] : C06113 + gln__L + atp + h2o --> asntrna + glu__L + pi + adp
R08218_smac	.	False	Aminoacyl-tRNA biosynthesis	6.1.1.11	[c] : atp + ser__L + C16636 --> amp + ppi + C06481
R01274_smac	.	False	Biosynthesis of unsaturated fatty acids	3.1.2.2|3.1.2.22	[c] : pmtcoa + h2o --> coa + hdca + h
R08174_smac	.	False	Biosynthesis of unsaturated fatty acids	3.1.2.2	[c] : stcoa + h2o --> coa + ocdca + h
R08176_smac	.	False	Biosynthesis of unsaturated fatty acids	3.1.2.2	[c] : odecoa + h2o --> coa + C00712 + h
R01505_smac	.	True	Biosynthesis of siderophore group nonribosomal peptides	1.3.1.28	[c] : 23ddhb + nad <==> 23dhb + nadh + h
R03037_smac	.	True	Biosynthesis of siderophore group nonribosomal peptides	3.3.2.1	[c] : ichor + h2o <==> 23ddhb + pyr
R_H2Ot	.	True	Transport, Extracellular	.	h2o[e] <==> h2o[c]
R_PNTOt2	.	True	Transport, Extracellular	.	h[e] + pnto__R[e] <==> h[c] + pnto__R[c]
R_FORt	.	True	Transport, Extracellular	.	for[e] <==> for[c]
R_L_DASH_LACt2r	.	True	Transport, Extracellular	.	h[e] + lac__L[e] <==> h[c] + lac__L[c]
R_NH4t	.	True	Transport, Extracellular	.	nh4[e] <==> nh4[c]
R_ACt2r	.	True	Transport, Extracellular	.	ac[e] + h[e] <==> ac[c] + h[c]
R_PIt2r	.	True	Transport, Extracellular	.	h[e] + pi[e] <==> h[c] + pi[c]
R_H2St	.	True	Transport, Extracellular	.	h2s[e] <==> h2s[c]
R_SUCCt2r	.	True	Transport, Extracellular	.	h[e] + succ[e] <==> h[c] + succ[c]
R_SO4ti	.	False	Transport, Extracellular	.	so4[e] --> so4[c]
R_GCALDt	.	True	Transport, Extracellular	.	gcald[e] <==> gcald[c]
R_CO2t	.	True	Transport, Extracellular	.	co2[e] <==> co2[c]
R_NMNTP	.	False	Transport, Extracellular	.	h[e] + nmn[e] --> h[c] + nmn[c]
R_FE3abc	.	False	Transport, Extracellular	.	atp[c] + fe3[e] + h2o[c] --> adp[c] + fe3[c] + h[c] + pi[c]
R_ETOHt	.	True	Transport, Extracellular	.	etoh[e] <==> etoh[c]
R_O2t	.	True	Transport, Extracellular	.	o2[e] <==> o2[c]
R_COt	.	True	Transport, Extracellular	.	co[c] <==> co[e]
R_RIBFLVt2	.	False	Transport, Extracellular	.	h[e] + ribflv[e] --> h[c] + ribflv[c]
R_O2St	.	True	Transport, Extracellular	.	o2s[c] <==> o2s[e]
R_GLYCt	.	True	Transport, Extracellular	.	glyc[e] <==> glyc[c]
R_ACTNt2r	.	True	Transport, Extracellular	.	actn__R[e] + h[e] <==> actn__R[c] + h[c]
R_ACTNt2r2	.	True	Transport, Extracellular	.	actn__S[e] + h[e] <==> actn__S[c] + h[c]
R_m23btndl_t	.	True	Transport, Extracellular	.	m23btndl[e] <==> m23btndl[c]
R_s23btndl_t	.	True	Transport, Extracellular	.	s23btndl[e] <==> s23btndl[c]
R_4ahmmpABC	.	False	Transport, Extracellular	.	atp[c] + h2o[c] + 4ahmmp[e] --> adp[c] + h[c] + pi[c] + 4ahmmp[c]
R_THMabc	.	False	Transport, Extracellular	.	atp[c] + h2o[c] + thm[e] --> adp[c] + h[c] + pi[c] + thm[c]
R_SPMDabc	.	False	Transport, Extracellular	.	atp[c] + h2o[c] + spmd[e] --> adp[c] + h[c] + pi[c] + spmd[c]
R_PTRCabc	.	False	Transport, Extracellular	.	atp[c] + h2o[c] + ptrc[e] --> adp[c] + h[c] + pi[c] + ptrc[c]
R_2amephABC	.	False	Transport, Extracellular	.	atp[c] + h2o[c] + 2ameph[e] --> adp[c] + h[c] + pi[c] + 2ameph[c]
R_PROabc	.	False	Transport, Extracellular	.	atp[c] + h2o[c] + pro__L[e] --> adp[c] + h[c] + pi[c] + pro__L[c]
R_CHLabc	.	False	Transport, Extracellular	.	atp[c] + h2o[c] + chol[e] --> adp[c] + h[c] + pi[c] + chol[c]
R_MALTabc	.	False	Transport, Extracellular	.	atp[c] + h2o[c] + malt[e] --> adp[c] + h[c] + pi[c] + malt[c]
R_RIBabc	.	False	Transport, Extracellular	.	atp[c] + h2o[c] + rib__D[e] --> adp[c] + h[c] + pi[c] + rib__D[c]
R_xyltABC	.	False	Transport, Extracellular	.	atp[c] + h2o[c] + xylt[e] --> adp[c] + h[c] + pi[c] + xylt[c]
R_inostABC	.	False	Transport, Extracellular	.	atp[c] + h2o[c] + inost[e] --> adp[c] + h[c] + pi[c] + inost[c]
R_GLYC3Pabc	.	False	Transport, Extracellular	.	atp[c] + h2o[c] + glyc3p[e] --> adp[c] + h[c] + pi[c] + glyc3p[c]
R_PIabc	.	False	Transport, Extracellular	.	atp[c] + h2o[c] + pi[e] --> adp[c] + h[c] + 2 pi[c]
R_LYSabc	.	False	Transport, Extracellular	.	atp[c] + h2o[c] + lys__L[e] --> adp[c] + h[c] + lys__L[c] + pi[c]
R_ARGabc	.	False	Transport, Extracellular	.	arg__L[e] + atp[c] + h2o[c] --> adp[c] + arg__L[c] + h[c] + pi[c]
