# Supplementary material for: Metabolic characterization of the chitinolytic bacterium Serratia marcescens using a genome-scale metabolic model
Source: BMC Bioinformatics. 2019 May 6;20:227. doi: 10.1186/s12859-019-2826-1 (PMC6501404; doi:10.1186/s12859-019-2826-1)
Supplement: Supplementary file 3 — Biomass objective function file. (TXT 1 kb) [file 12859_2019_2826_MOESM3_ESM.txt]

5mthf[c]	0.05	reactant
accoa[c]	5.0E-5	reactant
ala__L[c]	0.488	reactant
amp[c]	0.0010	reactant
arg__L[c]	0.281	reactant
asn__L[c]	0.229	reactant
asp__L[c]	0.229	reactant
atp[c]	45.7318	reactant
clpn_SM[c]	1.29E-4	reactant
coa[c]	6.0E-6	reactant
ctp[c]	0.126	reactant
cys__L[c]	0.087	reactant
datp[c]	0.0247	reactant
dctp[c]	0.0254	reactant
dgtp[c]	0.0254	reactant
dttp[c]	0.0247	reactant
fad[c]	1.0E-5	reactant
gln__L[c]	0.25	reactant
glu__L[c]	0.25	reactant
gly[c]	0.582	reactant
glycogen[c]	0.154	reactant
gtp[c]	0.203	reactant
h2o[c]	45.5608	reactant
his__L[c]	0.09	reactant
ile__L[c]	0.276	reactant
leu__L[c]	0.428	reactant
lps_SM[c]	0.0084	reactant
lys__L[c]	0.326	reactant
met__L[c]	0.146	reactant
nad[c]	0.00215	reactant
nadh[c]	5.0E-5	reactant
nadp[c]	1.3E-4	reactant
nadph[c]	4.0E-4	reactant
pe_SM[c]	0.001935	reactant
peptido_SM[c]	0.0276	reactant
pg_SM[c]	4.64E-4	reactant
phe__L[c]	0.176	reactant
pro__L[c]	0.21	reactant
ps_SM[c]	5.2E-5	reactant
ptrc[c]	0.035	reactant
ser__L[c]	0.205	reactant
spmd[c]	0.0070	reactant
succoa[c]	3.0E-6	reactant
thr__L[c]	0.241	reactant
trp__L[c]	0.054	reactant
tyr__L[c]	0.131	reactant
udpg[c]	0.0030	reactant
utp[c]	0.136	reactant
val__L[c]	0.402	reactant
adp[c]	45.5608	product
h[c]	45.56035	product
pi[c]	45.5628	product
ppi[c]	0.7302	product
#pa_SM[c]	0.0002	reactant
