# Supplementary material for: Metabolic characterization of the chitinolytic bacterium Serratia marcescens using a genome-scale metabolic model
Source: BMC Bioinformatics. 2019 May 6;20:227. doi: 10.1186/s12859-019-2826-1 (PMC6501404; doi:10.1186/s12859-019-2826-1)
Supplement: Supplementary file 4 — Exchange file. (TXT 2 kb) [file 12859_2019_2826_MOESM4_ESM.txt]

#DEFINED MEDIUM (M9 supplemented with carbon source):
#Na2HPO4 7H2O 12.8 g/L, --> pi
#KH2PO4 3g/L, --> pi
#NaCl 0.5 g/L, --> na, cl
#NH4Cl 1.0 g/L, --> nh4
#MgSO4 2mM, --> so4
#CaCl2 100 uM, --> ca, cl
#carbon source 4 g/L, pH 7.5 (glucose, N-acetylglucosamine, or glycerol)

#possible carbon sources
glc__D[e]	-1000.0	0.0
acgam[e]	-1000.0	0.0
glyc[e]	-1000.0	0.0

#other parts of minimal medium
nh4[e]	-1000.0	0.0
so4[e]	-1000.0	0.0
pi[e]	-1000.0	0.0

#assumed available
h2o[e]	-1000.0	1000.0

#################################################################
#	o2 is required if spmd is necessary for biomass
#	reason is that 5mta is another product of rxn making spmd
#	only way to handle 5mta is methionine salvage, 
#	which requires o2 at rxn R07364_smac
#	could obviate need for o2 if there is escape for 5mta
#################################################################
o2[e]	-1000.0	0.0
#5mta[c]	0.0	1000.0
#spmd[c]	-1000.0	0.0	QQQ\\

#byproducts
co2[e]	0.0	1000.0
h[e]	0.0	1000.0
no2[e]	0.0	1000.0
for[e]	0.0	1000.0
lac__L[e]	0.0	1000.0
ac[e]	0.0	1000.0
succ[e]	0.0	1000.0
gcald[e]	0.0	1000.0
etoh[e]	0.0	1000.0
co[e]	0.0	1000.0
m23btndl[e]	0.0	1000.0
s23btndl[e]	0.0	1000.0
actn__S[e]	0.0	1000.0
actn__R[e]	0.0	1000.0


#other
#pnto__R[e]	-1000.0	0.0
#h2s[e]	-1000.0	0.0
#nmn[e]	-1000.0	0.0
#fe3[e]	-1000.0	0.0
#dhmtp[c]	0.0	1000.0
#dkmpp[c]	0.0	1000.0


#was using this to try to get oxphos working, needs work
#o2s[e]	0.0	1000.0

#elements of biomass below, for debugging
#5mthf[c]	-1000.0	0.0
#accoa[c]	-1000.0	0.0
#ala__L[c]	-1000.0	0.0
#amp[c]	-1000.0	0.0
#arg__L[c]	-1000.0	0.0
#asn__L[c]	-1000.0	0.0
#asp__L[c]	-1000.0	0.0
#atp[c]	-1000.0	0.0
#clpn_SM[c]	-1000.0	0.0
#coa[c]	-1000.0	0.0
#ctp[c]	-1000.0	0.0
#cys__L[c]	-1000.0	0.0
#datp[c]	-1000.0	0.0
#dctp[c]	-1000.0	0.0
#dgtp[c]	-1000.0	0.0
#dttp[c]	-1000.0	0.0
#gln__L[c]	-1000.0	0.0
#glu__L[c]	-1000.0	0.0
#gly[c]	-1000.0	0.0
#glycogen[c]	-1000.0	0.0
#gtp[c]	-1000.0	0.0
#h2o[c]	-1000.0	0.0
#his__L[c]	-1000.0	0.0
#ile__L[c]	-1000.0	0.0
#leu__L[c]	-1000.0	0.0
#lps_EC[c]	-1000.0	0.0
#lys__L[c]	-1000.0	0.0
#met__L[c]	-1000.0	0.0
#nad[c]	-1000.0	0.0
#nadh[c]	-1000.0	0.0
#nadp[c]	-1000.0	0.0
#nadph[c]	-1000.0	0.0
#pe_SM[c]	-1000.0	0.0
#peptido_EC[c]	-1000.0	0.0
#pg_SM[c]	-1000.0	0.0
#phe__L[c]	-1000.0	0.0
#pro__L[c]	-1000.0	0.0
#ps_SM[c]	-1000.0	0.0
#ptrc[c]	-1000.0	0.0
#ser__L[c]	-1000.0	0.0
#spmd[c]	-1000.0	0.0
#succoa[c]	-1000.0	0.0
#thr__L[c]	-1000.0	0.0
#trp__L[c]	-1000.0	0.0
#tyr__L[c]	-1000.0	0.0
#udpg[c]	-1000.0	0.0
#utp[c]	-1000.0	0.0
#val__L[c]	-1000.0	0.0
#adp[c]	0.0	1000.0
#h[c]	0.0	1000.0
#pi[c]	0.0	1000.0
#ppi[c]	0.0	1000.0
