# Supplementary material for: Metabolic characterization of the chitinolytic bacterium Serratia marcescens using a genome-scale metabolic model
Source: BMC Bioinformatics. 2019 May 6;20:227. doi: 10.1186/s12859-019-2826-1 (PMC6501404; doi:10.1186/s12859-019-2826-1)
Supplement: Supplementary file 5 — GPR file. (TXT 199 kb) [file 12859_2019_2826_MOESM5_ESM.txt]

rg	R00470_smac	SMDB11_3750 or SMDB11_2034				
#R00470_smac	.	TRUE	Glyoxylate and dicarboxylate metabolism	4.1.3.16|4.1.3.42	[c] : C01127 <==> pyr + glx	
#	SMDB11_3750	ko:K01625 ec:4.1.3.42 ec:4.1.2.14	eda; 2-dehydro-3-deoxyphosphogluconate aldolase / (4S)-4-hydroxy-2-oxoglutarate aldolase [EC:4.1.2.14 4.1.3.42]			
#	SMDB11_2034	smac:eda ko:K01625 ec:4.1.3.42 ec:4.1.2.14	eda; 2-dehydro-3-deoxyphosphogluconate aldolase / (4S)-4-hydroxy-2-oxoglutarate aldolase [EC:4.1.2.14 4.1.3.42]			
						
rg	R01066_smac	SMDB11_0921 or SMDB11_4740				
#R01066_smac	.	FALSE	Pentose phosphate pathway	4.1.2.4	[c] : 2dr5p --> g3p + acald	
#	SMDB11_0921	ko:K01619 ec:4.1.2.4	"deoC, DERA; deoxyribose-phosphate aldolase [EC:4.1.2.4]"			
#	SMDB11_4740	smac:deoC ko:K01619 ec:4.1.2.4	"deoC, DERA; deoxyribose-phosphate aldolase [EC:4.1.2.4]"			
						
rg	R02698_smac	SMDB11_4710 and SMDB11_4711				
#R02698_smac	.	FALSE	Tyrosine metabolism	1.14.14.9	[c] : 4hphac + o2 + nadh + h --> 34dhpha + nad + h2o	
#	SMDB11_4710	smac:hpaB ko:K00483 ec:1.14.14.9	hpaB; 4-hydroxyphenylacetate 3-monooxygenase [EC:1.14.14.9]			
#	SMDB11_4711	smac:hpaC ko:K00484 ec:1.5.1.36	hpaC; flavin reductase (NADH) [EC:1.5.1.36]			
						
rg	R00858_smac	SMDB11_0124 and (SMDB11_0123 or SMDB11_0620)				
#R00858_smac	.	TRUE	Sulfur metabolism	1.8.1.2	[c] : h2s + 3 nadp + 3 h2o <==> so3 + 3 nadph + 5 h	
#	SMDB11_0620	ko:K00380 ec:1.8.1.2	cysJ; sulfite reductase (NADPH) flavoprotein alpha-component [EC:1.8.1.2]			
#	SMDB11_0124	smac:cysI ko:K00381 ec:1.8.1.2	cysI; sulfite reductase (NADPH) hemoprotein beta-component [EC:1.8.1.2]			
#	SMDB11_0123	smac:cysJ ko:K00380 ec:1.8.1.2	cysJ; sulfite reductase (NADPH) flavoprotein alpha-component [EC:1.8.1.2]			
						
rg	R00847_smac	SMDB11_1908 or SMDB11_4022				
#R00847_smac	.	FALSE	Glycerolipid metabolism	2.7.1.30	[c] : atp + glyc --> adp + glyc3p	
#	SMDB11_1908	ko:K00864 ec:2.7.1.30	"glpK, GK; glycerol kinase [EC:2.7.1.30]"			
#	SMDB11_4022	smac:glpK ko:K00864 ec:2.7.1.30	"glpK, GK; glycerol kinase [EC:2.7.1.30]"			
						
rg	R01909_smac	SMDB11_1494 or SMDB11_1811				
#R01909_smac	.	FALSE	Vitamin B6 metabolism	2.7.1.35	[c] : atp + pydxn --> adp + pdx5p + h	
#	SMDB11_1494	smac:pdxY ko:K00868 ec:2.7.1.35	"pdxK, pdxY; pyridoxine kinase [EC:2.7.1.35]"			
#	SMDB11_1811	ko:K00868 ec:2.7.1.35	"pdxK, pdxY; pyridoxine kinase [EC:2.7.1.35]"			
						
rg	R02484_smac	SMDB11_4341 or (SMDB11_4743 and SMDB11_4741)				
#R02484_smac	.	TRUE	Pyrimidine metabolism	2.4.2.1|2.4.2.2|2.4.2.3|2.4.2.4	[c] : duri + pi <==> ura + 2dr1p	
#	SMDB11_4341	smac:udp ko:K00757 ec:2.4.2.3	"udp, UPP; uridine phosphorylase [EC:2.4.2.3]"			
#	SMDB11_4366	smac:deoD ko:K03784 ec:2.4.2.1	deoD; purine-nucleoside phosphorylase [EC:2.4.2.1]			
#	SMDB11_4741	smac:deoA ko:K00758 ec:2.4.2.4	"deoA, TYMP; thymidine phosphorylase [EC:2.4.2.4]"			
						
rg	R01877_smac	SMDB11_4505 or SMDB11_0514				
#R01877_smac	.	FALSE	Pyrimidine metabolism	3.1.3.6	[c] : 3ump + h2o --> uri + pi	
#	SMDB11_4505	smac:cpdB ko:K01119 ec:3.1.3.6 ec:3.1.4.16	"cpdB; 2',3'-cyclic-nucleotide 2'-phosphodiesterase / 3'-nucleotidase [EC:3.1.4.16 3.1.3.6]"			
#	SMDB11_0514	ko:K01119 ec:3.1.3.6 ec:3.1.4.16	"cpdB; 2',3'-cyclic-nucleotide 2'-phosphodiesterase / 3'-nucleotidase [EC:3.1.4.16 3.1.3.6]"			
						
rg	R03815_smac	SMDB11_3417 or SMDB11_3999				
#R03815_smac	.	FALSE	"Glycine, serine and threonine metabolism"	1.8.1.4	[c] : dhlpro + nad --> lpro + nadh + h	
#	SMDB11_3417	smac:lpdA ko:K00382 ec:1.8.1.4	"DLD, lpd, pdhD; dihydrolipoamide dehydrogenase [EC:1.8.1.4]"			
#	SMDB11_3999	ko:K00382 ec:1.8.1.4	"DLD, lpd, pdhD; dihydrolipoamide dehydrogenase [EC:1.8.1.4]"			
						
rg	R05606_smac	SMDB11_2956 or SMDB11_2568				
#R05606_smac	.	FALSE	Pentose and glucuronate interconversions	4.2.1.8	[c] : mana --> 2ddglcn + h2o	
#	SMDB11_2956	smac:rspA ko:K08323 ec:4.2.1.8	"rspA, manD; mannonate dehydratase [EC:4.2.1.8]"			
#	SMDB11_2568	smac:uxuA ko:K01686 ec:4.2.1.8	uxuA; mannonate dehydratase [EC:4.2.1.8]			
						
rg	R05605_smac	SMDB11_3750 or SMDB11_2034				
#R05605_smac	.	TRUE	Pentose phosphate pathway	4.1.2.14|4.1.2.55	[c] : 2ddg6p <==> g3p + pyr	
#	SMDB11_3750	ko:K01625 ec:4.1.3.42 ec:4.1.2.14	eda; 2-dehydro-3-deoxyphosphogluconate aldolase / (4S)-4-hydroxy-2-oxoglutarate aldolase [EC:4.1.2.14 4.1.3.42]			
#	SMDB11_2034	smac:eda ko:K01625 ec:4.1.3.42 ec:4.1.2.14	eda; 2-dehydro-3-deoxyphosphogluconate aldolase / (4S)-4-hydroxy-2-oxoglutarate aldolase [EC:4.1.2.14 4.1.3.42]			
						
rg	R07762_smac	(SMDB11_1032 or SMDB11_1166 or SMDB11_3637) and (SMDB11_2761 or SMDB11_3640)				
#R07762_smac	.	TRUE	Fatty acid biosynthesis	2.3.1.41|2.3.1.179|2.3.1.199|2.3.1.-	[c] : palmACP + malACP <==> C16219 + C00229 + co2	
#	SMDB11_1032	ko:K09458 ec:2.3.1.179	fabF; 3-oxoacyl-[acyl-carrier-protein] synthase II [EC:2.3.1.179]			
#	SMDB11_1166	smac:fabF ko:K09458 ec:2.3.1.179	fabF; 3-oxoacyl-[acyl-carrier-protein] synthase II [EC:2.3.1.179]			
#	SMDB11_3637	ko:K09458 ec:2.3.1.179	fabF; 3-oxoacyl-[acyl-carrier-protein] synthase II [EC:2.3.1.179]			
#	SMDB11_2761	smac:fabB ko:K00647 ec:2.3.1.41	fabB; 3-oxoacyl-[acyl-carrier-protein] synthase I [EC:2.3.1.41]			
#	SMDB11_3640	ko:K00647 ec:2.3.1.41	fabB; 3-oxoacyl-[acyl-carrier-protein] synthase I [EC:2.3.1.41]			
						
rg	R07127_smac	SMDB11_3334 or SMDB11_2530				
#R07127_smac	.	FALSE	Pentose and glucuronate interconversions	2.7.1.53	[c] : 3dhguln + atp --> 3dhgulnp + adp	
#	SMDB11_3334	ko:K00880 ec:2.7.1.53	lyxK; L-xylulokinase [EC:2.7.1.53]			
#	SMDB11_2530	smac:sgbK ko:K00880 ec:2.7.1.53	lyxK; L-xylulokinase [EC:2.7.1.53]			
						
rg	R10185_smac	SMDB11_4589 and SMDB11_4588 and SMDB11_4585 and SMDB11_4590				
#R10185_smac	.	FALSE	Phosphonate and phosphinate metabolism	2.7.8.37	[c] : atp + C20396 --> C20422 + ade	
#	SMDB11_4589	smac:phnH ko:K06165 ec:2.7.8.37	phnH; alpha-D-ribose 1-methylphosphonate 5-triphosphate synthase subunit PhnH [EC:2.7.8.37]			
#	SMDB11_4588	smac:phnI ko:K06164 ec:2.7.8.37	phnI; alpha-D-ribose 1-methylphosphonate 5-triphosphate synthase subunit PhnI [EC:2.7.8.37]			
#	SMDB11_4585	smac:phnL ko:K05780 ec:2.7.8.37	phnL; alpha-D-ribose 1-methylphosphonate 5-triphosphate synthase subunit PhnL [EC:2.7.8.37]			
#	SMDB11_4590	smac:phnG ko:K06166 ec:2.7.8.37	phnG; alpha-D-ribose 1-methylphosphonate 5-triphosphate synthase subunit PhnG [EC:2.7.8.37]			
						
rg	R07063_smac	SMDB11_2132 or SMDB11_2131				
#R07063_smac	.	TRUE	Linoleic acid metabolism	1.14.19.3	[c] : lnlc + C00030 + o2 <==> lnlncg + C00028 + 2 h2o	
#	SMDB11_2132	ko:K00508 ec:1.14.19.3	E1.14.19.3; linoleoyl-CoA desaturase [EC:1.14.19.3]			
#	SMDB11_2131	ko:K00508 ec:1.14.19.3	E1.14.19.3; linoleoyl-CoA desaturase [EC:1.14.19.3]			
						
rg	R02780_smac	SMDB11_2846 and SMDB11_4599				
#R02780_smac	.	FALSE	Starch and sucrose metabolism	2.7.1.69	tre[e] + pep[c] --> tre6p[c] + pyr[c]	
#	SMDB11_2846	smac:crr ko:K02777 ec:2.7.1.69	"PTS-Glc-EIIA, crr; PTS system, glucose-specific IIA component [EC:2.7.1.69]"			
#	SMDB11_4599	smac:treB ko:K02818 ko:K02819 ec:2.7.1.69	"PTS-Tre-EIIB, treB; PTS system, trehalose-specific IIB component [EC:2.7.1.69]"			
						
rg	R04380_smac	SMDB11_4702 or SMDB11_4701				
#R04380_smac	.	FALSE	Tyrosine metabolism	4.1.1.68	[c] : C04052 --> C05600 + co2	
#	SMDB11_4702	smac:hpcE2 ko:K05921 ec:5.3.3.- ec:4.1.1.68	"hpaG; 5-oxopent-3-ene-1,2,5-tricarboxylate decarboxylase / 2-hydroxyhepta-2,4-diene-1,7-dioate isomerase [EC:4.1.1.68 5.3.3.-]"			
#	SMDB11_4701	smac:hpcE1 ko:K05921 ec:5.3.3.- ec:4.1.1.68	"hpaG; 5-oxopent-3-ene-1,2,5-tricarboxylate decarboxylase / 2-hydroxyhepta-2,4-diene-1,7-dioate isomerase [EC:4.1.1.68 5.3.3.-]"			
						
rg	R08094_smac	SMDB11_4358 and SMDB11_2771				
#R08094_smac	.	FALSE	Geraniol degradation	1.1.1.35	[c] : C16469 + nad --> C16471 + nadh + h	
#	SMDB11_4358	smac:fadB ko:K01825 ec:5.3.3.8 ec:5.1.2.3 ec:4.2.1.17 ec:1.1.1.35	fadB; 3-hydroxyacyl-CoA dehydrogenase / enoyl-CoA hydratase / 3-hydroxybutyryl-CoA epimerase / enoyl-CoA isomerase [EC:1.1.1.35 4.2.1.17 5.1.2.3 5.3.3.8]			
#	SMDB11_2771	smac:fadJ ko:K01782 ec:5.1.2.3 ec:4.2.1.17 ec:1.1.1.35	fadJ; 3-hydroxyacyl-CoA dehydrogenase / enoyl-CoA hydratase / 3-hydroxybutyryl-CoA epimerase [EC:1.1.1.35 4.2.1.17 5.1.2.3]			
						
rg	R01976_smac	SMDB11_2353 or SMDB11_1080 or SMDB11_4665				
#R01976_smac	.	FALSE	Benzoate degradation	1.1.1.157	[c] : 3hbcoa + nadp --> aacoa + nadph + h	
#	SMDB11_2353	smac:paaH ko:K00074 ec:1.1.1.157	"paaH, hbd, fadB, mmgB; 3-hydroxybutyryl-CoA dehydrogenase [EC:1.1.1.157]"			
#	SMDB11_1080	ko:K00074 ec:1.1.1.157	"paaH, hbd, fadB, mmgB; 3-hydroxybutyryl-CoA dehydrogenase [EC:1.1.1.157]"			
#	SMDB11_4665	ko:K00074 ec:1.1.1.157	"paaH, hbd, fadB, mmgB; 3-hydroxybutyryl-CoA dehydrogenase [EC:1.1.1.157]"			
						
rg	R02370_smac	SMDB11_4505 or SMDB11_0514				
#R02370_smac	.	FALSE	Pyrimidine metabolism	3.1.3.6	[c] : 3cmp + h2o --> cytd + pi	
#	SMDB11_4505	smac:cpdB ko:K01119 ec:3.1.3.6 ec:3.1.4.16	"cpdB; 2',3'-cyclic-nucleotide 2'-phosphodiesterase / 3'-nucleotidase [EC:3.1.4.16 3.1.3.6]"			
#	SMDB11_0514	ko:K01119 ec:3.1.3.6 ec:3.1.4.16	"cpdB; 2',3'-cyclic-nucleotide 2'-phosphodiesterase / 3'-nucleotidase [EC:3.1.4.16 3.1.3.6]"			
						
rg	R01054_smac	SMDB11_3508 and SMDB11_3858				
#R01054_smac	.	FALSE	Purine metabolism	3.6.1.13|3.6.1.21|3.6.1.53|3.6.1.-	[c] : adprib + h2o --> amp + r5p	
#	SMDB11_3508	smac:nudF ko:K01515 ec:3.6.1.13	nudF; ADP-ribose pyrophosphatase [EC:3.6.1.13]			
#	SMDB11_3858	smac:nudE ko:K08312 ec:3.6.1.-	nudE; ADP-ribose diphosphatase [EC:3.6.1.-]			
						
rg	R09394_smac	SMDB11_0570 and SMDB11_0572				
#R09394_smac	.	FALSE	Folate biosynthesis	4.1.99.18	[c] : gtp + h2o --> C18239 + ppi	
#	SMDB11_0570	smac:moaA ko:K03639 ec:4.1.99.18	"MOCS1, moaA; cyclic pyranopterin phosphate synthase [EC:4.1.99.18]"			
#	SMDB11_0572	smac:moaC ko:K03637 ec:4.1.99.18	moaC; cyclic pyranopterin phosphate synthase [EC:4.1.99.18]			
						
rg	R02240_smac	SMDB11_2507 or SMDB11_3715				
#R02240_smac	.	TRUE	Glycerolipid metabolism	2.7.1.107	[c] : atp + 0.02 12dgr_SM <==> adp + h + 0.02 pa_SM	
#	SMDB11_2507	ko:K00901 ec:2.7.1.107	"dgkA, DGK; diacylglycerol kinase (ATP) [EC:2.7.1.107]"			
#	SMDB11_3715	smac:dgkA ko:K00901 ec:2.7.1.107	"dgkA, DGK; diacylglycerol kinase (ATP) [EC:2.7.1.107]"			
						
rg	R02164_smac	SMDB11_0506 and SMDB11_0509 and SMDB11_0508 and SMDB11_4466 and SMDB11_4467 and SMDB11_0507 and SMDB11_4465 and SMDB11_4464				
#R02164_smac	.	TRUE	Citrate cycle (TCA cycle)	1.3.5.1|1.3.5.4	[c] : C15602 + succ <==> C15603 + fum	
#	SMDB11_0506	smac:sdhC ko:K00241	"sdhC, frdC; succinate dehydrogenase / fumarate reductase, cytochrome b subunit"			
#	SMDB11_0509	smac:sdhB ko:K00240 ec:1.3.5.4 ec:1.3.5.1	"sdhB, frdB; succinate dehydrogenase / fumarate reductase, iron-sulfur subunit [EC:1.3.5.1 1.3.5.4]"			
#	SMDB11_0508	smac:sdhA ko:K00239 ec:1.3.5.4 ec:1.3.5.1	"sdhA, frdA; succinate dehydrogenase / fumarate reductase, flavoprotein subunit [EC:1.3.5.1 1.3.5.4]"			
#	SMDB11_4466	smac:frdB ko:K00245 ec:1.3.5.4	frdB; fumarate reductase iron-sulfur subunit [EC:1.3.5.4]			
#	SMDB11_4467	smac:frdA ko:K00244 ec:1.3.5.4	frdA; fumarate reductase flavoprotein subunit [EC:1.3.5.4]			
#	SMDB11_0507	smac:sdhD ko:K00242	"sdhD, frdD; succinate dehydrogenase / fumarate reductase, membrane anchor subunit"			
#	SMDB11_4465	smac:frdC ko:K00246	frdC; fumarate reductase subunit C			
#	SMDB11_4464	smac:frdD ko:K00247	frdD; fumarate reductase subunit D			
						
rg	R00248_smac	SMDB11_3940 or SMDB11_1737				
#R00248_smac	.	TRUE	Arginine biosynthesis	1.4.1.3|1.4.1.4|1.4.1.13	[c] : glu__L + nadp + h2o <==> akg + nh4 + nadph + h	
#	SMDB11_3940	smac:gdhA ko:K00262 ec:1.4.1.4	"E1.4.1.4, gdhA; glutamate dehydrogenase (NADP+) [EC:1.4.1.4]"			
#	SMDB11_1737	ko:K00261 ec:1.4.1.3	"GLUD1_2, gdhA; glutamate dehydrogenase (NAD(P)+) [EC:1.4.1.3]"			
						
rg	R04536_smac	SMDB11_1164 or SMDB11_4232 or SMDB11_2431 or SMDB11_2430 or SMDB11_3638 or SMDB11_3690 or SMDB11_4699 or SMDB11_2286 or SMDB11_3118				
#R04536_smac	.	TRUE	Fatty acid biosynthesis	1.1.1.100|2.3.1.85|2.3.1.86|2.3.1.-	[c] : 3hoctACP + nadp <==> 3ooctACP + nadph + h	
#	SMDB11_1164	smac:fabG ko:K00059 ec:1.1.1.100	fabG; 3-oxoacyl-[acyl-carrier protein] reductase [EC:1.1.1.100]			
#	SMDB11_4232	ko:K00059 ec:1.1.1.100	fabG; 3-oxoacyl-[acyl-carrier protein] reductase [EC:1.1.1.100]			
#	SMDB11_2431	ko:K00059 ec:1.1.1.100	fabG; 3-oxoacyl-[acyl-carrier protein] reductase [EC:1.1.1.100]			
#	SMDB11_2430	ko:K00059 ec:1.1.1.100	fabG; 3-oxoacyl-[acyl-carrier protein] reductase [EC:1.1.1.100]			
#	SMDB11_3638	ko:K00059 ec:1.1.1.100	fabG; 3-oxoacyl-[acyl-carrier protein] reductase [EC:1.1.1.100]			
#	SMDB11_3690	ko:K00059 ec:1.1.1.100	fabG; 3-oxoacyl-[acyl-carrier protein] reductase [EC:1.1.1.100]			
#	SMDB11_4699	ko:K00059 ec:1.1.1.100	fabG; 3-oxoacyl-[acyl-carrier protein] reductase [EC:1.1.1.100]			
#	SMDB11_2286	ko:K00059 ec:1.1.1.100	fabG; 3-oxoacyl-[acyl-carrier protein] reductase [EC:1.1.1.100]			
#	SMDB11_3118	ko:K00059 ec:1.1.1.100	fabG; 3-oxoacyl-[acyl-carrier protein] reductase [EC:1.1.1.100]			
						
rg	R02404_smac	SMDB11_0512 and SMDB11_0513				
#R02404_smac	.	TRUE	C5-Branched dibasic acid metabolism	6.2.1.5	[c] : atp + itacon + coa <==> adp + pi + itaccoa	
#	SMDB11_0512	smac:sucC ko:K01903 ec:6.2.1.5	sucC; succinyl-CoA synthetase beta subunit [EC:6.2.1.5]			
#	SMDB11_0513	smac:sucD ko:K01902 ec:6.2.1.5	sucD; succinyl-CoA synthetase alpha subunit [EC:6.2.1.5]			
						
rg	R05066_smac	SMDB11_4358 and SMDB11_2771				
#R05066_smac	.	TRUE	"Valine, leucine and isoleucine degradation"	1.1.1.31|1.1.1.35	[c] : C06001 + nad <==> mmtsa + nadh + h	
#	SMDB11_4358	smac:fadB ko:K01825 ec:5.3.3.8 ec:5.1.2.3 ec:4.2.1.17 ec:1.1.1.35	fadB; 3-hydroxyacyl-CoA dehydrogenase / enoyl-CoA hydratase / 3-hydroxybutyryl-CoA epimerase / enoyl-CoA isomerase [EC:1.1.1.35 4.2.1.17 5.1.2.3 5.3.3.8]			
#	SMDB11_2771	smac:fadJ ko:K01782 ec:5.1.2.3 ec:4.2.1.17 ec:1.1.1.35	fadJ; 3-hydroxyacyl-CoA dehydrogenase / enoyl-CoA hydratase / 3-hydroxybutyryl-CoA epimerase [EC:1.1.1.35 4.2.1.17 5.1.2.3]			
						
rg	R04738_smac	(SMDB11_1076 or SMDB11_2351) and SMDB11_4358 and SMDB11_2771				
#R04738_smac	.	TRUE	Fatty acid degradation	4.2.1.17|4.2.1.74	[c] : 3hhdcoa <==> hdd2coa + h2o	
#	SMDB11_1076	ko:K01692 ec:4.2.1.17	"paaF, echA; enoyl-CoA hydratase [EC:4.2.1.17]"			
#	SMDB11_4358	smac:fadB ko:K01825 ec:5.3.3.8 ec:5.1.2.3 ec:4.2.1.17 ec:1.1.1.35	fadB; 3-hydroxyacyl-CoA dehydrogenase / enoyl-CoA hydratase / 3-hydroxybutyryl-CoA epimerase / enoyl-CoA isomerase [EC:1.1.1.35 4.2.1.17 5.1.2.3 5.3.3.8]			
#	SMDB11_2351	smac:paaF ko:K01692 ec:4.2.1.17	"paaF, echA; enoyl-CoA hydratase [EC:4.2.1.17]"			
#	SMDB11_2771	smac:fadJ ko:K01782 ec:5.1.2.3 ec:4.2.1.17 ec:1.1.1.35	fadJ; 3-hydroxyacyl-CoA dehydrogenase / enoyl-CoA hydratase / 3-hydroxybutyryl-CoA epimerase [EC:1.1.1.35 4.2.1.17 5.1.2.3]			
						
rg	R04929_smac	SMDB11_0129 and SMDB11_0128				
#R04929_smac	.	FALSE	Selenocompound metabolism	2.7.7.4	[c] : atp + sel + h --> ppi + adsel	
#	SMDB11_0129	smac:cysN ko:K00956 ec:2.7.7.4	cysN; sulfate adenylyltransferase subunit 1 [EC:2.7.7.4]			
#	SMDB11_0128	smac:cysD ko:K00957 ec:2.7.7.4	cysD; sulfate adenylyltransferase subunit 2 [EC:2.7.7.4]			
						
rg	R06942_smac	(SMDB11_1076 or SMDB11_2351) and SMDB11_4358 and SMDB11_2771				
#R06942_smac	.	FALSE	Phenylalanine metabolism	4.2.1.17	[c] : C14144 + h2o --> 3hadpcoa	
#	SMDB11_1076	ko:K01692 ec:4.2.1.17	"paaF, echA; enoyl-CoA hydratase [EC:4.2.1.17]"			
#	SMDB11_4358	smac:fadB ko:K01825 ec:5.3.3.8 ec:5.1.2.3 ec:4.2.1.17 ec:1.1.1.35	fadB; 3-hydroxyacyl-CoA dehydrogenase / enoyl-CoA hydratase / 3-hydroxybutyryl-CoA epimerase / enoyl-CoA isomerase [EC:1.1.1.35 4.2.1.17 5.1.2.3 5.3.3.8]			
#	SMDB11_2351	smac:paaF ko:K01692 ec:4.2.1.17	"paaF, echA; enoyl-CoA hydratase [EC:4.2.1.17]"			
#	SMDB11_2771	smac:fadJ ko:K01782 ec:5.1.2.3 ec:4.2.1.17 ec:1.1.1.35	fadJ; 3-hydroxyacyl-CoA dehydrogenase / enoyl-CoA hydratase / 3-hydroxybutyryl-CoA epimerase [EC:1.1.1.35 4.2.1.17 5.1.2.3]			
						
rg	R00430_smac	SMDB11_2038 or SMDB11_1461				
#R00430_smac	.	FALSE	Purine metabolism	2.7.1.40	[c] : gdp + pep --> gtp + pyr	
#	SMDB11_2038	smac:pykA ko:K00873 ec:2.7.1.40	"PK, pyk; pyruvate kinase [EC:2.7.1.40]"			
#	SMDB11_1461	smac:pykF ko:K00873 ec:2.7.1.40	"PK, pyk; pyruvate kinase [EC:2.7.1.40]"			
						
rg	R02019_smac	(SMDB11_2668 or SMDB11_3114) and (SMDB11_3113 or SMDB11_2667)				
#R02019_smac	.	TRUE	Purine metabolism	1.17.4.1	[c] : dgdp + trdox + h2o <==> gdp + trdrd	
#	SMDB11_2668	smac:nrdB ko:K00526 ec:1.17.4.1	"E1.17.4.1B, nrdB, nrdF; ribonucleoside-diphosphate reductase beta chain [EC:1.17.4.1]"			
#	SMDB11_3114	smac:nrdF ko:K00526 ec:1.17.4.1	"E1.17.4.1B, nrdB, nrdF; ribonucleoside-diphosphate reductase beta chain [EC:1.17.4.1]"			
#	SMDB11_3113	smac:nrdE ko:K00525 ec:1.17.4.1	"E1.17.4.1A, nrdA, nrdE; ribonucleoside-diphosphate reductase alpha chain [EC:1.17.4.1]"			
#	SMDB11_2667	smac:nrdA ko:K00525 ec:1.17.4.1	"E1.17.4.1A, nrdA, nrdE; ribonucleoside-diphosphate reductase alpha chain [EC:1.17.4.1]"			
						
rg	R04639_smac	SMDB11_0826 or SMDB11_1879				
#R04639_smac	.	FALSE	Folate biosynthesis	3.5.4.16	[c] : C06148 --> ahdt + h2o	
#	SMDB11_0826	smac:folE ko:K01495 ec:3.5.4.16	"GCH1, folE; GTP cyclohydrolase I [EC:3.5.4.16]"			
#	SMDB11_1879	ko:K09007 ec:3.5.4.16	"GCH4, folE; GTP cyclohydrolase I [EC:3.5.4.16]"			
						
rg	R04224_smac	(SMDB11_1076 or SMDB11_2351) and SMDB11_4358 and SMDB11_2771				
#R04224_smac	.	TRUE	"Valine, leucine and isoleucine degradation"	4.2.1.17	[c] : C03460 + h2o <==> 3hibutcoa	
#	SMDB11_1076	ko:K01692 ec:4.2.1.17	"paaF, echA; enoyl-CoA hydratase [EC:4.2.1.17]"			
#	SMDB11_4358	smac:fadB ko:K01825 ec:5.3.3.8 ec:5.1.2.3 ec:4.2.1.17 ec:1.1.1.35	fadB; 3-hydroxyacyl-CoA dehydrogenase / enoyl-CoA hydratase / 3-hydroxybutyryl-CoA epimerase / enoyl-CoA isomerase [EC:1.1.1.35 4.2.1.17 5.1.2.3 5.3.3.8]			
#	SMDB11_2351	smac:paaF ko:K01692 ec:4.2.1.17	"paaF, echA; enoyl-CoA hydratase [EC:4.2.1.17]"			
#	SMDB11_2771	smac:fadJ ko:K01782 ec:5.1.2.3 ec:4.2.1.17 ec:1.1.1.35	fadJ; 3-hydroxyacyl-CoA dehydrogenase / enoyl-CoA hydratase / 3-hydroxybutyryl-CoA epimerase [EC:1.1.1.35 4.2.1.17 5.1.2.3]			
						
rg	R00867_smac	SMDB11_0295 or SMDB11_3474				
#R00867_smac	.	FALSE	Fructose and mannose metabolism	2.7.1.1|2.7.1.4	[c] : atp + fru --> adp + f6p_B	
#	SMDB11_0295	smac:mak ko:K00847 ec:2.7.1.4	"E2.7.1.4, scrK; fructokinase [EC:2.7.1.4]"			
#	SMDB11_3474	smac:scrK ko:K00847 ec:2.7.1.4	"E2.7.1.4, scrK; fructokinase [EC:2.7.1.4]"			
						
rg	R04770_smac	SMDB11_0115 or SMDB11_0902				
#R04770_smac	.	FALSE	Selenocompound metabolism	4.4.1.1|4.4.1.11	[c] : selmeth + h2o --> C05703 + nh4 + 2obut	
#	SMDB11_0115	ko:K01761 ec:4.4.1.11	E4.4.1.11; methionine-gamma-lyase [EC:4.4.1.11]			
#	SMDB11_0902	ko:K01758 ec:4.4.1.1	CTH; cystathionine gamma-lyase [EC:4.4.1.1]			
						
rg	R01569_smac	SMDB11_0391 or SMDB11_0139 or SMDB11_2703				
#R01569_smac	.	FALSE	Pyrimidine metabolism	3.1.3.5|3.1.3.35|3.1.3.89	[c] : dtmp + h2o --> thymd + pi	
#	SMDB11_0391	smac:ushA ko:K11751 ec:3.6.1.45 ec:3.1.3.5	ushA; 5'-nucleotidase / UDP-sugar diphosphatase [EC:3.1.3.5 3.6.1.45]			
#	SMDB11_0139	smac:surE ko:K03787 ec:3.1.3.5	surE; 5'-nucleotidase [EC:3.1.3.5]			
#	SMDB11_2703	ko:K08722 ec:3.1.3.89	yfbR; 5'-deoxynucleotidase [EC:3.1.3.89]			
						
rg	R07671_smac	SMDB11_2716 and SMDB11_2714 and SMDB11_2715				
#R07671_smac	.	FALSE	Ascorbate and aldarate metabolism	2.7.1.69	ascb__L[e] + pep[c] --> ascb6p[c] + pyr[c]	
#	SMDB11_2716	ko:K02821 ec:2.7.1.69	"PTS-Ula-EIIA, ulaC, sgaA; PTS system, ascorbate-specific IIA component [EC:2.7.1.69]"			
#	SMDB11_2714	ko:K03475	"PTS-Ula-EIIC, ulaA, sgaT; PTS system, ascorbate-specific IIC component"			
#	SMDB11_2715	ko:K02822 ec:2.7.1.69	"PTS-Ula-EIIB, ulaB, sgaB; PTS system, ascorbate-specific IIB component [EC:2.7.1.69]"			
						
rg	R00405_smac	SMDB11_0512 and SMDB11_0513				
#R00405_smac	.	TRUE	Citrate cycle (TCA cycle)	6.2.1.5	[c] : atp + succ + coa <==> adp + pi + succoa	
#	SMDB11_0512	smac:sucC ko:K01903 ec:6.2.1.5	sucC; succinyl-CoA synthetase beta subunit [EC:6.2.1.5]			
#	SMDB11_0513	smac:sucD ko:K01902 ec:6.2.1.5	sucD; succinyl-CoA synthetase alpha subunit [EC:6.2.1.5]			
						
rg	R04203_smac	SMDB11_4358 and SMDB11_2771				
#R04203_smac	.	TRUE	"Valine, leucine and isoleucine degradation"	1.1.1.35|1.1.1.178	[c] : 3hmbcoa + nad <==> C03344 + nadh + h	
#	SMDB11_4358	smac:fadB ko:K01825 ec:5.3.3.8 ec:5.1.2.3 ec:4.2.1.17 ec:1.1.1.35	fadB; 3-hydroxyacyl-CoA dehydrogenase / enoyl-CoA hydratase / 3-hydroxybutyryl-CoA epimerase / enoyl-CoA isomerase [EC:1.1.1.35 4.2.1.17 5.1.2.3 5.3.3.8]			
#	SMDB11_2771	smac:fadJ ko:K01782 ec:5.1.2.3 ec:4.2.1.17 ec:1.1.1.35	fadJ; 3-hydroxyacyl-CoA dehydrogenase / enoyl-CoA hydratase / 3-hydroxybutyryl-CoA epimerase [EC:1.1.1.35 4.2.1.17 5.1.2.3]			
						
rg	R03971_smac	SMDB11_1749 or SMDB11_0309				
#R03971_smac	.	FALSE	Cyanoamino acid metabolism	2.3.2.2	[c] : C05670 + glu__L --> C06114 + h2o	
#	SMDB11_1749	ko:K00681 ec:3.4.19.13 ec:2.3.2.2	ggt; gamma-glutamyltranspeptidase / glutathione hydrolase [EC:2.3.2.2 3.4.19.13]			
#	SMDB11_0309	smac:ggt ko:K00681 ec:3.4.19.13 ec:2.3.2.2	ggt; gamma-glutamyltranspeptidase / glutathione hydrolase [EC:2.3.2.2 3.4.19.13]			
						
rg	R04954_smac	(SMDB11_1656 or SMDB11_3167) and SMDB11_1034				
#R04954_smac	.	TRUE	Fatty acid biosynthesis	2.3.1.85|2.3.1.86|2.3.1.-|4.2.1.59	[c] : 3hhexACP <==> thex2eACP + h2o	
#	SMDB11_1656	ko:K02372 ec:4.2.1.59	fabZ; 3-hydroxyacyl-[acyl-carrier-protein] dehydratase [EC:4.2.1.59]			
#	SMDB11_3167	smac:fabZ ko:K02372 ec:4.2.1.59	fabZ; 3-hydroxyacyl-[acyl-carrier-protein] dehydratase [EC:4.2.1.59]			
#	SMDB11_1034	smac:fabA ko:K01716 ec:5.3.3.14 ec:4.2.1.59	fabA; 3-hydroxyacyl-[acyl-carrier protein] dehydratase / trans-2-decenoyl-[acyl-carrier protein] isomerase [EC:4.2.1.59 5.3.3.14]			
						
rg	R00220_smac	(SMDB11_4157 or SMDB11_3981) and (SMDB11_2084 or SMDB11_0918)				
#R00220_smac	.	TRUE	"Glycine, serine and threonine metabolism"	4.3.1.17|4.3.1.19	[c] : ser__L <==> pyr + nh4	
#	SMDB11_4157	ko:K01754 ec:4.3.1.19	"E4.3.1.19, ilvA, tdcB; threonine dehydratase [EC:4.3.1.19]"			
#	SMDB11_2084	smac:sdaA ko:K01752 ec:4.3.1.17	"E4.3.1.17, sdaA, sdaB, tdcG; L-serine dehydratase [EC:4.3.1.17]"			
#	SMDB11_0918	smac:sdaB ko:K01752 ec:4.3.1.17	"E4.3.1.17, sdaA, sdaB, tdcG; L-serine dehydratase [EC:4.3.1.17]"			
#	SMDB11_3981	smac:ilvA ko:K01754 ec:4.3.1.19	"E4.3.1.19, ilvA, tdcB; threonine dehydratase [EC:4.3.1.19]"			
						
rg	R01392_smac	SMDB11_1201 or SMDB11_3270				
#R01392_smac	.	TRUE	"Glycine, serine and threonine metabolism"	1.1.1.79|1.1.1.81	[c] : glyc__R + nadp <==> hpyr + nadph + h	
#	SMDB11_1201	ko:K12972 ec:1.1.1.81 ec:1.1.1.79	ghrA; glyoxylate/hydroxypyruvate reductase A [EC:1.1.1.79 1.1.1.81]			
#	SMDB11_3270	ko:K00050 ec:1.1.1.81	ttuD; hydroxypyruvate reductase [EC:1.1.1.81]			
						
rg	R03210_smac	SMDB11_2512 or SMDB11_0561				
#R03210_smac	.	FALSE	Biotin metabolism	2.3.1.47	[c] : pmcoa + ala__L --> 8aonn + coa + co2	
#	SMDB11_2512	ko:K00652 ec:2.3.1.47	bioF; 8-amino-7-oxononanoate synthase [EC:2.3.1.47]			
#	SMDB11_0561	smac:bioF ko:K00652 ec:2.3.1.47	bioF; 8-amino-7-oxononanoate synthase [EC:2.3.1.47]			
						
rg	R04535_smac	(SMDB11_1656 or SMDB11_3167) and SMDB11_1034				
#R04535_smac	.	TRUE	Fatty acid biosynthesis	2.3.1.85|2.3.1.86|2.3.1.-|4.2.1.59	[c] : 3hdecACP <==> tdec2eACP + h2o	
#	SMDB11_1656	ko:K02372 ec:4.2.1.59	fabZ; 3-hydroxyacyl-[acyl-carrier-protein] dehydratase [EC:4.2.1.59]			
#	SMDB11_3167	smac:fabZ ko:K02372 ec:4.2.1.59	fabZ; 3-hydroxyacyl-[acyl-carrier-protein] dehydratase [EC:4.2.1.59]			
#	SMDB11_1034	smac:fabA ko:K01716 ec:5.3.3.14 ec:4.2.1.59	fabA; 3-hydroxyacyl-[acyl-carrier protein] dehydratase / trans-2-decenoyl-[acyl-carrier protein] isomerase [EC:4.2.1.59 5.3.3.14]			
						
rg	R00137_smac	SMDB11_4747 or SMDB11_0447				
#R00137_smac	.	TRUE	Nicotinate and nicotinamide metabolism	2.7.7.1|2.7.7.18	[c] : atp + nmn <==> ppi + nad	
#	SMDB11_4747	smac:nadR ko:K06211 ec:2.7.1.22 ec:2.7.7.1	"nadR; HTH-type transcriptional regulator, transcriptional repressor of NAD biosynthesis genes [EC:2.7.7.1 2.7.1.22]"			
#	SMDB11_0447	smac:nadD ko:K00969 ec:2.7.7.18	nadD; nicotinate-nucleotide adenylyltransferase [EC:2.7.7.18]			
						
rg	R07605_smac	SMDB11_3466 or SMDB11_3191				
#R07605_smac	.	FALSE	Folate biosynthesis	1.7.1.13	[c] : C15996 + 2 nadph + 2 h --> C16675 + 2 nadp	
#	SMDB11_3466	ko:K06879 ec:1.7.1.13	queF; 7-cyano-7-deazaguanine reductase [EC:1.7.1.13]			
#	SMDB11_3191	smac:queF ko:K06879 ec:1.7.1.13	queF; 7-cyano-7-deazaguanine reductase [EC:1.7.1.13]			
						
rg	R06941_smac	SMDB11_4358 and SMDB11_2771 and (SMDB11_4665 or SMDB11_1080 or SMDB11_2353)				
#R06941_smac	.	FALSE	Phenylalanine metabolism	1.1.1.35|1.1.1.157	[c] : 3hadpcoa + nad --> oxadpcoa + nadh + h	
#	SMDB11_4358	smac:fadB ko:K01825 ec:5.3.3.8 ec:5.1.2.3 ec:4.2.1.17 ec:1.1.1.35	fadB; 3-hydroxyacyl-CoA dehydrogenase / enoyl-CoA hydratase / 3-hydroxybutyryl-CoA epimerase / enoyl-CoA isomerase [EC:1.1.1.35 4.2.1.17 5.1.2.3 5.3.3.8]			
#	SMDB11_2353	smac:paaH ko:K00074 ec:1.1.1.157	"paaH, hbd, fadB, mmgB; 3-hydroxybutyryl-CoA dehydrogenase [EC:1.1.1.157]"			
#	SMDB11_1080	ko:K00074 ec:1.1.1.157	"paaH, hbd, fadB, mmgB; 3-hydroxybutyryl-CoA dehydrogenase [EC:1.1.1.157]"			
#	SMDB11_2771	smac:fadJ ko:K01782 ec:5.1.2.3 ec:4.2.1.17 ec:1.1.1.35	fadJ; 3-hydroxyacyl-CoA dehydrogenase / enoyl-CoA hydratase / 3-hydroxybutyryl-CoA epimerase [EC:1.1.1.35 4.2.1.17 5.1.2.3]			
#	SMDB11_4665	ko:K00074 ec:1.1.1.157	"paaH, hbd, fadB, mmgB; 3-hydroxybutyryl-CoA dehydrogenase [EC:1.1.1.157]"			
						
rg	R00939_smac	SMDB11_1838 or SMDB11_0032				
#R00939_smac	.	TRUE	One carbon pool by folate	1.5.1.3	[c] : thf + nadp <==> dhf + nadph + h	
#	SMDB11_1838	ko:K13938 ec:1.5.1.3 ec:1.5.1.-	folM; dihydromonapterin reductase / dihydrofolate reductase [EC:1.5.1.- 1.5.1.3]			
#	SMDB11_0032	smac:folA ko:K00287 ec:1.5.1.3	folA; dihydrofolate reductase [EC:1.5.1.3]			
						
rg	R04537_smac	(SMDB11_1656 or SMDB11_3167) and SMDB11_1034				
#R04537_smac	.	TRUE	Fatty acid biosynthesis	2.3.1.85|2.3.1.86|2.3.1.-|4.2.1.59	[c] : 3hoctACP <==> toct2eACP + h2o	
#	SMDB11_1656	ko:K02372 ec:4.2.1.59	fabZ; 3-hydroxyacyl-[acyl-carrier-protein] dehydratase [EC:4.2.1.59]			
#	SMDB11_3167	smac:fabZ ko:K02372 ec:4.2.1.59	fabZ; 3-hydroxyacyl-[acyl-carrier-protein] dehydratase [EC:4.2.1.59]			
#	SMDB11_1034	smac:fabA ko:K01716 ec:5.3.3.14 ec:4.2.1.59	fabA; 3-hydroxyacyl-[acyl-carrier protein] dehydratase / trans-2-decenoyl-[acyl-carrier protein] isomerase [EC:4.2.1.59 5.3.3.14]			
						
rg	R08648_smac	(SMDB11_2829 or SMDB11_0061 or SMDB11_0046 or SMDB11_3985 or SMDB11_3363) and (SMDB11_3984 or SMDB11_0062 or SMDB11_0045)				
#R08648_smac	.	FALSE	"Valine, leucine and isoleucine biosynthesis"	2.2.1.6	[c] : pyr + 2obut + h --> C06006 + co2	
#	SMDB11_3984	smac:ilvM ko:K11258 ec:2.2.1.6	ilvM; acetolactate synthase II small subunit [EC:2.2.1.6]			
#	SMDB11_2829	smac:budB ko:K01652 ec:2.2.1.6	"E2.2.1.6L, ilvB, ilvG, ilvI; acetolactate synthase I/II/III large subunit [EC:2.2.1.6]"			
#	SMDB11_0062	smac:ilvH ko:K01653 ec:2.2.1.6	"E2.2.1.6S, ilvH, ilvN; acetolactate synthase I/III small subunit [EC:2.2.1.6]"			
#	SMDB11_0061	smac:ilvI ko:K01652 ec:2.2.1.6	"E2.2.1.6L, ilvB, ilvG, ilvI; acetolactate synthase I/II/III large subunit [EC:2.2.1.6]"			
#	SMDB11_0045	smac:ilvN ko:K01653 ec:2.2.1.6	"E2.2.1.6S, ilvH, ilvN; acetolactate synthase I/III small subunit [EC:2.2.1.6]"			
#	SMDB11_0046	smac:ilvB ko:K01652 ec:2.2.1.6	"E2.2.1.6L, ilvB, ilvG, ilvI; acetolactate synthase I/II/III large subunit [EC:2.2.1.6]"			
#	SMDB11_3985	smac:ilvG ko:K01652 ec:2.2.1.6	"E2.2.1.6L, ilvB, ilvG, ilvI; acetolactate synthase I/II/III large subunit [EC:2.2.1.6]"			
#	SMDB11_3363	ko:K01652 ec:2.2.1.6	"E2.2.1.6L, ilvB, ilvG, ilvI; acetolactate synthase I/II/III large subunit [EC:2.2.1.6]"			
						
rg	R00590_smac	SMDB11_2084 or SMDB11_0918				
#R00590_smac	.	FALSE	Cysteine and methionine metabolism	4.3.1.17	[c] : ser__L --> C02218 + h2o	
#	SMDB11_2084	smac:sdaA ko:K01752 ec:4.3.1.17	"E4.3.1.17, sdaA, sdaB, tdcG; L-serine dehydratase [EC:4.3.1.17]"			
#	SMDB11_0918	smac:sdaB ko:K01752 ec:4.3.1.17	"E4.3.1.17, sdaA, sdaB, tdcG; L-serine dehydratase [EC:4.3.1.17]"			
						
rg	R05135_smac	SMDB11_4505 or SMDB11_0514				
#R05135_smac	.	FALSE	Purine metabolism	3.1.4.16	[c] : 23cgmp + h2o --> 3gmp	
#	SMDB11_4505	smac:cpdB ko:K01119 ec:3.1.3.6 ec:3.1.4.16	"cpdB; 2',3'-cyclic-nucleotide 2'-phosphodiesterase / 3'-nucleotidase [EC:3.1.4.16 3.1.3.6]"			
#	SMDB11_0514	ko:K01119 ec:3.1.3.6 ec:3.1.4.16	"cpdB; 2',3'-cyclic-nucleotide 2'-phosphodiesterase / 3'-nucleotidase [EC:3.1.4.16 3.1.3.6]"			
						
rg	R04880_smac	SMDB11_0823 or SMDB11_1664 or SMDB11_1973				
#R04880_smac	.	TRUE	Tyrosine metabolism	1.1.1.1	[c] : C05576 + nad <==> C05577 + nadh + h	
#	SMDB11_0823	ko:K00121 ec:1.1.1.1 ec:1.1.1.284	"frmA, ADH5, adhC; S-(hydroxymethyl)glutathione dehydrogenase / alcohol dehydrogenase [EC:1.1.1.284 1.1.1.1]"			
#	SMDB11_1664	smac:adhP ko:K13953 ec:1.1.1.1	"adhP; alcohol dehydrogenase, propanol-preferring [EC:1.1.1.1]"			
#	SMDB11_1973	smac:adhE ko:K04072 ec:1.1.1.1 ec:1.2.1.10	adhE; acetaldehyde dehydrogenase / alcohol dehydrogenase [EC:1.2.1.10 1.1.1.1]			
						
rg	R01069_smac	SMDB11_1825 or SMDB11_3241				
#R01069_smac	.	TRUE	Galactose metabolism	4.1.2.40	[c] : tagdp__D <==> dhap + g3p	
#	SMDB11_1825	ko:K08302 ec:4.1.2.40	"gatY-kbaY; tagatose 1,6-diphosphate aldolase GatY/KbaY [EC:4.1.2.40]"			
#	SMDB11_3241	smac:agaZ ko:K16371	"gatZ-kbaZ; D-tagatose-1,6-bisphosphate aldolase subunit GatZ/KbaZ"			
						
rg	R08093_smac	(SMDB11_1076 or SMDB11_2351) and SMDB11_4358 and SMDB11_2771				
#R08093_smac	.	FALSE	Geraniol degradation	4.2.1.17	[c] : C16468 + h2o --> C16469	
#	SMDB11_1076	ko:K01692 ec:4.2.1.17	"paaF, echA; enoyl-CoA hydratase [EC:4.2.1.17]"			
#	SMDB11_4358	smac:fadB ko:K01825 ec:5.3.3.8 ec:5.1.2.3 ec:4.2.1.17 ec:1.1.1.35	fadB; 3-hydroxyacyl-CoA dehydrogenase / enoyl-CoA hydratase / 3-hydroxybutyryl-CoA epimerase / enoyl-CoA isomerase [EC:1.1.1.35 4.2.1.17 5.1.2.3 5.3.3.8]			
#	SMDB11_2351	smac:paaF ko:K01692 ec:4.2.1.17	"paaF, echA; enoyl-CoA hydratase [EC:4.2.1.17]"			
#	SMDB11_2771	smac:fadJ ko:K01782 ec:5.1.2.3 ec:4.2.1.17 ec:1.1.1.35	fadJ; 3-hydroxyacyl-CoA dehydrogenase / enoyl-CoA hydratase / 3-hydroxybutyryl-CoA epimerase [EC:1.1.1.35 4.2.1.17 5.1.2.3]			
						
rg	R02964_smac	SMDB11_1063 or SMDB11_0236 or SMDB11_1724				
#R02964_smac	.	FALSE	Ubiquinone and other terpenoid-quinone biosynthesis	1.6.5.2	[c] : mqn8 + h + nadh --> mql8 + nad	
#	SMDB11_1063	smac:wrbA ko:K03809 ec:1.6.5.2	wrbA; NAD(P)H dehydrogenase (quinone) [EC:1.6.5.2]			
#	SMDB11_0236	ko:K00355 ec:1.6.5.2	NQO1; NAD(P)H dehydrogenase (quinone) [EC:1.6.5.2]			
#	SMDB11_1724	ko:K00355 ec:1.6.5.2	NQO1; NAD(P)H dehydrogenase (quinone) [EC:1.6.5.2]			
						
rg	R00754_smac	SMDB11_0823 or SMDB11_1664 or SMDB11_1973				
#R00754_smac	.	TRUE	Glycolysis / Gluconeogenesis	1.1.1.1|1.1.1.71	[c] : etoh + nad <==> acald + nadh + h	
#	SMDB11_0823	ko:K00121 ec:1.1.1.1 ec:1.1.1.284	"frmA, ADH5, adhC; S-(hydroxymethyl)glutathione dehydrogenase / alcohol dehydrogenase [EC:1.1.1.284 1.1.1.1]"			
#	SMDB11_1664	smac:adhP ko:K13953 ec:1.1.1.1	"adhP; alcohol dehydrogenase, propanol-preferring [EC:1.1.1.1]"			
#	SMDB11_1973	smac:adhE ko:K04072 ec:1.1.1.1 ec:1.2.1.10	adhE; acetaldehyde dehydrogenase / alcohol dehydrogenase [EC:1.2.1.10 1.1.1.1]			
						
rg	R00212_smac	SMDB11_1898 or SMDB11_0985				
#R00212_smac	.	TRUE	Pyruvate metabolism	2.3.1.54	[c] : accoa + for <==> coa + pyr	
#	SMDB11_1898	ko:K00656 ec:2.3.1.54	"E2.3.1.54, pflD; formate C-acetyltransferase [EC:2.3.1.54]"			
#	SMDB11_0985	smac:pflB ko:K00656 ec:2.3.1.54	"E2.3.1.54, pflD; formate C-acetyltransferase [EC:2.3.1.54]"			
						
rg	R01797_smac	SMDB11_0637 or SMDB11_3654 or SMDB11_3971				
#R01797_smac	.	FALSE	Glycerophospholipid metabolism	3.6.1.26	[c] : 0.02 cdpdag_SM + h2o --> cmp + 0.02 pa_SM + 2 h	
#	SMDB11_0637	ko:K01521 ec:3.6.1.26	cdh; CDP-diacylglycerol pyrophosphatase [EC:3.6.1.26]			
#	SMDB11_3654	ko:K01521 ec:3.6.1.26	cdh; CDP-diacylglycerol pyrophosphatase [EC:3.6.1.26]			
#	SMDB11_3971	ko:K01521 ec:3.6.1.26	cdh; CDP-diacylglycerol pyrophosphatase [EC:3.6.1.26]			
						
rg	R01737_smac	SMDB11_3747 or SMDB11_3894				
#R01737_smac	.	FALSE	Pentose phosphate pathway	2.7.1.12	[c] : atp + glcn --> adp + 6pgc + h	
#	SMDB11_3747	smac:gntK ko:K00851 ec:2.7.1.12	"E2.7.1.12, gntK, idnK; gluconokinase [EC:2.7.1.12]"			
#	SMDB11_3894	smac:idnK ko:K00851 ec:2.7.1.12	"E2.7.1.12, gntK, idnK; gluconokinase [EC:2.7.1.12]"			
						
rg	R02323_smac	SMDB11_0391 or SMDB11_0139				
#R02323_smac	.	FALSE	Nicotinate and nicotinamide metabolism	3.1.3.5|3.1.3.-	[c] : nmn + h2o --> rnam + pi	
#	SMDB11_0391	smac:ushA ko:K11751 ec:3.6.1.45 ec:3.1.3.5	ushA; 5'-nucleotidase / UDP-sugar diphosphatase [EC:3.1.3.5 3.6.1.45]			
#	SMDB11_0139	smac:surE ko:K03787 ec:3.1.3.5	surE; 5'-nucleotidase [EC:3.1.3.5]			
						
rg	R04740_smac	(SMDB11_1076 or SMDB11_2351) and SMDB11_4358 and SMDB11_2771				
#R04740_smac	.	TRUE	Fatty acid degradation	4.2.1.17|4.2.1.74	[c] : 3htdcoa <==> td2coa + h2o	
#	SMDB11_1076	ko:K01692 ec:4.2.1.17	"paaF, echA; enoyl-CoA hydratase [EC:4.2.1.17]"			
#	SMDB11_4358	smac:fadB ko:K01825 ec:5.3.3.8 ec:5.1.2.3 ec:4.2.1.17 ec:1.1.1.35	fadB; 3-hydroxyacyl-CoA dehydrogenase / enoyl-CoA hydratase / 3-hydroxybutyryl-CoA epimerase / enoyl-CoA isomerase [EC:1.1.1.35 4.2.1.17 5.1.2.3 5.3.3.8]			
#	SMDB11_2351	smac:paaF ko:K01692 ec:4.2.1.17	"paaF, echA; enoyl-CoA hydratase [EC:4.2.1.17]"			
#	SMDB11_2771	smac:fadJ ko:K01782 ec:5.1.2.3 ec:4.2.1.17 ec:1.1.1.35	fadJ; 3-hydroxyacyl-CoA dehydrogenase / enoyl-CoA hydratase / 3-hydroxybutyryl-CoA epimerase [EC:1.1.1.35 4.2.1.17 5.1.2.3]			
						
rg	R04964_smac	SMDB11_1164 or SMDB11_4232 or SMDB11_2431 or SMDB11_2430 or SMDB11_3638 or SMDB11_3690 or SMDB11_4699 or SMDB11_2286 or SMDB11_3118				
#R04964_smac	.	TRUE	Fatty acid biosynthesis	1.1.1.100|2.3.1.85|2.3.1.86|2.3.1.-	[c] : 3hddecACP + nadp <==> 3oddecACP + nadph + h	
#	SMDB11_1164	smac:fabG ko:K00059 ec:1.1.1.100	fabG; 3-oxoacyl-[acyl-carrier protein] reductase [EC:1.1.1.100]			
#	SMDB11_4232	ko:K00059 ec:1.1.1.100	fabG; 3-oxoacyl-[acyl-carrier protein] reductase [EC:1.1.1.100]			
#	SMDB11_2431	ko:K00059 ec:1.1.1.100	fabG; 3-oxoacyl-[acyl-carrier protein] reductase [EC:1.1.1.100]			
#	SMDB11_2430	ko:K00059 ec:1.1.1.100	fabG; 3-oxoacyl-[acyl-carrier protein] reductase [EC:1.1.1.100]			
#	SMDB11_3638	ko:K00059 ec:1.1.1.100	fabG; 3-oxoacyl-[acyl-carrier protein] reductase [EC:1.1.1.100]			
#	SMDB11_3690	ko:K00059 ec:1.1.1.100	fabG; 3-oxoacyl-[acyl-carrier protein] reductase [EC:1.1.1.100]			
#	SMDB11_4699	ko:K00059 ec:1.1.1.100	fabG; 3-oxoacyl-[acyl-carrier protein] reductase [EC:1.1.1.100]			
#	SMDB11_2286	ko:K00059 ec:1.1.1.100	fabG; 3-oxoacyl-[acyl-carrier protein] reductase [EC:1.1.1.100]			
#	SMDB11_3118	ko:K00059 ec:1.1.1.100	fabG; 3-oxoacyl-[acyl-carrier protein] reductase [EC:1.1.1.100]			
						
rg	R04986_smac	SMDB11_2383 or SMDB11_2727 or SMDB11_4355				
#R04986_smac	.	FALSE	Ubiquinone and other terpenoid-quinone biosynthesis	4.1.1.98	[c] : 3ophb + h --> 2oph + co2	
#	SMDB11_2383	ko:K03182 ec:4.1.1.98	ubiD; 4-hydroxy-3-polyprenylbenzoate decarboxylase [EC:4.1.1.98]			
#	SMDB11_2727	smac:ubiX ko:K03186 ec:4.1.1.98	ubiX; 4-hydroxy-3-polyprenylbenzoate decarboxylase [EC:4.1.1.98]			
#	SMDB11_4355	smac:ubiD ko:K03182 ec:4.1.1.98	ubiD; 4-hydroxy-3-polyprenylbenzoate decarboxylase [EC:4.1.1.98]			
						
rg	R00706_smac	SMDB11_4682 or SMDB11_3907				
#R00706_smac	.	FALSE	beta-Alanine metabolism	1.2.1.18	[c] : msa + coa + nadp --> accoa + co2 + nadph + h	
#	SMDB11_4682	ko:K00140 ec:1.2.1.27 ec:1.2.1.18	"mmsA, iolA, ALDH6A1; malonate-semialdehyde dehydrogenase (acetylating) / methylmalonate-semialdehyde dehydrogenase [EC:1.2.1.18 1.2.1.27]"			
#	SMDB11_3907	ko:K00140 ec:1.2.1.27 ec:1.2.1.18	"mmsA, iolA, ALDH6A1; malonate-semialdehyde dehydrogenase (acetylating) / methylmalonate-semialdehyde dehydrogenase [EC:1.2.1.18 1.2.1.27]"			
						
rg	R00848_smac	SMDB11_4304 and SMDB11_4305 and (SMDB11_3886 or SMDB11_4303)				
#R00848_smac	.	TRUE	Glycerophospholipid metabolism	1.1.5.3	[c] : glyc3p + fad <==> dhap + fadh2	
#	SMDB11_4304	smac:glpB ko:K00112 ec:1.1.5.3	glpB; glycerol-3-phosphate dehydrogenase subunit B [EC:1.1.5.3]			
#	SMDB11_4305	smac:glpC ko:K00113 ec:1.1.5.3	glpC; glycerol-3-phosphate dehydrogenase subunit C [EC:1.1.5.3]			
#	SMDB11_3886	smac:glpD ko:K00111 ec:1.1.5.3	"glpA, glpD; glycerol-3-phosphate dehydrogenase [EC:1.1.5.3]"			
#	SMDB11_4303	smac:glpA ko:K00111 ec:1.1.5.3	"glpA, glpD; glycerol-3-phosphate dehydrogenase [EC:1.1.5.3]"			
						
rg	R00519_smac	SMDB11_4192 and SMDB11_4193				
#R00519_smac	.	FALSE	Glyoxylate and dicarboxylate metabolism	1.2.1.2	[c] : for + nad --> h + co2 + nadh	
#	SMDB11_4192	smac:fdoH ko:K00124	fdoH; formate dehydrogenase iron-sulfur subunit			
#	SMDB11_4193	smac:fdoI ko:K00127	fdoI; formate dehydrogenase subunit gamma			
						
rg	R01215_smac	SMDB11_4166 or SMDB11_2702				
#R01215_smac	.	TRUE	"Valine, leucine and isoleucine biosynthesis"	2.6.1.66	[c] : val__L + pyr <==> 3mob + ala__L	
#	SMDB11_4166	smac:avtA ko:K00835 ec:2.6.1.66	avtA; valine--pyruvate aminotransferase [EC:2.6.1.66]			
#	SMDB11_2702	ko:K14260 ec:2.6.1.2 ec:2.6.1.66	alaA; alanine-synthesizing transaminase [EC:2.6.1.66 2.6.1.2]			
						
rg	R03921_smac	SMDB11_3477 or SMDB11_1358				
#R03921_smac	.	FALSE	Starch and sucrose metabolism	3.2.1.26	[c] : C16688 + h2o --> C02336 + C00668	
#	SMDB11_3477	smac:scrB ko:K01193 ec:3.2.1.26	"E3.2.1.26, sacA; beta-fructofuranosidase [EC:3.2.1.26]"			
#	SMDB11_1358	smac:cscA ko:K01193 ec:3.2.1.26	"E3.2.1.26, sacA; beta-fructofuranosidase [EC:3.2.1.26]"			
						
rg	R01773_smac	SMDB11_0001 and SMDB11_4009				
#R01773_smac	.	TRUE	"Glycine, serine and threonine metabolism"	1.1.1.3	[c] : hom__L + nad <==> aspsa + nadh + h	
#	SMDB11_0001	smac:thrA ko:K12524 ec:1.1.1.3 ec:2.7.2.4	thrA; bifunctional aspartokinase / homoserine dehydrogenase 1 [EC:2.7.2.4 1.1.1.3]			
#	SMDB11_4009	smac:metL ko:K12525 ec:1.1.1.3 ec:2.7.2.4	metL; bifunctional aspartokinase / homoserine dehydrogenase 2 [EC:2.7.2.4 1.1.1.3]			
						
rg	R02739_smac	SMDB11_3732 or SMDB11_1998				
#R02739_smac	.	TRUE	Glycolysis / Gluconeogenesis	5.1.3.15|5.3.1.9	[c] : C00668 <==> g6p_B	
#	SMDB11_3732	smac:pgi ko:K01810 ec:5.3.1.9	"GPI, pgi; glucose-6-phosphate isomerase [EC:5.3.1.9]"			
#	SMDB11_1998	ko:K01792 ec:5.1.3.15	E5.1.3.15; glucose-6-phosphate 1-epimerase [EC:5.1.3.15]			
						
rg	R00713_smac	SMDB11_3544 or SMDB11_1787 or SMDB11_2367 or SMDB11_3352				
#R00713_smac	.	FALSE	"Alanine, aspartate and glutamate metabolism"	1.2.1.16|1.2.1.24	[c] : sucsal + nad + h2o --> succ + nadh + 2 h	
#	SMDB11_3544	ko:K00135 ec:1.2.1.20 ec:1.2.1.79 ec:1.2.1.16	gabD; succinate-semialdehyde dehydrogenase / glutarate-semialdehyde dehydrogenase [EC:1.2.1.16 1.2.1.79 1.2.1.20]			
#	SMDB11_1787	ko:K00135 ec:1.2.1.20 ec:1.2.1.79 ec:1.2.1.16	gabD; succinate-semialdehyde dehydrogenase / glutarate-semialdehyde dehydrogenase [EC:1.2.1.16 1.2.1.79 1.2.1.20]			
#	SMDB11_2367	smac:gabD ko:K00135 ec:1.2.1.20 ec:1.2.1.79 ec:1.2.1.16	gabD; succinate-semialdehyde dehydrogenase / glutarate-semialdehyde dehydrogenase [EC:1.2.1.16 1.2.1.79 1.2.1.20]			
#	SMDB11_3352	ko:K00135 ec:1.2.1.20 ec:1.2.1.79 ec:1.2.1.16	gabD; succinate-semialdehyde dehydrogenase / glutarate-semialdehyde dehydrogenase [EC:1.2.1.16 1.2.1.79 1.2.1.20]			
						
rg	R03896_smac	SMDB11_0056 and SMDB11_0055				
#R03896_smac	.	FALSE	"Valine, leucine and isoleucine biosynthesis"	4.2.1.35	[c] : C02612 --> C02226 + h2o	
#	SMDB11_0056	smac:leuC ko:K01703 ec:4.2.1.35 ec:4.2.1.33	leuC; 3-isopropylmalate/(R)-2-methylmalate dehydratase large subunit [EC:4.2.1.33 4.2.1.35]			
#	SMDB11_0055	smac:leuD ko:K01704 ec:4.2.1.35 ec:4.2.1.33	leuD; 3-isopropylmalate/(R)-2-methylmalate dehydratase small subunit [EC:4.2.1.33 4.2.1.35]			
						
rg	R00448_smac	SMDB11_4148 or SMDB11_3458				
#R00448_smac	.	FALSE	Lysine degradation	1.14.13.59	[c] : lys__L + o2 + nadph + h --> C01028 + nadp + h2o	
#	SMDB11_4148	smac:iucD ko:K03897 ec:1.14.13.59	iucD; lysine N6-hydroxylase [EC:1.14.13.59]			
#	SMDB11_3458	ko:K03897 ec:1.14.13.59	iucD; lysine N6-hydroxylase [EC:1.14.13.59]			
						
rg	R03346_smac	SMDB11_0391 or SMDB11_0139				
#R03346_smac	.	FALSE	Nicotinate and nicotinamide metabolism	3.1.3.5|3.1.3.-	[c] : nicrnt + h2o --> nicrns + pi	
#	SMDB11_0391	smac:ushA ko:K11751 ec:3.6.1.45 ec:3.1.3.5	ushA; 5'-nucleotidase / UDP-sugar diphosphatase [EC:3.1.3.5 3.6.1.45]			
#	SMDB11_0139	smac:surE ko:K03787 ec:3.1.3.5	surE; 5'-nucleotidase [EC:3.1.3.5]			
						
rg	R00174_smac	SMDB11_1494 or SMDB11_1811				
#R00174_smac	.	FALSE	Vitamin B6 metabolism	2.7.1.35	[c] : atp + pydx --> adp + pydx5p + h	
#	SMDB11_1494	smac:pdxY ko:K00868 ec:2.7.1.35	"pdxK, pdxY; pyridoxine kinase [EC:2.7.1.35]"			
#	SMDB11_1811	ko:K00868 ec:2.7.1.35	"pdxK, pdxY; pyridoxine kinase [EC:2.7.1.35]"			
						
rg	R00897_smac	(SMDB11_2843 or SMDB11_0352) and SMDB11_2849				
#R00897_smac	.	FALSE	Cysteine and methionine metabolism	2.5.1.47|2.5.1.65	[c] : acser + h2s --> cys__L + ac	
#	SMDB11_2843	smac:cysK ko:K01738 ec:2.5.1.47	cysK; cysteine synthase A [EC:2.5.1.47]			
#	SMDB11_0352	ko:K01738 ec:2.5.1.47	cysK; cysteine synthase A [EC:2.5.1.47]			
#	SMDB11_2849	smac:cysM ko:K12339 ec:2.5.1.47	cysM; cysteine synthase B [EC:2.5.1.47]			
						
rg	R03654_smac	SMDB11_4177 and SMDB11_4178				
#R03654_smac	.	FALSE	Aminoacyl-tRNA biosynthesis	6.1.1.14	[c] : atp + gly + trnagly --> amp + ppi + glytrna	
#	SMDB11_4177	smac:glyQ ko:K01878 ec:6.1.1.14	glyQ; glycyl-tRNA synthetase alpha chain [EC:6.1.1.14]			
#	SMDB11_4178	smac:glyS ko:K01879 ec:6.1.1.14	glyS; glycyl-tRNA synthetase beta chain [EC:6.1.1.14]			
						
rg	R06412_smac	(SMDB11_1076 or SMDB11_2351) and SMDB11_4358 and SMDB11_2771				
#R06412_smac	.	FALSE	Limonene and pinene degradation	4.2.1.17	[c] : C11945 + h2o --> C11947	
#	SMDB11_1076	ko:K01692 ec:4.2.1.17	"paaF, echA; enoyl-CoA hydratase [EC:4.2.1.17]"			
#	SMDB11_4358	smac:fadB ko:K01825 ec:5.3.3.8 ec:5.1.2.3 ec:4.2.1.17 ec:1.1.1.35	fadB; 3-hydroxyacyl-CoA dehydrogenase / enoyl-CoA hydratase / 3-hydroxybutyryl-CoA epimerase / enoyl-CoA isomerase [EC:1.1.1.35 4.2.1.17 5.1.2.3 5.3.3.8]			
#	SMDB11_2351	smac:paaF ko:K01692 ec:4.2.1.17	"paaF, echA; enoyl-CoA hydratase [EC:4.2.1.17]"			
#	SMDB11_2771	smac:fadJ ko:K01782 ec:5.1.2.3 ec:4.2.1.17 ec:1.1.1.35	fadJ; 3-hydroxyacyl-CoA dehydrogenase / enoyl-CoA hydratase / 3-hydroxybutyryl-CoA epimerase [EC:1.1.1.35 4.2.1.17 5.1.2.3]			
						
rg	R01030_smac	SMDB11_4335 or SMDB11_4301				
#R01030_smac	.	FALSE	Glycerophospholipid metabolism	3.1.4.2|3.1.4.46	[c] : g3pc + h2o --> chol + glyc3p + h	
#	SMDB11_4335	smac:ugpQ ko:K01126 ec:3.1.4.46	"E3.1.4.46, glpQ, ugpQ; glycerophosphoryl diester phosphodiesterase [EC:3.1.4.46]"			
#	SMDB11_4301	smac:glpQ ko:K01126 ec:3.1.4.46	"E3.1.4.46, glpQ, ugpQ; glycerophosphoryl diester phosphodiesterase [EC:3.1.4.46]"			
						
rg	R03970_smac	SMDB11_1749 or SMDB11_0309				
#R03970_smac	.	FALSE	Cyanoamino acid metabolism	2.3.2.2	[c] : C02512 + glu__L --> C05711 + h2o	
#	SMDB11_1749	ko:K00681 ec:3.4.19.13 ec:2.3.2.2	ggt; gamma-glutamyltranspeptidase / glutathione hydrolase [EC:2.3.2.2 3.4.19.13]			
#	SMDB11_0309	smac:ggt ko:K00681 ec:3.4.19.13 ec:2.3.2.2	ggt; gamma-glutamyltranspeptidase / glutathione hydrolase [EC:2.3.2.2 3.4.19.13]			
						
rg	R02142_smac	SMDB11_0221 or SMDB11_3410				
#R02142_smac	.	FALSE	Purine metabolism	2.4.2.8|2.4.2.22	[c] : prpp + xan --> ppi + xmp	
#	SMDB11_0221	smac:gpt ko:K00769 ec:2.4.2.22	gpt; xanthine phosphoribosyltransferase [EC:2.4.2.22]			
#	SMDB11_3410	smac:hpt ko:K00760 ec:2.4.2.8	"hprT, hpt, HPRT1; hypoxanthine phosphoribosyltransferase [EC:2.4.2.8]"			
						
rg	R04748_smac	SMDB11_4358 and SMDB11_2771				
#R04748_smac	.	TRUE	Fatty acid degradation	1.1.1.35|1.1.1.211	[c] : 3hhcoa + nad <==> 3ohcoa + nadh + h	
#	SMDB11_4358	smac:fadB ko:K01825 ec:5.3.3.8 ec:5.1.2.3 ec:4.2.1.17 ec:1.1.1.35	fadB; 3-hydroxyacyl-CoA dehydrogenase / enoyl-CoA hydratase / 3-hydroxybutyryl-CoA epimerase / enoyl-CoA isomerase [EC:1.1.1.35 4.2.1.17 5.1.2.3 5.3.3.8]			
#	SMDB11_2771	smac:fadJ ko:K01782 ec:5.1.2.3 ec:4.2.1.17 ec:1.1.1.35	fadJ; 3-hydroxyacyl-CoA dehydrogenase / enoyl-CoA hydratase / 3-hydroxybutyryl-CoA epimerase [EC:1.1.1.35 4.2.1.17 5.1.2.3]			
						
rg	R02410_smac	SMDB11_3477 or SMDB11_1358				
#R02410_smac	.	FALSE	Galactose metabolism	3.2.1.26	[c] : raffin + h2o --> melib + fru	
#	SMDB11_3477	smac:scrB ko:K01193 ec:3.2.1.26	"E3.2.1.26, sacA; beta-fructofuranosidase [EC:3.2.1.26]"			
#	SMDB11_1358	smac:cscA ko:K01193 ec:3.2.1.26	"E3.2.1.26, sacA; beta-fructofuranosidase [EC:3.2.1.26]"			
						
rg	R00963_smac	SMDB11_0391 or SMDB11_0139				
#R00963_smac	.	FALSE	Pyrimidine metabolism	3.1.3.5	[c] : ump + h2o --> uri + pi	
#	SMDB11_0391	smac:ushA ko:K11751 ec:3.6.1.45 ec:3.1.3.5	ushA; 5'-nucleotidase / UDP-sugar diphosphatase [EC:3.1.3.5 3.6.1.45]			
#	SMDB11_0139	smac:surE ko:K03787 ec:3.1.3.5	surE; 5'-nucleotidase [EC:3.1.3.5]			
						
rg	R10117_smac	SMDB11_1656 or SMDB11_3167				
#R10117_smac	.	FALSE	Biotin metabolism	4.2.1.59	[c] : C20373 --> C20374 + h2o	
#	SMDB11_1656	ko:K02372 ec:4.2.1.59	fabZ; 3-hydroxyacyl-[acyl-carrier-protein] dehydratase [EC:4.2.1.59]			
#	SMDB11_3167	smac:fabZ ko:K02372 ec:4.2.1.59	fabZ; 3-hydroxyacyl-[acyl-carrier-protein] dehydratase [EC:4.2.1.59]			
						
rg	R07414_smac	SMDB11_4654 or SMDB11_1341 or SMDB11_2544				
#R07414_smac	.	FALSE	Arginine and proline metabolism	6.3.1.11	[c] : atp + glu__L + ptrc --> adp + pi + ggptrc	
#	SMDB11_4654	ko:K09470 ec:6.3.1.11	puuA; gamma-glutamylputrescine synthase [EC:6.3.1.11]			
#	SMDB11_1341	smac:puuA ko:K09470 ec:6.3.1.11	puuA; gamma-glutamylputrescine synthase [EC:6.3.1.11]			
#	SMDB11_2544	ko:K09470 ec:6.3.1.11	puuA; gamma-glutamylputrescine synthase [EC:6.3.1.11]			
						
rg	R04212_smac	SMDB11_2426 or SMDB11_3300				
#R04212_smac	.	FALSE	Aminoacyl-tRNA biosynthesis	6.3.5.6	[c] : C06113 + gln__L + atp + h2o --> asntrna + glu__L + pi + adp	
#	SMDB11_2426	ko:K02433 ec:6.3.5.7 ec:6.3.5.6	"gatA, QRSL1; aspartyl-tRNA(Asn)/glutamyl-tRNA(Gln) amidotransferase subunit A [EC:6.3.5.6 6.3.5.7]"			
#	SMDB11_3300	ko:K02433 ec:6.3.5.7 ec:6.3.5.6	"gatA, QRSL1; aspartyl-tRNA(Asn)/glutamyl-tRNA(Gln) amidotransferase subunit A [EC:6.3.5.6 6.3.5.7]"			
						
rg	R00511_smac	SMDB11_0391 or SMDB11_0139				
#R00511_smac	.	FALSE	Pyrimidine metabolism	3.1.3.5|3.1.3.91	[c] : cmp + h2o --> cytd + pi	
#	SMDB11_0391	smac:ushA ko:K11751 ec:3.6.1.45 ec:3.1.3.5	ushA; 5'-nucleotidase / UDP-sugar diphosphatase [EC:3.1.3.5 3.6.1.45]			
#	SMDB11_0139	smac:surE ko:K03787 ec:3.1.3.5	surE; 5'-nucleotidase [EC:3.1.3.5]			
						
rg	R01896_smac	SMDB11_2534 or SMDB11_1955				
#R01896_smac	.	TRUE	Pentose and glucuronate interconversions	1.1.1.9|1.1.1.14	[c] : xylt + nad <==> xylu__D + nadh + h	
#	SMDB11_2534	ko:K00008 ec:1.1.1.14	"SORD, gutB; L-iditol 2-dehydrogenase [EC:1.1.1.14]"			
#	SMDB11_1955	ko:K05351 ec:1.1.1.9	E1.1.1.9; D-xylulose reductase [EC:1.1.1.9]			
						
rg	R03947_smac	SMDB11_0127 or SMDB11_3844				
#R03947_smac	.	FALSE	Porphyrin and chlorophyll metabolism	1.3.1.76	[c] : dscl + nad --> scl + nadh + h	
#	SMDB11_0127	smac:cysG ko:K02302 ec:4.99.1.4 ec:1.3.1.76 ec:2.1.1.107	cysG; uroporphyrin-III C-methyltransferase / precorrin-2 dehydrogenase / sirohydrochlorin ferrochelatase [EC:2.1.1.107 1.3.1.76 4.99.1.4]			
#	SMDB11_3844	ko:K02302 ec:4.99.1.4 ec:1.3.1.76 ec:2.1.1.107	cysG; uroporphyrin-III C-methyltransferase / precorrin-2 dehydrogenase / sirohydrochlorin ferrochelatase [EC:2.1.1.107 1.3.1.76 4.99.1.4]			
						
rg	R04558_smac	SMDB11_0881 and SMDB11_0883				
#R04558_smac	.	TRUE	Histidine metabolism	2.4.2.-|4.1.3.-	[c] : prlp + gln__L <==> eig3p + aicar + glu__L	
#	SMDB11_0881	smac:hisF ko:K02500 ec:4.1.3.-	hisF; cyclase [EC:4.1.3.-]			
#	SMDB11_0883	smac:hisH ko:K02501 ec:2.4.2.-	hisH; glutamine amidotransferase [EC:2.4.2.-]			
						
rg	R00734_smac	SMDB11_3699 or SMDB11_1013 or SMDB11_0885 or SMDB11_2360				
#R00734_smac	.	TRUE	Tyrosine metabolism	2.6.1.1|2.6.1.5|2.6.1.9|2.6.1.57	[c] : tyr__L + akg <==> 34hpp + glu__L	
#	SMDB11_3699	smac:tyrB ko:K00832 ec:2.6.1.57	tyrB; aromatic-amino-acid transaminase [EC:2.6.1.57]			
#	SMDB11_1013	smac:aspC ko:K00813 ec:2.6.1.1	aspC; aspartate aminotransferase [EC:2.6.1.1]			
#	SMDB11_0885	smac:hisC ko:K00817 ec:2.6.1.9	hisC; histidinol-phosphate aminotransferase [EC:2.6.1.9]			
#	SMDB11_2360	ko:K00832 ec:2.6.1.57	tyrB; aromatic-amino-acid transaminase [EC:2.6.1.57]			
						
rg	R00480_smac	(SMDB11_0001 and SMDB11_4009) or SMDB11_3734				
#R00480_smac	.	FALSE	"Glycine, serine and threonine metabolism"	2.7.2.4	[c] : atp + asp__L --> adp + 4pasp	
#	SMDB11_0001	smac:thrA ko:K12524 ec:1.1.1.3 ec:2.7.2.4	thrA; bifunctional aspartokinase / homoserine dehydrogenase 1 [EC:2.7.2.4 1.1.1.3]			
#	SMDB11_4009	smac:metL ko:K12525 ec:1.1.1.3 ec:2.7.2.4	metL; bifunctional aspartokinase / homoserine dehydrogenase 2 [EC:2.7.2.4 1.1.1.3]			
#	SMDB11_3734	smac:lysC ko:K00928 ec:2.7.2.4	lysC; aspartate kinase [EC:2.7.2.4]			
						
rg	R04953_smac	SMDB11_1164 or SMDB11_4232 or SMDB11_2431 or SMDB11_2430 or SMDB11_3638 or SMDB11_3690 or SMDB11_4699 or SMDB11_2286 or SMDB11_3118				
#R04953_smac	.	TRUE	Fatty acid biosynthesis	1.1.1.100|2.3.1.85|2.3.1.86|2.3.1.-	[c] : 3hhexACP + nadp <==> 3ohexACP + nadph + h	
#	SMDB11_1164	smac:fabG ko:K00059 ec:1.1.1.100	fabG; 3-oxoacyl-[acyl-carrier protein] reductase [EC:1.1.1.100]			
#	SMDB11_4232	ko:K00059 ec:1.1.1.100	fabG; 3-oxoacyl-[acyl-carrier protein] reductase [EC:1.1.1.100]			
#	SMDB11_2431	ko:K00059 ec:1.1.1.100	fabG; 3-oxoacyl-[acyl-carrier protein] reductase [EC:1.1.1.100]			
#	SMDB11_2430	ko:K00059 ec:1.1.1.100	fabG; 3-oxoacyl-[acyl-carrier protein] reductase [EC:1.1.1.100]			
#	SMDB11_3638	ko:K00059 ec:1.1.1.100	fabG; 3-oxoacyl-[acyl-carrier protein] reductase [EC:1.1.1.100]			
#	SMDB11_3690	ko:K00059 ec:1.1.1.100	fabG; 3-oxoacyl-[acyl-carrier protein] reductase [EC:1.1.1.100]			
#	SMDB11_4699	ko:K00059 ec:1.1.1.100	fabG; 3-oxoacyl-[acyl-carrier protein] reductase [EC:1.1.1.100]			
#	SMDB11_2286	ko:K00059 ec:1.1.1.100	fabG; 3-oxoacyl-[acyl-carrier protein] reductase [EC:1.1.1.100]			
#	SMDB11_3118	ko:K00059 ec:1.1.1.100	fabG; 3-oxoacyl-[acyl-carrier protein] reductase [EC:1.1.1.100]			
						
rg	R03537_smac	SMDB11_4505 or SMDB11_0514				
#R03537_smac	.	FALSE	Purine metabolism	3.1.4.16	[c] : 23camp + h2o --> 3amp	
#	SMDB11_4505	smac:cpdB ko:K01119 ec:3.1.3.6 ec:3.1.4.16	"cpdB; 2',3'-cyclic-nucleotide 2'-phosphodiesterase / 3'-nucleotidase [EC:3.1.4.16 3.1.3.6]"			
#	SMDB11_0514	ko:K01119 ec:3.1.3.6 ec:3.1.4.16	"cpdB; 2',3'-cyclic-nucleotide 2'-phosphodiesterase / 3'-nucleotidase [EC:3.1.4.16 3.1.3.6]"			
						
rg	R09839_smac	SMDB11_2352 and SMDB11_2355				
#R09839_smac	.	FALSE	Phenylalanine metabolism	2.3.1.223	[c] : C19945 + coa --> C14144 + accoa	
#	SMDB11_2352	smac:paaG ko:K15866 ec:5.3.3.18	"paaG; 2-(1,2-epoxy-1,2-dihydrophenyl)acetyl-CoA isomerase [EC:5.3.3.18]"			
#	SMDB11_2355	smac:paaJ ko:K02615 ec:2.3.1.174 ec:2.3.1.223	"paaJ; 3-oxo-5,6-didehydrosuberyl-CoA/3-oxoadipyl-CoA thiolase [EC:2.3.1.223 2.3.1.174]"			
						
rg	R04941_smac	SMDB11_3481 or SMDB11_1526 or SMDB11_2061 or SMDB11_3810				
#R04941_smac	.	FALSE	Selenocompound metabolism	4.4.1.8	[c] : selcyst + h2o --> selhcys + nh4 + pyr	
#	SMDB11_3481	smac:metC ko:K01760 ec:4.4.1.8	metC; cystathionine beta-lyase [EC:4.4.1.8]			
#	SMDB11_1526	smac:malY ko:K14155 ec:4.4.1.8	"patB, malY; cystathione beta-lyase [EC:4.4.1.8]"			
#	SMDB11_2061	ko:K14155 ec:4.4.1.8	"patB, malY; cystathione beta-lyase [EC:4.4.1.8]"			
#	SMDB11_3810	ko:K14155 ec:4.4.1.8	"patB, malY; cystathione beta-lyase [EC:4.4.1.8]"			
						
rg	R00749_smac	SMDB11_2833 and SMDB11_2834				
#R00749_smac	.	TRUE	Glycerophospholipid metabolism	4.3.1.7	[c] : etha <==> acald + nh4	
#	SMDB11_2833	ko:K03736 ec:4.3.1.7	eutC; ethanolamine ammonia-lyase small subunit [EC:4.3.1.7]			
#	SMDB11_2834	ko:K03735 ec:4.3.1.7	eutB; ethanolamine ammonia-lyase large subunit [EC:4.3.1.7]			
						
rg	R01262_smac	SMDB11_1749 or SMDB11_0309				
#R01262_smac	.	TRUE	Glutathione metabolism	2.3.2.2	[c] : gthrd + C00151 <==> cgly + C03740	
#	SMDB11_1749	ko:K00681 ec:3.4.19.13 ec:2.3.2.2	ggt; gamma-glutamyltranspeptidase / glutathione hydrolase [EC:2.3.2.2 3.4.19.13]			
#	SMDB11_0309	smac:ggt ko:K00681 ec:3.4.19.13 ec:2.3.2.2	ggt; gamma-glutamyltranspeptidase / glutathione hydrolase [EC:2.3.2.2 3.4.19.13]			
						
rg	R01818_smac	SMDB11_0872 or SMDB11_0869				
#R01818_smac	.	TRUE	Fructose and mannose metabolism	5.4.2.8	[c] : man6p <==> man1p	
#	SMDB11_0872	smac:manB2 ko:K01840 ec:5.4.2.8	manB; phosphomannomutase [EC:5.4.2.8]			
#	SMDB11_0869	smac:cpsG ko:K01840 ec:5.4.2.8	manB; phosphomannomutase [EC:5.4.2.8]			
						
rg	R00226_smac	(SMDB11_3984 or SMDB11_0062 or SMDB11_0045) and (SMDB11_2829 or SMDB11_0061 or SMDB11_0046 or SMDB11_3985 or SMDB11_3363)				
#R00226_smac	.	FALSE	"Valine, leucine and isoleucine biosynthesis"	2.2.1.6	[c] : 2 pyr + h --> alac__S + co2	
#	SMDB11_3984	smac:ilvM ko:K11258 ec:2.2.1.6	ilvM; acetolactate synthase II small subunit [EC:2.2.1.6]			
#	SMDB11_2829	smac:budB ko:K01652 ec:2.2.1.6	"E2.2.1.6L, ilvB, ilvG, ilvI; acetolactate synthase I/II/III large subunit [EC:2.2.1.6]"			
#	SMDB11_0062	smac:ilvH ko:K01653 ec:2.2.1.6	"E2.2.1.6S, ilvH, ilvN; acetolactate synthase I/III small subunit [EC:2.2.1.6]"			
#	SMDB11_0061	smac:ilvI ko:K01652 ec:2.2.1.6	"E2.2.1.6L, ilvB, ilvG, ilvI; acetolactate synthase I/II/III large subunit [EC:2.2.1.6]"			
#	SMDB11_0045	smac:ilvN ko:K01653 ec:2.2.1.6	"E2.2.1.6S, ilvH, ilvN; acetolactate synthase I/III small subunit [EC:2.2.1.6]"			
#	SMDB11_0046	smac:ilvB ko:K01652 ec:2.2.1.6	"E2.2.1.6L, ilvB, ilvG, ilvI; acetolactate synthase I/II/III large subunit [EC:2.2.1.6]"			
#	SMDB11_3985	smac:ilvG ko:K01652 ec:2.2.1.6	"E2.2.1.6L, ilvB, ilvG, ilvI; acetolactate synthase I/II/III large subunit [EC:2.2.1.6]"			
#	SMDB11_3363	ko:K01652 ec:2.2.1.6	"E2.2.1.6L, ilvB, ilvG, ilvI; acetolactate synthase I/II/III large subunit [EC:2.2.1.6]"			
						
rg	R01082_smac	SMDB11_1536 or SMDB11_3428				
#R01082_smac	.	TRUE	Citrate cycle (TCA cycle)	4.2.1.2	[c] : mal__L <==> fum + h2o	
#	SMDB11_1536	smac:fumC ko:K01679 ec:4.2.1.2	"E4.2.1.2B, fumC; fumarate hydratase, class II [EC:4.2.1.2]"			
#	SMDB11_3428	smac:fumA ko:K01676 ec:4.2.1.2	"E4.2.1.2A, fumA, fumB; fumarate hydratase, class I [EC:4.2.1.2]"			
						
rg	R00658_smac	SMDB11_1686 or SMDB11_0112				
#R00658_smac	.	TRUE	Glycolysis / Gluconeogenesis	4.2.1.11	[c] : 2pg <==> pep + h2o	
#	SMDB11_1686	ko:K01689 ec:4.2.1.11	"ENO, eno; enolase [EC:4.2.1.11]"			
#	SMDB11_0112	smac:eno ko:K01689 ec:4.2.1.11	"ENO, eno; enolase [EC:4.2.1.11]"			
						
rg	R10124_smac	SMDB11_2512 or SMDB11_0561				
#R10124_smac	.	FALSE	Biotin metabolism	2.3.1.47	[c] : C19845 + ala__L --> 8aonn + C00229 + co2	
#	SMDB11_2512	ko:K00652 ec:2.3.1.47	bioF; 8-amino-7-oxononanoate synthase [EC:2.3.1.47]			
#	SMDB11_0561	smac:bioF ko:K00652 ec:2.3.1.47	bioF; 8-amino-7-oxononanoate synthase [EC:2.3.1.47]			
						
rg	R04566_smac	SMDB11_1164 or SMDB11_4232 or SMDB11_2431 or SMDB11_2430 or SMDB11_3638 or SMDB11_3690 or SMDB11_4699 or SMDB11_2286 or SMDB11_3118				
#R04566_smac	.	TRUE	Fatty acid biosynthesis	1.1.1.100|2.3.1.85|2.3.1.86|2.3.1.-	[c] : 3hmrsACP + nadp <==> 3omrsACP + nadph + h	
#	SMDB11_1164	smac:fabG ko:K00059 ec:1.1.1.100	fabG; 3-oxoacyl-[acyl-carrier protein] reductase [EC:1.1.1.100]			
#	SMDB11_4232	ko:K00059 ec:1.1.1.100	fabG; 3-oxoacyl-[acyl-carrier protein] reductase [EC:1.1.1.100]			
#	SMDB11_2431	ko:K00059 ec:1.1.1.100	fabG; 3-oxoacyl-[acyl-carrier protein] reductase [EC:1.1.1.100]			
#	SMDB11_2430	ko:K00059 ec:1.1.1.100	fabG; 3-oxoacyl-[acyl-carrier protein] reductase [EC:1.1.1.100]			
#	SMDB11_3638	ko:K00059 ec:1.1.1.100	fabG; 3-oxoacyl-[acyl-carrier protein] reductase [EC:1.1.1.100]			
#	SMDB11_3690	ko:K00059 ec:1.1.1.100	fabG; 3-oxoacyl-[acyl-carrier protein] reductase [EC:1.1.1.100]			
#	SMDB11_4699	ko:K00059 ec:1.1.1.100	fabG; 3-oxoacyl-[acyl-carrier protein] reductase [EC:1.1.1.100]			
#	SMDB11_2286	ko:K00059 ec:1.1.1.100	fabG; 3-oxoacyl-[acyl-carrier protein] reductase [EC:1.1.1.100]			
#	SMDB11_3118	ko:K00059 ec:1.1.1.100	fabG; 3-oxoacyl-[acyl-carrier protein] reductase [EC:1.1.1.100]			
						
rg	R01227_smac	SMDB11_0391 or SMDB11_0139				
#R01227_smac	.	FALSE	Purine metabolism	3.1.3.5	[c] : gmp + h2o --> gsn + pi	
#	SMDB11_0391	smac:ushA ko:K11751 ec:3.6.1.45 ec:3.1.3.5	ushA; 5'-nucleotidase / UDP-sugar diphosphatase [EC:3.1.3.5 3.6.1.45]			
#	SMDB11_0139	smac:surE ko:K03787 ec:3.1.3.5	surE; 5'-nucleotidase [EC:3.1.3.5]			
						
rg	R02297_smac	SMDB11_3494 or SMDB11_4743				
#R02297_smac	.	TRUE	Purine metabolism	2.4.2.1|2.4.2.-	[c] : xtsn + pi <==> xan + C00620	
#	SMDB11_3494	smac:xapA ko:K03815 ec:2.4.2.-	xapA; xanthosine phosphorylase [EC:2.4.2.-]			
#	SMDB11_4743	smac:deoD ko:K03784 ec:2.4.2.1	deoD; purine-nucleoside phosphorylase [EC:2.4.2.1]			
						
rg	R02024_smac	(SMDB11_2668 or SMDB11_3114) and (SMDB11_3113 or SMDB11_2667)				
#R02024_smac	.	FALSE	Pyrimidine metabolism	1.17.4.1	[c] : cdp + trdrd --> dcdp + h2o + trdox	
#	SMDB11_2668	smac:nrdB ko:K00526 ec:1.17.4.1	"E1.17.4.1B, nrdB, nrdF; ribonucleoside-diphosphate reductase beta chain [EC:1.17.4.1]"			
#	SMDB11_3114	smac:nrdF ko:K00526 ec:1.17.4.1	"E1.17.4.1B, nrdB, nrdF; ribonucleoside-diphosphate reductase beta chain [EC:1.17.4.1]"			
#	SMDB11_3113	smac:nrdE ko:K00525 ec:1.17.4.1	"E1.17.4.1A, nrdA, nrdE; ribonucleoside-diphosphate reductase alpha chain [EC:1.17.4.1]"			
#	SMDB11_2667	smac:nrdA ko:K00525 ec:1.17.4.1	"E1.17.4.1A, nrdA, nrdE; ribonucleoside-diphosphate reductase alpha chain [EC:1.17.4.1]"			
						
rg	R07034_smac	SMDB11_1445 or SMDB11_1426				
#R07034_smac	.	TRUE	Arachidonic acid metabolism	1.11.1.9	[c] : 2 gthrd + C05356 <==> gthox + C04805 + h2o	
#	SMDB11_1445	ko:K00432 ec:1.11.1.9	E1.11.1.9; glutathione peroxidase [EC:1.11.1.9]			
#	SMDB11_1426	smac:btuE ko:K00432 ec:1.11.1.9	E1.11.1.9; glutathione peroxidase [EC:1.11.1.9]			
						
rg	R03409_smac	SMDB11_4261 or SMDB11_2935				
#R03409_smac	.	TRUE	Purine metabolism	3.6.1.11|3.6.1.40	[c] : gdptp + h2o <==> ppgpp + pi	
#	SMDB11_4261	smac:gppA ko:K01524 ec:3.6.1.40 ec:3.6.1.11	"ppx-gppA; exopolyphosphatase / guanosine-5'-triphosphate,3'-diphosphate pyrophosphatase [EC:3.6.1.11 3.6.1.40]"			
#	SMDB11_2935	smac:ppx ko:K01524 ec:3.6.1.40 ec:3.6.1.11	"ppx-gppA; exopolyphosphatase / guanosine-5'-triphosphate,3'-diphosphate pyrophosphatase [EC:3.6.1.11 3.6.1.40]"			
						
rg	R06917_smac	SMDB11_0823 or SMDB11_1664 or SMDB11_1973				
#R06917_smac	.	FALSE	Naphthalene degradation	1.1.1.1	[c] : C14089 + nad --> C14090 + nadh + h	
#	SMDB11_0823	ko:K00121 ec:1.1.1.1 ec:1.1.1.284	"frmA, ADH5, adhC; S-(hydroxymethyl)glutathione dehydrogenase / alcohol dehydrogenase [EC:1.1.1.284 1.1.1.1]"			
#	SMDB11_1664	smac:adhP ko:K13953 ec:1.1.1.1	"adhP; alcohol dehydrogenase, propanol-preferring [EC:1.1.1.1]"			
#	SMDB11_1973	smac:adhE ko:K04072 ec:1.1.1.1 ec:1.2.1.10	adhE; acetaldehyde dehydrogenase / alcohol dehydrogenase [EC:1.2.1.10 1.1.1.1]			
						
rg	R02549_smac	SMDB11_3030 or SMDB11_1578 or SMDB11_3035				
#R02549_smac	.	FALSE	Arginine and proline metabolism	1.2.1.3|1.2.1.19|1.2.1.-	[c] : 4abutn + nad + h2o --> 4abut + nadh + h	
#	SMDB11_3030	ko:K00137 ec:1.2.1.19	prr; aminobutyraldehyde dehydrogenase [EC:1.2.1.19]			
#	SMDB11_1578	ko:K00128 ec:1.2.1.3	E1.2.1.3; aldehyde dehydrogenase (NAD+) [EC:1.2.1.3]			
#	SMDB11_3035	ko:K00137 ec:1.2.1.19	prr; aminobutyraldehyde dehydrogenase [EC:1.2.1.19]			
						
rg	R00985_smac	SMDB11_1933 and SMDB11_1934				
#R00985_smac	.	FALSE	"Phenylalanine, tyrosine and tryptophan biosynthesis"	4.1.3.27	[c] : chor + nh4 --> anth + pyr + h2o + h	
#	SMDB11_1933	smac:trpE ko:K01657 ec:4.1.3.27	trpE; anthranilate synthase component I [EC:4.1.3.27]			
#	SMDB11_1934	smac:trpG ko:K01658 ec:4.1.3.27	trpG; anthranilate synthase component II [EC:4.1.3.27]			
						
rg	R01388_smac	SMDB11_1201 or SMDB11_3270				
#R01388_smac	.	TRUE	"Glycine, serine and threonine metabolism"	1.1.1.26|1.1.1.29|1.1.1.81	[c] : glyc__R + nad <==> hpyr + nadh + h	
#	SMDB11_1201	ko:K12972 ec:1.1.1.81 ec:1.1.1.79	ghrA; glyoxylate/hydroxypyruvate reductase A [EC:1.1.1.79 1.1.1.81]			
#	SMDB11_3270	ko:K00050 ec:1.1.1.81	ttuD; hydroxypyruvate reductase [EC:1.1.1.81]			
						
rg	R10120_smac	SMDB11_1164 or SMDB11_4232 or SMDB11_2431 or SMDB11_2430 or SMDB11_3638 or SMDB11_3690 or SMDB11_4699 or SMDB11_2286 or SMDB11_3118				
#R10120_smac	.	FALSE	Biotin metabolism	1.1.1.100	[c] : C20376 + nadph + h --> C20377 + nadp	
#	SMDB11_1164	smac:fabG ko:K00059 ec:1.1.1.100	fabG; 3-oxoacyl-[acyl-carrier protein] reductase [EC:1.1.1.100]			
#	SMDB11_4232	ko:K00059 ec:1.1.1.100	fabG; 3-oxoacyl-[acyl-carrier protein] reductase [EC:1.1.1.100]			
#	SMDB11_2431	ko:K00059 ec:1.1.1.100	fabG; 3-oxoacyl-[acyl-carrier protein] reductase [EC:1.1.1.100]			
#	SMDB11_2430	ko:K00059 ec:1.1.1.100	fabG; 3-oxoacyl-[acyl-carrier protein] reductase [EC:1.1.1.100]			
#	SMDB11_3638	ko:K00059 ec:1.1.1.100	fabG; 3-oxoacyl-[acyl-carrier protein] reductase [EC:1.1.1.100]			
#	SMDB11_3690	ko:K00059 ec:1.1.1.100	fabG; 3-oxoacyl-[acyl-carrier protein] reductase [EC:1.1.1.100]			
#	SMDB11_4699	ko:K00059 ec:1.1.1.100	fabG; 3-oxoacyl-[acyl-carrier protein] reductase [EC:1.1.1.100]			
#	SMDB11_2286	ko:K00059 ec:1.1.1.100	fabG; 3-oxoacyl-[acyl-carrier protein] reductase [EC:1.1.1.100]			
#	SMDB11_3118	ko:K00059 ec:1.1.1.100	fabG; 3-oxoacyl-[acyl-carrier protein] reductase [EC:1.1.1.100]			
						
rg	R01061_smac	SMDB11_1997 or SMDB11_2386				
#R01061_smac	.	TRUE	Glycolysis / Gluconeogenesis	1.2.1.12|1.2.1.59	[c] : g3p + pi + nad <==> 13dpg + nadh + h	
#	SMDB11_1997	smac:gapA ko:K00134 ec:1.2.1.12	"GAPDH, gapA; glyceraldehyde 3-phosphate dehydrogenase [EC:1.2.1.12]"			
#	SMDB11_2386	ko:K00134 ec:1.2.1.12	"GAPDH, gapA; glyceraldehyde 3-phosphate dehydrogenase [EC:1.2.1.12]"			
						
rg	R01900_smac	SMDB11_3416 or SMDB11_1919				
#R01900_smac	.	TRUE	Citrate cycle (TCA cycle)	4.2.1.3	[c] : icit <==> acon_C + h2o	
#	SMDB11_3416	smac:acnB ko:K01682 ec:4.2.1.99 ec:4.2.1.3	acnB; aconitate hydratase 2 / 2-methylisocitrate dehydratase [EC:4.2.1.3 4.2.1.99]			
#	SMDB11_1919	smac:acnA ko:K01681 ec:4.2.1.3	"ACO, acnA; aconitate hydratase [EC:4.2.1.3]"			
						
rg	R01150_smac	SMDB11_0625 or SMDB11_0077				
#R01150_smac	.	FALSE	D-Alanine metabolism	6.3.2.4	[c] : atp + 2 ala__D --> adp + pi + alaala + h	
#	SMDB11_0625	smac:ddlA ko:K01921 ec:6.3.2.4	ddl; D-alanine-D-alanine ligase [EC:6.3.2.4]			
#	SMDB11_0077	smac:ddlB ko:K01921 ec:6.3.2.4	ddl; D-alanine-D-alanine ligase [EC:6.3.2.4]			
						
rg	R02670_smac	SMDB11_2675 or SMDB11_2483				
#R02670_smac	.	FALSE	Tryptophan metabolism	1.11.1.6|1.11.1.21	[c] : 2 C00632 + 4 o2 --> C05640 + 2 o2s + 2 h2o2 + 2 h	
#	SMDB11_2675	smac:katA ko:K03781 ec:1.11.1.6	"katE, CAT, catB, srpA; catalase [EC:1.11.1.6]"			
#	SMDB11_2483	smac:katG ko:K03782 ec:1.11.1.21	katG; catalase-peroxidase [EC:1.11.1.21]			
						
rg	R03024_smac	SMDB11_0795 or SMDB11_3518 or SMDB11_0240				
#R03024_smac	.	TRUE	Aminobenzoate degradation	3.1.3.1|3.1.3.2|3.1.3.41	[c] : C03360 + h2o <==> C00870 + pi	
#	SMDB11_0795	smac:phoA ko:K01077 ec:3.1.3.1	"E3.1.3.1, phoA, phoB; alkaline phosphatase [EC:3.1.3.1]"			
#	SMDB11_3518	ko:K01077 ec:3.1.3.1	"E3.1.3.1, phoA, phoB; alkaline phosphatase [EC:3.1.3.1]"			
#	SMDB11_0240	ko:K09474 ec:3.1.3.2	phoN; acid phosphatase (class A) [EC:3.1.3.2]			
						
rg	R03194_smac	SMDB11_0127 or SMDB11_3844 or SMDB11_4280				
#R03194_smac	.	FALSE	Porphyrin and chlorophyll metabolism	2.1.1.107	[c] : 2 amet + uppg3 --> 2 ahcys + dscl + h	
#	SMDB11_0127	smac:cysG ko:K02302 ec:4.99.1.4 ec:1.3.1.76 ec:2.1.1.107	cysG; uroporphyrin-III C-methyltransferase / precorrin-2 dehydrogenase / sirohydrochlorin ferrochelatase [EC:2.1.1.107 1.3.1.76 4.99.1.4]			
#	SMDB11_3844	ko:K02302 ec:4.99.1.4 ec:1.3.1.76 ec:2.1.1.107	cysG; uroporphyrin-III C-methyltransferase / precorrin-2 dehydrogenase / sirohydrochlorin ferrochelatase [EC:2.1.1.107 1.3.1.76 4.99.1.4]			
#	SMDB11_4280	smac:hemX ko:K02496 ec:2.1.1.107	hemX; uroporphyrin-III C-methyltransferase [EC:2.1.1.107]			
						
rg	R03299_smac	SMDB11_4710 or SMDB11_4711				
#R03299_smac	.	FALSE	Tyrosine metabolism	1.14.14.9	[c] : C05593 + o2 + nadh + h --> 34dhpha + nad + h2o	
#	SMDB11_4710	smac:hpaB ko:K00483 ec:1.14.14.9	hpaB; 4-hydroxyphenylacetate 3-monooxygenase [EC:1.14.14.9]			
#	SMDB11_4711	smac:hpaC ko:K00484 ec:1.5.1.36	hpaC; flavin reductase (NADH) [EC:1.5.1.36]			
						
rg	R02630_smac	SMDB11_2088 and SMDB11_2089 and SMDB11_2087				
#R02630_smac	.	FALSE	Fructose and mannose metabolism	2.7.1.69	man[e] + pep[c] --> man6p[c] + pyr[c]	
#	SMDB11_2088	smac:manY ko:K02795	"PTS-Man-EIIC, manY; PTS system, mannose-specific IIC component"			
#	SMDB11_2089	smac:manZ ko:K02796	"PTS-Man-EIID, manZ; PTS system, mannose-specific IID component"			
#	SMDB11_2087	smac:manX ko:K02793 ko:K02794 ec:2.7.1.69 ec:2.7.1.69	"PTS-Man-EIIA, manX; PTS system, mannose-specific IIA component [EC:2.7.1.69]"			
						
rg	R04394_smac	SMDB11_2846 and SMDB11_4632				
#R04394_smac	.	FALSE	Glycolysis / Gluconeogenesis	2.7.1.69	salcn[e] + pep[c] --> salc6p[c] + pyr[c]	
#	SMDB11_2846	smac:crr ko:K02777 ec:2.7.1.69	"PTS-Glc-EIIA, crr; PTS system, glucose-specific IIA component [EC:2.7.1.69]"			
#	SMDB11_4632	smac:ascF ko:K02752 ko:K02753 ec:2.7.1.69	"PTS-Asc-EIIB, ascF; PTS system, arbutin-, cellobiose-, and salicin-specific IIB component [EC:2.7.1.69]"			
						
rg	R04204_smac	(SMDB11_1076 or SMDB11_2351) and SMDB11_4358 and SMDB11_2771				
#R04204_smac	.	TRUE	"Valine, leucine and isoleucine degradation"	4.2.1.17	[c] : 3hmbcoa <==> 2mb2coa + h2o	
#	SMDB11_1076	ko:K01692 ec:4.2.1.17	"paaF, echA; enoyl-CoA hydratase [EC:4.2.1.17]"			
#	SMDB11_4358	smac:fadB ko:K01825 ec:5.3.3.8 ec:5.1.2.3 ec:4.2.1.17 ec:1.1.1.35	fadB; 3-hydroxyacyl-CoA dehydrogenase / enoyl-CoA hydratase / 3-hydroxybutyryl-CoA epimerase / enoyl-CoA isomerase [EC:1.1.1.35 4.2.1.17 5.1.2.3 5.3.3.8]			
#	SMDB11_2351	smac:paaF ko:K01692 ec:4.2.1.17	"paaF, echA; enoyl-CoA hydratase [EC:4.2.1.17]"			
#	SMDB11_2771	smac:fadJ ko:K01782 ec:5.1.2.3 ec:4.2.1.17 ec:1.1.1.35	fadJ; 3-hydroxyacyl-CoA dehydrogenase / enoyl-CoA hydratase / 3-hydroxybutyryl-CoA epimerase [EC:1.1.1.35 4.2.1.17 5.1.2.3]			
						
rg	R04405_smac	SMDB11_3341 or SMDB11_4339				
#R04405_smac	.	FALSE	Cysteine and methionine metabolism	2.1.1.14	[c] : C04489 + hcys__L --> hpglu + met__L	
#	SMDB11_3341	ko:K00549 ec:2.1.1.14	metE; 5-methyltetrahydropteroyltriglutamate--homocysteine methyltransferase [EC:2.1.1.14]			
#	SMDB11_4339	smac:metE ko:K00549 ec:2.1.1.14	metE; 5-methyltetrahydropteroyltriglutamate--homocysteine methyltransferase [EC:2.1.1.14]			
						
rg	R04620_smac	SMDB11_0795 or SMDB11_3518				
#R04620_smac	.	FALSE	Folate biosynthesis	3.1.3.1	[c] : ahdt + 3 h2o --> dhnpt + 3 pi + 2 h	
#	SMDB11_0795	smac:phoA ko:K01077 ec:3.1.3.1	"E3.1.3.1, phoA, phoB; alkaline phosphatase [EC:3.1.3.1]"			
#	SMDB11_3518	ko:K01077 ec:3.1.3.1	"E3.1.3.1, phoA, phoB; alkaline phosphatase [EC:3.1.3.1]"			
						
rg	R00935_smac	SMDB11_4682 or SMDB11_3907				
#R00935_smac	.	FALSE	Propanoate metabolism	1.2.1.27	[c] : mmtsa + coa + nad --> ppcoa + co2 + nadh + h	
#	SMDB11_4682	ko:K00140 ec:1.2.1.27 ec:1.2.1.18	"mmsA, iolA, ALDH6A1; malonate-semialdehyde dehydrogenase (acetylating) / methylmalonate-semialdehyde dehydrogenase [EC:1.2.1.18 1.2.1.27]"			
#	SMDB11_3907	ko:K00140 ec:1.2.1.27 ec:1.2.1.18	"mmsA, iolA, ALDH6A1; malonate-semialdehyde dehydrogenase (acetylating) / methylmalonate-semialdehyde dehydrogenase [EC:1.2.1.18 1.2.1.27]"			
						
rg	R02102_smac	SMDB11_0391 or SMDB11_0139 or SMDB11_2703				
#R02102_smac	.	FALSE	Pyrimidine metabolism	3.1.3.5|3.1.3.89	[c] : dump + h2o --> duri + pi	
#	SMDB11_0391	smac:ushA ko:K11751 ec:3.6.1.45 ec:3.1.3.5	ushA; 5'-nucleotidase / UDP-sugar diphosphatase [EC:3.1.3.5 3.6.1.45]			
#	SMDB11_0139	smac:surE ko:K03787 ec:3.1.3.5	surE; 5'-nucleotidase [EC:3.1.3.5]			
#	SMDB11_2703	ko:K08722 ec:3.1.3.89	yfbR; 5'-deoxynucleotidase [EC:3.1.3.89]			
						
rg	R00014_smac	SMDB11_2297 or SMDB11_2295 or SMDB11_3419				
#R00014_smac	.	FALSE	Glycolysis / Gluconeogenesis	1.2.4.1|2.2.1.6|4.1.1.1	[c] : pyr + thmpp --> C05125 + co2	
#	SMDB11_2297	ko:K00163 ec:1.2.4.1	aceE; pyruvate dehydrogenase E1 component [EC:1.2.4.1]			
#	SMDB11_2295	ko:K00163 ec:1.2.4.1	aceE; pyruvate dehydrogenase E1 component [EC:1.2.4.1]			
#	SMDB11_3419	smac:aceE ko:K00163 ec:1.2.4.1	aceE; pyruvate dehydrogenase E1 component [EC:1.2.4.1]			
						
rg	R04960_smac	(SMDB11_1032 or SMDB11_1166 or SMDB11_3637) and (SMDB11_2761 or SMDB11_3640)				
#R04960_smac	.	TRUE	Fatty acid biosynthesis	2.3.1.41|2.3.1.85|2.3.1.86|2.3.1.179|2.3.1.-	[c] : ocACP + malACP <==> 3odecACP + co2 + C00229	
#	SMDB11_1032	ko:K09458 ec:2.3.1.179	fabF; 3-oxoacyl-[acyl-carrier-protein] synthase II [EC:2.3.1.179]			
#	SMDB11_1166	smac:fabF ko:K09458 ec:2.3.1.179	fabF; 3-oxoacyl-[acyl-carrier-protein] synthase II [EC:2.3.1.179]			
#	SMDB11_3637	ko:K09458 ec:2.3.1.179	fabF; 3-oxoacyl-[acyl-carrier-protein] synthase II [EC:2.3.1.179]			
#	SMDB11_2761	smac:fabB ko:K00647 ec:2.3.1.41	fabB; 3-oxoacyl-[acyl-carrier-protein] synthase I [EC:2.3.1.41]			
#	SMDB11_3640	ko:K00647 ec:2.3.1.41	fabB; 3-oxoacyl-[acyl-carrier-protein] synthase I [EC:2.3.1.41]			
						
rg	R00158_smac	SMDB11_3176 or SMDB11_0991				
#R00158_smac	.	TRUE	Pyrimidine metabolism	2.7.4.4|2.7.4.14|2.7.4.22	[c] : atp + ump <==> adp + udp	
#	SMDB11_3176	smac:pyrH ko:K09903 ec:2.7.4.22	pyrH; uridylate kinase [EC:2.7.4.22]			
#	SMDB11_0991	smac:cmk ko:K00945 ec:2.7.4.14	cmk; cytidylate kinase [EC:2.7.4.14]			
						
rg	R07415_smac	SMDB11_1337 or SMDB11_4687				
#R07415_smac	.	FALSE	Arginine and proline metabolism	1.4.3.-	[c] : ggptrc + h2o + o2 --> ggbutal + nh4 + h2o2	
#	SMDB11_1337	smac:puuB ko:K09471 ec:1.4.3.-	"puuB, ordL; gamma-glutamylputrescine oxidase [EC:1.4.3.-]"			
#	SMDB11_4687	smac:tynA ko:K09471 ec:1.4.3.-	"puuB, ordL; gamma-glutamylputrescine oxidase [EC:1.4.3.-]"			
						
rg	R03538_smac	SMDB11_4505 or SMDB11_0514				
#R03538_smac	.	FALSE	Pyrimidine metabolism	3.1.4.16	[c] : 23cump + h2o --> 3ump	
#	SMDB11_4505	smac:cpdB ko:K01119 ec:3.1.3.6 ec:3.1.4.16	"cpdB; 2',3'-cyclic-nucleotide 2'-phosphodiesterase / 3'-nucleotidase [EC:3.1.4.16 3.1.3.6]"			
#	SMDB11_0514	ko:K01119 ec:3.1.3.6 ec:3.1.4.16	"cpdB; 2',3'-cyclic-nucleotide 2'-phosphodiesterase / 3'-nucleotidase [EC:3.1.4.16 3.1.3.6]"			
						
rg	R04137_smac	(SMDB11_1076 or SMDB11_2351) and SMDB11_4358 and SMDB11_2771				
#R04137_smac	.	TRUE	"Valine, leucine and isoleucine degradation"	4.2.1.17	[c] : C05998 <==> C03069 + h2o	
#	SMDB11_1076	ko:K01692 ec:4.2.1.17	"paaF, echA; enoyl-CoA hydratase [EC:4.2.1.17]"			
#	SMDB11_4358	smac:fadB ko:K01825 ec:5.3.3.8 ec:5.1.2.3 ec:4.2.1.17 ec:1.1.1.35	fadB; 3-hydroxyacyl-CoA dehydrogenase / enoyl-CoA hydratase / 3-hydroxybutyryl-CoA epimerase / enoyl-CoA isomerase [EC:1.1.1.35 4.2.1.17 5.1.2.3 5.3.3.8]			
#	SMDB11_2351	smac:paaF ko:K01692 ec:4.2.1.17	"paaF, echA; enoyl-CoA hydratase [EC:4.2.1.17]"			
#	SMDB11_2771	smac:fadJ ko:K01782 ec:5.1.2.3 ec:4.2.1.17 ec:1.1.1.35	fadJ; 3-hydroxyacyl-CoA dehydrogenase / enoyl-CoA hydratase / 3-hydroxybutyryl-CoA epimerase [EC:1.1.1.35 4.2.1.17 5.1.2.3]			
						
rg	R01230_smac	SMDB11_1810 or SMDB11_2990 or SMDB11_3552				
#R01230_smac	.	FALSE	Purine metabolism	6.3.5.2	[c] : atp + nh4 + xmp --> amp + gmp + 2 h + ppi	
#	SMDB11_1810	ko:K01951 ec:6.3.5.2	"guaA, GMPS; GMP synthase (glutamine-hydrolysing) [EC:6.3.5.2]"			
#	SMDB11_2990	smac:guaA ko:K01951 ec:6.3.5.2	"guaA, GMPS; GMP synthase (glutamine-hydrolysing) [EC:6.3.5.2]"			
#	SMDB11_3552	ko:K01951 ec:6.3.5.2	"guaA, GMPS; GMP synthase (glutamine-hydrolysing) [EC:6.3.5.2]"			
						
rg	R02017_smac	(SMDB11_2668 or SMDB11_3114) and (SMDB11_3113 or SMDB11_2667)				
#R02017_smac	.	FALSE	Purine metabolism	1.17.4.1	[c] : adp + trdrd --> dadp + h2o + trdox	
#	SMDB11_2668	smac:nrdB ko:K00526 ec:1.17.4.1	"E1.17.4.1B, nrdB, nrdF; ribonucleoside-diphosphate reductase beta chain [EC:1.17.4.1]"			
#	SMDB11_3114	smac:nrdF ko:K00526 ec:1.17.4.1	"E1.17.4.1B, nrdB, nrdF; ribonucleoside-diphosphate reductase beta chain [EC:1.17.4.1]"			
#	SMDB11_3113	smac:nrdE ko:K00525 ec:1.17.4.1	"E1.17.4.1A, nrdA, nrdE; ribonucleoside-diphosphate reductase alpha chain [EC:1.17.4.1]"			
#	SMDB11_2667	smac:nrdA ko:K00525 ec:1.17.4.1	"E1.17.4.1A, nrdA, nrdE; ribonucleoside-diphosphate reductase alpha chain [EC:1.17.4.1]"			
						
rg	R00705_smac	SMDB11_4682 or SMDB11_3907				
#R00705_smac	.	FALSE	beta-Alanine metabolism	1.2.1.18|1.2.1.27	[c] : msa + coa + nad --> accoa + co2 + nadh + h	
#	SMDB11_4682	ko:K00140 ec:1.2.1.27 ec:1.2.1.18	"mmsA, iolA, ALDH6A1; malonate-semialdehyde dehydrogenase (acetylating) / methylmalonate-semialdehyde dehydrogenase [EC:1.2.1.18 1.2.1.27]"			
#	SMDB11_3907	ko:K00140 ec:1.2.1.27 ec:1.2.1.18	"mmsA, iolA, ALDH6A1; malonate-semialdehyde dehydrogenase (acetylating) / methylmalonate-semialdehyde dehydrogenase [EC:1.2.1.18 1.2.1.27]"			
						
rg	R06411_smac	(SMDB11_1076 or SMDB11_2351) and SMDB11_4358 and SMDB11_2771				
#R06411_smac	.	FALSE	Limonene and pinene degradation	4.2.1.17	[c] : C11946 + h2o --> C11947	
#	SMDB11_1076	ko:K01692 ec:4.2.1.17	"paaF, echA; enoyl-CoA hydratase [EC:4.2.1.17]"			
#	SMDB11_4358	smac:fadB ko:K01825 ec:5.3.3.8 ec:5.1.2.3 ec:4.2.1.17 ec:1.1.1.35	fadB; 3-hydroxyacyl-CoA dehydrogenase / enoyl-CoA hydratase / 3-hydroxybutyryl-CoA epimerase / enoyl-CoA isomerase [EC:1.1.1.35 4.2.1.17 5.1.2.3 5.3.3.8]			
#	SMDB11_2351	smac:paaF ko:K01692 ec:4.2.1.17	"paaF, echA; enoyl-CoA hydratase [EC:4.2.1.17]"			
#	SMDB11_2771	smac:fadJ ko:K01782 ec:5.1.2.3 ec:4.2.1.17 ec:1.1.1.35	fadJ; 3-hydroxyacyl-CoA dehydrogenase / enoyl-CoA hydratase / 3-hydroxybutyryl-CoA epimerase [EC:1.1.1.35 4.2.1.17 5.1.2.3]			
						
rg	R01138_smac	SMDB11_2038 or SMDB11_1461				
#R01138_smac	.	FALSE	Purine metabolism	2.7.1.40	[c] : dadp + pep --> datp + pyr	
#	SMDB11_2038	smac:pykA ko:K00873 ec:2.7.1.40	"PK, pyk; pyruvate kinase [EC:2.7.1.40]"			
#	SMDB11_1461	smac:pykF ko:K00873 ec:2.7.1.40	"PK, pyk; pyruvate kinase [EC:2.7.1.40]"			
						
rg	R03916_smac	SMDB11_1749 or SMDB11_0309				
#R03916_smac	.	FALSE	Glutathione metabolism	2.3.2.2	[c] : C02320 + h2o --> C05729 + glu__L	
#	SMDB11_1749	ko:K00681 ec:3.4.19.13 ec:2.3.2.2	ggt; gamma-glutamyltranspeptidase / glutathione hydrolase [EC:2.3.2.2 3.4.19.13]			
#	SMDB11_0309	smac:ggt ko:K00681 ec:3.4.19.13 ec:2.3.2.2	ggt; gamma-glutamyltranspeptidase / glutathione hydrolase [EC:2.3.2.2 3.4.19.13]			
						
rg	R05305_smac	SMDB11_4358 and SMDB11_2771				
#R05305_smac	.	TRUE	Benzoate degradation	1.1.1.35|1.1.1.259	[c] : C06714 + nad <==> C06715 + nadh + h	
#	SMDB11_4358	smac:fadB ko:K01825 ec:5.3.3.8 ec:5.1.2.3 ec:4.2.1.17 ec:1.1.1.35	fadB; 3-hydroxyacyl-CoA dehydrogenase / enoyl-CoA hydratase / 3-hydroxybutyryl-CoA epimerase / enoyl-CoA isomerase [EC:1.1.1.35 4.2.1.17 5.1.2.3 5.3.3.8]			
#	SMDB11_2771	smac:fadJ ko:K01782 ec:5.1.2.3 ec:4.2.1.17 ec:1.1.1.35	fadJ; 3-hydroxyacyl-CoA dehydrogenase / enoyl-CoA hydratase / 3-hydroxybutyryl-CoA epimerase [EC:1.1.1.35 4.2.1.17 5.1.2.3]			
						
rg	R04170_smac	(SMDB11_1076 or SMDB11_2351) and SMDB11_4358 and SMDB11_2771				
#R04170_smac	.	TRUE	Fatty acid degradation	4.2.1.17|4.2.1.74	[c] : 3hddcoa <==> dd2coa + h2o	
#	SMDB11_1076	ko:K01692 ec:4.2.1.17	"paaF, echA; enoyl-CoA hydratase [EC:4.2.1.17]"			
#	SMDB11_4358	smac:fadB ko:K01825 ec:5.3.3.8 ec:5.1.2.3 ec:4.2.1.17 ec:1.1.1.35	fadB; 3-hydroxyacyl-CoA dehydrogenase / enoyl-CoA hydratase / 3-hydroxybutyryl-CoA epimerase / enoyl-CoA isomerase [EC:1.1.1.35 4.2.1.17 5.1.2.3 5.3.3.8]			
#	SMDB11_2351	smac:paaF ko:K01692 ec:4.2.1.17	"paaF, echA; enoyl-CoA hydratase [EC:4.2.1.17]"			
#	SMDB11_2771	smac:fadJ ko:K01782 ec:5.1.2.3 ec:4.2.1.17 ec:1.1.1.35	fadJ; 3-hydroxyacyl-CoA dehydrogenase / enoyl-CoA hydratase / 3-hydroxybutyryl-CoA epimerase [EC:1.1.1.35 4.2.1.17 5.1.2.3]			
						
rg	R09395_smac	SMDB11_0574 and SMDB11_0573				
#R09395_smac	.	FALSE	Folate biosynthesis	2.8.1.12	[c] : C18239 + 2 C17023 --> C05924	
#	SMDB11_0574	smac:moaE ko:K03635 ec:2.8.1.12	"MOCS2, moaE; molybdopterin synthase catalytic subunit [EC:2.8.1.12]"			
#	SMDB11_0573	smac:moaD ko:K03636	moaD; molybdopterin synthase sulfur carrier subunit			
						
rg	R02530_smac	SMDB11_0258 or SMDB11_1891 or SMDB11_1475				
#R02530_smac	.	TRUE	Pyruvate metabolism	4.4.1.5	[c] : lgt__S <==> gthrd + mthgxl	
#	SMDB11_0258	ko:K01759 ec:4.4.1.5	"GLO1, gloA; lactoylglutathione lyase [EC:4.4.1.5]"			
#	SMDB11_1891	ko:K01759 ec:4.4.1.5	"GLO1, gloA; lactoylglutathione lyase [EC:4.4.1.5]"			
#	SMDB11_1475	smac:gloA ko:K01759 ec:4.4.1.5	"GLO1, gloA; lactoylglutathione lyase [EC:4.4.1.5]"			
						
rg	R02408_smac	SMDB11_3481 or SMDB11_1526 or SMDB11_0902 or SMDB11_2061 or SMDB11_3810				
#R02408_smac	.	FALSE	Cysteine and methionine metabolism	4.4.1.1|4.4.1.8	[c] : Lcystin + h2o --> pyr + nh4 + thcys	
#	SMDB11_3481	smac:metC ko:K01760 ec:4.4.1.8	metC; cystathionine beta-lyase [EC:4.4.1.8]			
#	SMDB11_1526	smac:malY ko:K14155 ec:4.4.1.8	"patB, malY; cystathione beta-lyase [EC:4.4.1.8]"			
#	SMDB11_0902	ko:K01758 ec:4.4.1.1	CTH; cystathionine gamma-lyase [EC:4.4.1.1]			
#	SMDB11_2061	ko:K14155 ec:4.4.1.8	"patB, malY; cystathione beta-lyase [EC:4.4.1.8]"			
#	SMDB11_3810	ko:K14155 ec:4.4.1.8	"patB, malY; cystathione beta-lyase [EC:4.4.1.8]"			
						
rg	R00183_smac	SMDB11_0391 or SMDB11_0139				
#R00183_smac	.	FALSE	Purine metabolism	3.1.3.5	[c] : amp + h2o --> adn + pi	
#	SMDB11_0391	smac:ushA ko:K11751 ec:3.6.1.45 ec:3.1.3.5	ushA; 5'-nucleotidase / UDP-sugar diphosphatase [EC:3.1.3.5 3.6.1.45]			
#	SMDB11_0139	smac:surE ko:K03787 ec:3.1.3.5	surE; 5'-nucleotidase [EC:3.1.3.5]			
						
rg	R03522_smac	SMDB11_1495 or SMDB11_0973 or SMDB11_2364 or SMDB11_3542 or SMDB11_0699 or SMDB11_3687 or SMDB11_0899				
#R03522_smac	.	TRUE	Glutathione metabolism	2.5.1.18	[c] : C01322 + gthrd <==> C00462 + C02320	
#	SMDB11_1495	smac:gst ko:K00799 ec:2.5.1.18	"GST, gst; glutathione S-transferase [EC:2.5.1.18]"			
#	SMDB11_0973	ko:K00799 ec:2.5.1.18	"GST, gst; glutathione S-transferase [EC:2.5.1.18]"			
#	SMDB11_2364	ko:K00799 ec:2.5.1.18	"GST, gst; glutathione S-transferase [EC:2.5.1.18]"			
#	SMDB11_3542	ko:K00799 ec:2.5.1.18	"GST, gst; glutathione S-transferase [EC:2.5.1.18]"			
#	SMDB11_0699	ko:K00799 ec:2.5.1.18	"GST, gst; glutathione S-transferase [EC:2.5.1.18]"			
#	SMDB11_3687	ko:K00799 ec:2.5.1.18	"GST, gst; glutathione S-transferase [EC:2.5.1.18]"			
#	SMDB11_0899	ko:K00799 ec:2.5.1.18	"GST, gst; glutathione S-transferase [EC:2.5.1.18]"			
						
rg	R02320_smac	SMDB11_2038 or SMDB11_1461				
#R02320_smac	.	TRUE	Pyruvate metabolism	2.7.1.40	[c] : C00201 + pyr <==> C00454 + pep	
#	SMDB11_2038	smac:pykA ko:K00873 ec:2.7.1.40	"PK, pyk; pyruvate kinase [EC:2.7.1.40]"			
#	SMDB11_1461	smac:pykF ko:K00873 ec:2.7.1.40	"PK, pyk; pyruvate kinase [EC:2.7.1.40]"			
						
rg	R00899_smac	SMDB11_1018 and SMDB11_4615 and SMDB11_3010 and SMDB11_0220				
#R00899_smac	.	FALSE	Glutathione metabolism	3.4.11.1|3.4.11.2|3.4.11.23|3.4.13.-	[c] : cgly + h2o --> cys__L + gly	
#	SMDB11_1018	smac:pepN ko:K01256 ec:3.4.11.2	pepN; aminopeptidase N [EC:3.4.11.2]			
#	SMDB11_4615	smac:pepA ko:K01255 ec:3.4.11.1	"CARP, pepA; leucyl aminopeptidase [EC:3.4.11.1]"			
#	SMDB11_3010	smac:pepB ko:K07751 ec:3.4.11.23	pepB; PepB aminopeptidase [EC:3.4.11.23]			
#	SMDB11_0220	smac:pepD ko:K01270 ec:3.4.13.-	pepD; dipeptidase D [EC:3.4.13.-]			
						
rg	R03005_smac	SMDB11_4747 or SMDB11_0447				
#R03005_smac	.	TRUE	Nicotinate and nicotinamide metabolism	2.7.7.1|2.7.7.18	[c] : atp + nicrnt <==> ppi + dnad	
#	SMDB11_4747	smac:nadR ko:K06211 ec:2.7.1.22 ec:2.7.7.1	"nadR; HTH-type transcriptional regulator, transcriptional repressor of NAD biosynthesis genes [EC:2.7.7.1 2.7.1.22]"			
#	SMDB11_0447	smac:nadD ko:K00969 ec:2.7.7.18	nadD; nicotinate-nucleotide adenylyltransferase [EC:2.7.7.18]			
						
rg	R00802_smac	SMDB11_1358 or SMDB11_0308 or SMDB11_3477 or SMDB11_2993				
#R00802_smac	.	FALSE	Starch and sucrose metabolism	3.2.1.20|3.2.1.26|3.2.1.48	[c] : sucr + h2o --> C02336 + C00267	
#	SMDB11_1358	smac:cscA ko:K01193 ec:3.2.1.26	"E3.2.1.26, sacA; beta-fructofuranosidase [EC:3.2.1.26]"			
#	SMDB11_0308	smac:malZ ko:K01187 ec:3.2.1.20	malZ; alpha-glucosidase [EC:3.2.1.20]			
#	SMDB11_3477	smac:scrB ko:K01193 ec:3.2.1.26	"E3.2.1.26, sacA; beta-fructofuranosidase [EC:3.2.1.26]"			
#	SMDB11_2993	ko:K01187 ec:3.2.1.20	malZ; alpha-glucosidase [EC:3.2.1.20]			
						
rg	R03182_smac	SMDB11_0563 or SMDB11_1547				
#R03182_smac	.	FALSE	Biotin metabolism	6.3.3.3	[c] : atp + dann + co2 --> adp + pi + dtbt + 3 h	
#	SMDB11_0563	smac:bioD ko:K01935 ec:6.3.3.3	bioD; dethiobiotin synthetase [EC:6.3.3.3]			
#	SMDB11_1547	ko:K01935 ec:6.3.3.3	bioD; dethiobiotin synthetase [EC:6.3.3.3]			
						
rg	R04533_smac	SMDB11_1164 or SMDB11_4232 or SMDB11_2431 or SMDB11_2430 or SMDB11_3638 or SMDB11_3690 or SMDB11_4699 or SMDB11_2286 or SMDB11_3118				
#R04533_smac	.	TRUE	Fatty acid biosynthesis	1.1.1.100|2.3.1.85|2.3.1.86|2.3.1.-	[c] : C04618 + nadp <==> actACP + nadph + h	
#	SMDB11_1164	smac:fabG ko:K00059 ec:1.1.1.100	fabG; 3-oxoacyl-[acyl-carrier protein] reductase [EC:1.1.1.100]			
#	SMDB11_4232	ko:K00059 ec:1.1.1.100	fabG; 3-oxoacyl-[acyl-carrier protein] reductase [EC:1.1.1.100]			
#	SMDB11_2431	ko:K00059 ec:1.1.1.100	fabG; 3-oxoacyl-[acyl-carrier protein] reductase [EC:1.1.1.100]			
#	SMDB11_2430	ko:K00059 ec:1.1.1.100	fabG; 3-oxoacyl-[acyl-carrier protein] reductase [EC:1.1.1.100]			
#	SMDB11_3638	ko:K00059 ec:1.1.1.100	fabG; 3-oxoacyl-[acyl-carrier protein] reductase [EC:1.1.1.100]			
#	SMDB11_3690	ko:K00059 ec:1.1.1.100	fabG; 3-oxoacyl-[acyl-carrier protein] reductase [EC:1.1.1.100]			
#	SMDB11_4699	ko:K00059 ec:1.1.1.100	fabG; 3-oxoacyl-[acyl-carrier protein] reductase [EC:1.1.1.100]			
#	SMDB11_2286	ko:K00059 ec:1.1.1.100	fabG; 3-oxoacyl-[acyl-carrier protein] reductase [EC:1.1.1.100]			
#	SMDB11_3118	ko:K00059 ec:1.1.1.100	fabG; 3-oxoacyl-[acyl-carrier protein] reductase [EC:1.1.1.100]			
						
rg	R00742_smac	SMDB11_3162 and SMDB11_3668 and SMDB11_2732 and SMDB11_3669				
#R00742_smac	.	FALSE	Fatty acid biosynthesis	6.4.1.2	[c] : atp + accoa + hco3 --> adp + pi + malcoa + h	
#	SMDB11_3162	smac:accA ko:K01962 ec:6.4.1.2	accA; acetyl-CoA carboxylase carboxyl transferase subunit alpha [EC:6.4.1.2]			
#	SMDB11_3668	smac:accB ko:K02160	"accB, bccP; acetyl-CoA carboxylase biotin carboxyl carrier protein"			
#	SMDB11_2732	smac:accD ko:K01963 ec:6.4.1.2	accD; acetyl-CoA carboxylase carboxyl transferase subunit beta [EC:6.4.1.2]			
#	SMDB11_3669	smac:accC ko:K01961 ec:6.3.4.14 ec:6.4.1.2	"accC; acetyl-CoA carboxylase, biotin carboxylase subunit [EC:6.4.1.2 6.3.4.14]"			
						
rg	R04134_smac	SMDB11_4702 or SMDB11_4701				
#R04134_smac	.	TRUE	Tyrosine metabolism	5.3.3.-	[c] : C03063 <==> C05600	
#	SMDB11_4702	smac:hpcE2 ko:K05921 ec:5.3.3.- ec:4.1.1.68	"hpaG; 5-oxopent-3-ene-1,2,5-tricarboxylate decarboxylase / 2-hydroxyhepta-2,4-diene-1,7-dioate isomerase [EC:4.1.1.68 5.3.3.-]"			
#	SMDB11_4701	smac:hpcE1 ko:K05921 ec:5.3.3.- ec:4.1.1.68	"hpaG; 5-oxopent-3-ene-1,2,5-tricarboxylate decarboxylase / 2-hydroxyhepta-2,4-diene-1,7-dioate isomerase [EC:4.1.1.68 5.3.3.-]"			
						
rg	R10119_smac	(SMDB11_1032 or SMDB11_1166 or SMDB11_3637) and (SMDB11_2761 or SMDB11_3640)				
#R10119_smac	.	FALSE	Biotin metabolism	2.3.1.41|2.3.1.179	[c] : C20375 + malACP --> C20376 + co2 + C00229	
#	SMDB11_1032	ko:K09458 ec:2.3.1.179	fabF; 3-oxoacyl-[acyl-carrier-protein] synthase II [EC:2.3.1.179]			
#	SMDB11_1166	smac:fabF ko:K09458 ec:2.3.1.179	fabF; 3-oxoacyl-[acyl-carrier-protein] synthase II [EC:2.3.1.179]			
#	SMDB11_3637	ko:K09458 ec:2.3.1.179	fabF; 3-oxoacyl-[acyl-carrier-protein] synthase II [EC:2.3.1.179]			
#	SMDB11_2761	smac:fabB ko:K00647 ec:2.3.1.41	fabB; 3-oxoacyl-[acyl-carrier-protein] synthase I [EC:2.3.1.41]			
#	SMDB11_3640	ko:K00647 ec:2.3.1.41	fabB; 3-oxoacyl-[acyl-carrier-protein] synthase I [EC:2.3.1.41]			
						
rg	R02401_smac	SMDB11_3544 or SMDB11_1787 or SMDB11_2367 or SMDB11_3352				
#R02401_smac	.	TRUE	Lysine degradation	1.2.1.20	[c] : oxptn + nad + h2o <==> glutar + nadh + h	
#	SMDB11_3544	ko:K00135 ec:1.2.1.20 ec:1.2.1.79 ec:1.2.1.16	gabD; succinate-semialdehyde dehydrogenase / glutarate-semialdehyde dehydrogenase [EC:1.2.1.16 1.2.1.79 1.2.1.20]			
#	SMDB11_1787	ko:K00135 ec:1.2.1.20 ec:1.2.1.79 ec:1.2.1.16	gabD; succinate-semialdehyde dehydrogenase / glutarate-semialdehyde dehydrogenase [EC:1.2.1.16 1.2.1.79 1.2.1.20]			
#	SMDB11_2367	smac:gabD ko:K00135 ec:1.2.1.20 ec:1.2.1.79 ec:1.2.1.16	gabD; succinate-semialdehyde dehydrogenase / glutarate-semialdehyde dehydrogenase [EC:1.2.1.16 1.2.1.79 1.2.1.20]			
#	SMDB11_3352	ko:K00135 ec:1.2.1.20 ec:1.2.1.79 ec:1.2.1.16	gabD; succinate-semialdehyde dehydrogenase / glutarate-semialdehyde dehydrogenase [EC:1.2.1.16 1.2.1.79 1.2.1.20]			
						
rg	R03968_smac	SMDB11_0056 and SMDB11_0055				
#R03968_smac	.	TRUE	"Valine, leucine and isoleucine biosynthesis"	4.2.1.33	[c] : 3c3hmp <==> 2ippm + h2o	
#	SMDB11_0056	smac:leuC ko:K01703 ec:4.2.1.35 ec:4.2.1.33	leuC; 3-isopropylmalate/(R)-2-methylmalate dehydratase large subunit [EC:4.2.1.33 4.2.1.35]			
#	SMDB11_0055	smac:leuD ko:K01704 ec:4.2.1.35 ec:4.2.1.33	leuD; 3-isopropylmalate/(R)-2-methylmalate dehydratase small subunit [EC:4.2.1.33 4.2.1.35]			
						
rg	R00112_smac	SMDB11_3996 or (SMDB11_1830 and SMDB11_1831)				
#R00112_smac	.	TRUE	Nicotinate and nicotinamide metabolism	1.6.1.1|1.6.1.2|1.6.1.3	[c] : nadph + nad <==> nadp + nadh	
#	SMDB11_3996	smac:sthA ko:K00322 ec:1.6.1.1	"sthA, udhA; NAD(P) transhydrogenase [EC:1.6.1.1]"			
#	SMDB11_1830	smac:pntB ko:K00325 ec:1.6.1.2	pntB; NAD(P) transhydrogenase subunit beta [EC:1.6.1.2]			
#	SMDB11_1831	smac:pntA ko:K00324 ec:1.6.1.2	pntA; NAD(P) transhydrogenase subunit alpha [EC:1.6.1.2]			
						
rg	R00529_smac	SMDB11_0129 and SMDB11_0128				
#R00529_smac	.	FALSE	Purine metabolism	2.7.7.4	[c] : atp + so4 + h --> ppi + aps	
#	SMDB11_0129	smac:cysN ko:K00956 ec:2.7.7.4	cysN; sulfate adenylyltransferase subunit 1 [EC:2.7.7.4]			
#	SMDB11_0128	smac:cysD ko:K00957 ec:2.7.7.4	cysD; sulfate adenylyltransferase subunit 2 [EC:2.7.7.4]			
						
rg	R01901_smac	SMDB11_3334 or SMDB11_2530				
#R01901_smac	.	FALSE	Pentose and glucuronate interconversions	2.7.1.53	[c] : atp + xylu__L --> adp + xu5p__L + h	
#	SMDB11_3334	ko:K00880 ec:2.7.1.53	lyxK; L-xylulokinase [EC:2.7.1.53]			
#	SMDB11_2530	smac:sgbK ko:K00880 ec:2.7.1.53	lyxK; L-xylulokinase [EC:2.7.1.53]			
						
rg	R04744_smac	(SMDB11_1076 or SMDB11_2351) and SMDB11_4358 and SMDB11_2771				
#R04744_smac	.	TRUE	Fatty acid degradation	4.2.1.17|4.2.1.74	[c] : 3hdcoa <==> dc2coa + h2o	
#	SMDB11_1076	ko:K01692 ec:4.2.1.17	"paaF, echA; enoyl-CoA hydratase [EC:4.2.1.17]"			
#	SMDB11_4358	smac:fadB ko:K01825 ec:5.3.3.8 ec:5.1.2.3 ec:4.2.1.17 ec:1.1.1.35	fadB; 3-hydroxyacyl-CoA dehydrogenase / enoyl-CoA hydratase / 3-hydroxybutyryl-CoA epimerase / enoyl-CoA isomerase [EC:1.1.1.35 4.2.1.17 5.1.2.3 5.3.3.8]			
#	SMDB11_2351	smac:paaF ko:K01692 ec:4.2.1.17	"paaF, echA; enoyl-CoA hydratase [EC:4.2.1.17]"			
#	SMDB11_2771	smac:fadJ ko:K01782 ec:5.1.2.3 ec:4.2.1.17 ec:1.1.1.35	fadJ; 3-hydroxyacyl-CoA dehydrogenase / enoyl-CoA hydratase / 3-hydroxybutyryl-CoA epimerase [EC:1.1.1.35 4.2.1.17 5.1.2.3]			
						
rg	R01280_smac	SMDB11_0060 or SMDB11_2027				
#R01280_smac	.	TRUE	Fatty acid biosynthesis	6.2.1.3	[c] : atp + hdca + coa <==> amp + pmtcoa + ppi	
#	SMDB11_0060	ko:K01897 ec:6.2.1.3	"ACSL, fadD; long-chain acyl-CoA synthetase [EC:6.2.1.3]"			
#	SMDB11_2027	smac:fadD ko:K01897 ec:6.2.1.3	"ACSL, fadD; long-chain acyl-CoA synthetase [EC:6.2.1.3]"			
						
rg	R00762_smac	SMDB11_4517 or SMDB11_4023				
#R00762_smac	.	FALSE	Methane metabolism	3.1.3.11	[c] : fdp + h2o --> f6p + pi	
#	SMDB11_4517	smac:fbp ko:K03841 ec:3.1.3.11	"FBP, fbp; fructose-1,6-bisphosphatase I [EC:3.1.3.11]"			
#	SMDB11_4023	smac:glpX ko:K02446 ec:3.1.3.11	"glpX; fructose-1,6-bisphosphatase II [EC:3.1.3.11]"			
						
rg	R00885_smac	SMDB11_0871 or SMDB11_0868				
#R00885_smac	.	FALSE	Fructose and mannose metabolism	2.7.7.13	[c] : gtp + man1p + h --> ppi + gdpmann	
#	SMDB11_0871	smac:manC2 ko:K00971 ec:2.7.7.13	"manC, cpsB; mannose-1-phosphate guanylyltransferase [EC:2.7.7.13]"			
#	SMDB11_0868	ko:K00971 ec:2.7.7.13	"manC, cpsB; mannose-1-phosphate guanylyltransferase [EC:2.7.7.13]"			
						
rg	R01717_smac	SMDB11_4413 or SMDB11_2451				
#R01717_smac	.	TRUE	Ubiquinone and other terpenoid-quinone biosynthesis	5.4.4.2	[c] : chor <==> ichor	
#	SMDB11_4413	smac:entC ko:K02361 ec:5.4.4.2	entC; isochorismate synthase [EC:5.4.4.2]			
#	SMDB11_2451	ko:K02361 ec:5.4.4.2	entC; isochorismate synthase [EC:5.4.4.2]			
						
rg	R03232_smac	SMDB11_2558 and SMDB11_2560				
#R03232_smac	.	FALSE	Fructose and mannose metabolism	2.7.1.69	fru[e] + pep[c] --> f1p[c] + pyr[c]	
#	SMDB11_2558	smac:fruA ko:K02769 ko:K02770 ec:2.7.1.69	"PTS-Fru-EIIB, fruA; PTS system, fructose-specific IIB component [EC:2.7.1.69]"			
#	SMDB11_2560	smac:fruB ko:K02768 ko:K11183 ec:2.7.1.69	"PTS-Fru-EIIA, fruB; PTS system, fructose-specific IIA component [EC:2.7.1.69]"			
						
rg	R08042_smac	SMDB11_4228 or SMDB11_1476				
#R08042_smac	.	TRUE	Nitrotoluene degradation	1.-.-.-	[c] : C16391 + 2 nadh + 2 h <==> C16393 + 2 nad + h2o	
#	SMDB11_4228	ko:K10680 ec:1.-.-.-	nemA; N-ethylmaleimide reductase [EC:1.-.-.-]			
#	SMDB11_1476	smac:nemA ko:K10680 ec:1.-.-.-	nemA; N-ethylmaleimide reductase [EC:1.-.-.-]			
						
rg	R00274_smac	SMDB11_1445 or SMDB11_1426				
#R00274_smac	.	TRUE	Glutathione metabolism	1.11.1.9	[c] : h2o2 + 2 gthrd <==> gthox + 2 h2o	
#	SMDB11_1445	ko:K00432 ec:1.11.1.9	E1.11.1.9; glutathione peroxidase [EC:1.11.1.9]			
#	SMDB11_1426	smac:btuE ko:K00432 ec:1.11.1.9	E1.11.1.9; glutathione peroxidase [EC:1.11.1.9]			
						
rg	R06513_smac	SMDB11_4269 or SMDB11_4637				
#R06513_smac	.	FALSE	Streptomycin biosynthesis	4.2.1.46	[c] : dtdpglu --> C11907 + h2o	
#	SMDB11_4269	smac:rffG ko:K01710 ec:4.2.1.46	"E4.2.1.46, rfbB, rffG; dTDP-glucose 4,6-dehydratase [EC:4.2.1.46]"			
#	SMDB11_4637	ko:K01710 ec:4.2.1.46	"E4.2.1.46, rfbB, rffG; dTDP-glucose 4,6-dehydratase [EC:4.2.1.46]"			
						
rg	R01221_smac	SMDB11_3311 and SMDB11_3310 and SMDB11_3312 and (SMDB11_3999 or SMDB11_3417)				
#R01221_smac	.	FALSE	Glyoxylate and dicarboxylate metabolism	1.4.4.2|1.8.1.4|2.1.2.10	[c] : gly + thf + nad --> mlthf + nh4 + co2 + nadh	
#	SMDB11_3311	smac:gcvH ko:K02437	"gcvH, GCSH; glycine cleavage system H protein"			
#	SMDB11_3310	smac:gcvP ko:K00281 ec:1.4.4.2	"GLDC, gcvP; glycine dehydrogenase [EC:1.4.4.2]"			
#	SMDB11_3312	smac:gcvT ko:K00605 ec:2.1.2.10	"gcvT, AMT; aminomethyltransferase [EC:2.1.2.10]"			
#	SMDB11_3999	ko:K00382 ec:1.8.1.4	"DLD, lpd, pdhD; dihydrolipoamide dehydrogenase [EC:1.8.1.4]"			
#	SMDB11_3417	smac:lpdA ko:K00382 ec:1.8.1.4	"DLD, lpd, pdhD; dihydrolipoamide dehydrogenase [EC:1.8.1.4]"			
						
rg	R00575_smac	SMDB11_0026 and SMDB11_0025				
#R00575_smac	.	FALSE	Pyrimidine metabolism	6.3.5.5	[c] : 2 atp + gln__L + hco3 + h2o --> 2 adp + pi + glu__L + cbp + 2 h	
#	SMDB11_0026	smac:carB ko:K01955 ec:6.3.5.5	"carB, CPA2; carbamoyl-phosphate synthase large subunit [EC:6.3.5.5]"			
#	SMDB11_0025	smac:carA ko:K01956 ec:6.3.5.5	"carA, CPA1; carbamoyl-phosphate synthase small subunit [EC:6.3.5.5]"			
						
rg	R08871_smac	SMDB11_2410 or SMDB11_0608				
#R08871_smac	.	FALSE	Phosphonate and phosphinate metabolism	.	[c] : C17962 + accoa --> C17949 + coa	
#	SMDB11_2410	ko:K03823 ec:2.3.1.183	pat; phosphinothricin acetyltransferase [EC:2.3.1.183]			
#	SMDB11_0608	ko:K03823 ec:2.3.1.183	pat; phosphinothricin acetyltransferase [EC:2.3.1.183]			
						
rg	R01057_smac	SMDB11_0484 or SMDB11_4742				
#R01057_smac	.	TRUE	Pentose phosphate pathway	5.4.2.2|5.4.2.7	[c] : C00620 <==> r5p	
#	SMDB11_0484	smac:pgm ko:K01835 ec:5.4.2.2	pgm; phosphoglucomutase [EC:5.4.2.2]			
#	SMDB11_4742	smac:deoB ko:K01839 ec:5.4.2.7	deoB; phosphopentomutase [EC:5.4.2.7]			
						
rg	R05627_smac	SMDB11_0924 or SMDB11_3526				
#R05627_smac	.	FALSE	Peptidoglycan biosynthesis	3.6.1.27	[c] : C04574 + h2o --> C17556 + pi	
#	SMDB11_0924	ko:K19302 ec:3.6.1.27	bcrC; undecaprenyl-diphosphatase [EC:3.6.1.27]			
#	SMDB11_3526	smac:uppP ko:K06153 ec:3.6.1.27	bacA; undecaprenyl-diphosphatase [EC:3.6.1.27]			
						
rg	R07210_smac	(SMDB11_1021 or SMDB11_2423) and SMDB11_1023				
#R07210_smac	.	FALSE	Sulfur metabolism	1.14.14.5	[c] : C15521 + fmnh2 + o2 --> C00071 + fmn + so3 + h2o	
#	SMDB11_1021	smac:ssuD ko:K04091 ec:1.14.14.5	ssuD; alkanesulfonate monooxygenase [EC:1.14.14.5]			
#	SMDB11_1023	smac:ssuE ko:K00299 ec:1.5.1.38	ssuE; FMN reductase [EC:1.5.1.38]			
#	SMDB11_2423	ko:K04091 ec:1.14.14.5	ssuD; alkanesulfonate monooxygenase [EC:1.14.14.5]			
						
rg	R05048_smac	SMDB11_0826 or SMDB11_1879				
#R05048_smac	.	FALSE	Folate biosynthesis	3.5.4.16	[c] : ptp --> C06148	
#	SMDB11_0826	smac:folE ko:K01495 ec:3.5.4.16	"GCH1, folE; GTP cyclohydrolase I [EC:3.5.4.16]"			
#	SMDB11_1879	ko:K09007 ec:3.5.4.16	"GCH4, folE; GTP cyclohydrolase I [EC:3.5.4.16]"			
						
rg	R04355_smac	(SMDB11_1032 or SMDB11_1166 or SMDB11_3637) and (SMDB11_2761 or SMDB11_3640)				
#R04355_smac	.	TRUE	Fatty acid biosynthesis	2.3.1.41|2.3.1.85|2.3.1.86|2.3.1.179|2.3.1.-	[c] : acACP + malACP <==> actACP + co2 + C00229	
#	SMDB11_1032	ko:K09458 ec:2.3.1.179	fabF; 3-oxoacyl-[acyl-carrier-protein] synthase II [EC:2.3.1.179]			
#	SMDB11_1166	smac:fabF ko:K09458 ec:2.3.1.179	fabF; 3-oxoacyl-[acyl-carrier-protein] synthase II [EC:2.3.1.179]			
#	SMDB11_3637	ko:K09458 ec:2.3.1.179	fabF; 3-oxoacyl-[acyl-carrier-protein] synthase II [EC:2.3.1.179]			
#	SMDB11_2761	smac:fabB ko:K00647 ec:2.3.1.41	fabB; 3-oxoacyl-[acyl-carrier-protein] synthase I [EC:2.3.1.41]			
#	SMDB11_3640	ko:K00647 ec:2.3.1.41	fabB; 3-oxoacyl-[acyl-carrier-protein] synthase I [EC:2.3.1.41]			
						
rg	R04952_smac	(SMDB11_1032 or SMDB11_1166 or SMDB11_3637) and (SMDB11_2761 or SMDB11_3640)				
#R04952_smac	.	TRUE	Fatty acid biosynthesis	2.3.1.41|2.3.1.85|2.3.1.86|2.3.1.179|2.3.1.-	[c] : butACP + malACP <==> 3ohexACP + co2 + C00229	
#	SMDB11_1032	ko:K09458 ec:2.3.1.179	fabF; 3-oxoacyl-[acyl-carrier-protein] synthase II [EC:2.3.1.179]			
#	SMDB11_1166	smac:fabF ko:K09458 ec:2.3.1.179	fabF; 3-oxoacyl-[acyl-carrier-protein] synthase II [EC:2.3.1.179]			
#	SMDB11_3637	ko:K09458 ec:2.3.1.179	fabF; 3-oxoacyl-[acyl-carrier-protein] synthase II [EC:2.3.1.179]			
#	SMDB11_2761	smac:fabB ko:K00647 ec:2.3.1.41	fabB; 3-oxoacyl-[acyl-carrier-protein] synthase I [EC:2.3.1.41]			
#	SMDB11_3640	ko:K00647 ec:2.3.1.41	fabB; 3-oxoacyl-[acyl-carrier-protein] synthase I [EC:2.3.1.41]			
						
rg	R04968_smac	(SMDB11_1032 or SMDB11_1166 or SMDB11_3637) and (SMDB11_2761 or SMDB11_3640)				
#R04968_smac	.	TRUE	Fatty acid biosynthesis	2.3.1.41|2.3.1.85|2.3.1.86|2.3.1.179|2.3.1.-	[c] : myrsACP + malACP <==> 3opalmACP + co2 + C00229	
#	SMDB11_1032	ko:K09458 ec:2.3.1.179	fabF; 3-oxoacyl-[acyl-carrier-protein] synthase II [EC:2.3.1.179]			
#	SMDB11_1166	smac:fabF ko:K09458 ec:2.3.1.179	fabF; 3-oxoacyl-[acyl-carrier-protein] synthase II [EC:2.3.1.179]			
#	SMDB11_3637	ko:K09458 ec:2.3.1.179	fabF; 3-oxoacyl-[acyl-carrier-protein] synthase II [EC:2.3.1.179]			
#	SMDB11_2761	smac:fabB ko:K00647 ec:2.3.1.41	fabB; 3-oxoacyl-[acyl-carrier-protein] synthase I [EC:2.3.1.41]			
#	SMDB11_3640	ko:K00647 ec:2.3.1.41	fabB; 3-oxoacyl-[acyl-carrier-protein] synthase I [EC:2.3.1.41]			
						
rg	R00200_smac	SMDB11_2038 or SMDB11_1461				
#R00200_smac	.	FALSE	Glycolysis / Gluconeogenesis	2.7.1.40	[c] : adp + h + pep --> atp + pyr	
#	SMDB11_2038	smac:pykA ko:K00873 ec:2.7.1.40	"PK, pyk; pyruvate kinase [EC:2.7.1.40]"			
#	SMDB11_1461	smac:pykF ko:K00873 ec:2.7.1.40	"PK, pyk; pyruvate kinase [EC:2.7.1.40]"			
						
rg	R04780_smac	SMDB11_4517 or SMDB11_4023				
#R04780_smac	.	FALSE	Glycolysis / Gluconeogenesis	3.1.3.11	[c] : C05378 + h2o --> f6p_B + pi	
#	SMDB11_4517	smac:fbp ko:K03841 ec:3.1.3.11	"FBP, fbp; fructose-1,6-bisphosphatase I [EC:3.1.3.11]"			
#	SMDB11_4023	smac:glpX ko:K02446 ec:3.1.3.11	"glpX; fructose-1,6-bisphosphatase II [EC:3.1.3.11]"			
						
rg	R04568_smac	(SMDB11_1656 or SMDB11_3167) and SMDB11_1034				
#R04568_smac	.	TRUE	Fatty acid biosynthesis	2.3.1.85|2.3.1.86|2.3.1.-|4.2.1.59	[c] : 3hmrsACP <==> tmrs2eACP + h2o	
#	SMDB11_1656	ko:K02372 ec:4.2.1.59	fabZ; 3-hydroxyacyl-[acyl-carrier-protein] dehydratase [EC:4.2.1.59]			
#	SMDB11_3167	smac:fabZ ko:K02372 ec:4.2.1.59	fabZ; 3-hydroxyacyl-[acyl-carrier-protein] dehydratase [EC:4.2.1.59]			
#	SMDB11_1034	smac:fabA ko:K01716 ec:5.3.3.14 ec:4.2.1.59	fabA; 3-hydroxyacyl-[acyl-carrier protein] dehydratase / trans-2-decenoyl-[acyl-carrier protein] isomerase [EC:4.2.1.59 5.3.3.14]			
						
rg	R00494_smac	SMDB11_1749 or SMDB11_0309				
#R00494_smac	.	FALSE	Glutathione metabolism	3.4.19.13	[c] : gthrd + h2o --> cgly + glu__L	
#	SMDB11_1749	ko:K00681 ec:3.4.19.13 ec:2.3.2.2	ggt; gamma-glutamyltranspeptidase / glutathione hydrolase [EC:2.3.2.2 3.4.19.13]			
#	SMDB11_0309	smac:ggt ko:K00681 ec:3.4.19.13 ec:2.3.2.2	ggt; gamma-glutamyltranspeptidase / glutathione hydrolase [EC:2.3.2.2 3.4.19.13]			
						
rg	R00485_smac	SMDB11_0988 or SMDB11_1992				
#R00485_smac	.	FALSE	"Alanine, aspartate and glutamate metabolism"	3.5.1.1|3.5.1.38|3.5.5.4	[c] : asn__L + h2o --> asp__L + nh4	
#	SMDB11_0988	smac:ansB ko:K01424 ec:3.5.1.1	"E3.5.1.1, ansA, ansB; L-asparaginase [EC:3.5.1.1]"			
#	SMDB11_1992	smac:ansA ko:K01424 ec:3.5.1.1	"E3.5.1.1, ansA, ansB; L-asparaginase [EC:3.5.1.1]"			
						
rg	R03816_smac	SMDB11_1063 or SMDB11_0236 or SMDB11_1724				
#R03816_smac	.	TRUE	Ubiquinone and other terpenoid-quinone biosynthesis	1.6.5.2	[c] : phyQ + nadh + h <==> C03313 + nad	
#	SMDB11_1063	smac:wrbA ko:K03809 ec:1.6.5.2	wrbA; NAD(P)H dehydrogenase (quinone) [EC:1.6.5.2]			
#	SMDB11_0236	ko:K00355 ec:1.6.5.2	NQO1; NAD(P)H dehydrogenase (quinone) [EC:1.6.5.2]			
#	SMDB11_1724	ko:K00355 ec:1.6.5.2	NQO1; NAD(P)H dehydrogenase (quinone) [EC:1.6.5.2]			
						
rg	R01715_smac	(SMDB11_0181 and SMDB11_0180) or SMDB11_4572 or SMDB11_1350				
#R01715_smac	.	TRUE	"Phenylalanine, tyrosine and tryptophan biosynthesis"	5.4.99.5	[c] : chor <==> pphn	
#	SMDB11_0181	smac:pheA ko:K14170 ec:4.2.1.51 ec:5.4.99.5	pheA; chorismate mutase / prephenate dehydratase [EC:5.4.99.5 4.2.1.51]			
#	SMDB11_0180	smac:tyrA ko:K14187 ec:1.3.1.12 ec:5.4.99.5	tyrA; chorismate mutase / prephenate dehydrogenase [EC:5.4.99.5 1.3.1.12]			
#	SMDB11_4572	smac:aroQ ko:K04093 ec:5.4.99.5	pheA1; chorismate mutase [EC:5.4.99.5]			
#	SMDB11_1350	ko:K04093 ec:5.4.99.5	pheA1; chorismate mutase [EC:5.4.99.5]			
						
rg	R00028_smac	SMDB11_0308 or SMDB11_2993				
#R00028_smac	.	FALSE	Starch and sucrose metabolism	3.2.1.20	[c] : malt + h2o --> 2 C00267	
#	SMDB11_0308	smac:malZ ko:K01187 ec:3.2.1.20	malZ; alpha-glucosidase [EC:3.2.1.20]			
#	SMDB11_2993	ko:K01187 ec:3.2.1.20	malZ; alpha-glucosidase [EC:3.2.1.20]			
						
rg	R00798_smac	SMDB11_2139 and SMDB11_2142 and SMDB11_2141 and SMDB11_2140				
#R00798_smac	.	TRUE	Nitrogen metabolism	1.7.99.4	[c] : no2 + C00028 + h2o <==> no3 + C00030	
#	SMDB11_2139	smac:narI ko:K00374 ec:1.7.99.4	narI; nitrate reductase gamma subunit [EC:1.7.99.4]			
#	SMDB11_2142	smac:narG ko:K00370 ec:1.7.99.4	narG; nitrate reductase alpha subunit [EC:1.7.99.4]			
#	SMDB11_2141	smac:narH ko:K00371 ec:1.7.99.4	narH; nitrate reductase beta subunit [EC:1.7.99.4]			
#	SMDB11_2140	smac:narJ ko:K00373	narJ; nitrate reductase delta subunit			
						
rg	R00996_smac	SMDB11_4157 or SMDB11_3981				
#R00996_smac	.	FALSE	"Glycine, serine and threonine metabolism"	4.3.1.19	[c] : thr__L --> 2obut + nh4	
#	SMDB11_4157	ko:K01754 ec:4.3.1.19	"E4.3.1.19, ilvA, tdcB; threonine dehydratase [EC:4.3.1.19]"			
#	SMDB11_3981	smac:ilvA ko:K01754 ec:4.3.1.19	"E4.3.1.19, ilvA, tdcB; threonine dehydratase [EC:4.3.1.19]"			
						
rg	R07763_smac	SMDB11_1164 or SMDB11_4232 or SMDB11_2431 or SMDB11_2430 or SMDB11_3638 or SMDB11_3690 or SMDB11_4699 or SMDB11_2286 or SMDB11_3118				
#R07763_smac	.	TRUE	Fatty acid biosynthesis	1.1.1.100|2.3.1.-	[c] : C16219 + nadph + h <==> 3hoctaACP + nadp	
#	SMDB11_1164	smac:fabG ko:K00059 ec:1.1.1.100	fabG; 3-oxoacyl-[acyl-carrier protein] reductase [EC:1.1.1.100]			
#	SMDB11_4232	ko:K00059 ec:1.1.1.100	fabG; 3-oxoacyl-[acyl-carrier protein] reductase [EC:1.1.1.100]			
#	SMDB11_2431	ko:K00059 ec:1.1.1.100	fabG; 3-oxoacyl-[acyl-carrier protein] reductase [EC:1.1.1.100]			
#	SMDB11_2430	ko:K00059 ec:1.1.1.100	fabG; 3-oxoacyl-[acyl-carrier protein] reductase [EC:1.1.1.100]			
#	SMDB11_3638	ko:K00059 ec:1.1.1.100	fabG; 3-oxoacyl-[acyl-carrier protein] reductase [EC:1.1.1.100]			
#	SMDB11_3690	ko:K00059 ec:1.1.1.100	fabG; 3-oxoacyl-[acyl-carrier protein] reductase [EC:1.1.1.100]			
#	SMDB11_4699	ko:K00059 ec:1.1.1.100	fabG; 3-oxoacyl-[acyl-carrier protein] reductase [EC:1.1.1.100]			
#	SMDB11_2286	ko:K00059 ec:1.1.1.100	fabG; 3-oxoacyl-[acyl-carrier protein] reductase [EC:1.1.1.100]			
#	SMDB11_3118	ko:K00059 ec:1.1.1.100	fabG; 3-oxoacyl-[acyl-carrier protein] reductase [EC:1.1.1.100]			
						
rg	R07396_smac	SMDB11_3699 or SMDB11_2360				
#R07396_smac	.	FALSE	Cysteine and methionine metabolism	2.6.1.5|2.6.1.57	[c] : 2kmb + glu__L --> met__L + akg	
#	SMDB11_3699	smac:tyrB ko:K00832 ec:2.6.1.57	tyrB; aromatic-amino-acid transaminase [EC:2.6.1.57]			
#	SMDB11_2360	ko:K00832 ec:2.6.1.57	tyrB; aromatic-amino-acid transaminase [EC:2.6.1.57]			
						
rg	R09838_smac	SMDB11_2347 and SMDB11_2346 and SMDB11_2349 and SMDB11_2348 and SMDB11_2350				
#R09838_smac	.	FALSE	Phenylalanine metabolism	1.14.13.149	[c] : phaccoa + o2 + nadph + h --> C20062 + h2o + nadp	
#	SMDB11_2347	smac:paaB ko:K02610	"paaB; ring-1,2-phenylacetyl-CoA epoxidase subunit PaaB"			
#	SMDB11_2346	smac:paaA ko:K02609 ec:1.14.13.149	"paaA; ring-1,2-phenylacetyl-CoA epoxidase subunit PaaA [EC:1.14.13.149]"			
#	SMDB11_2349	smac:paaD ko:K02612	"paaD; ring-1,2-phenylacetyl-CoA epoxidase subunit PaaD"			
#	SMDB11_2348	smac:paaC ko:K02611 ec:1.14.13.149	"paaC; ring-1,2-phenylacetyl-CoA epoxidase subunit PaaC [EC:1.14.13.149]"			
#	SMDB11_2350	smac:paaE ko:K02613	"paaE; ring-1,2-phenylacetyl-CoA epoxidase subunit PaaE"			
						
rg	R10147_smac	SMDB11_1496 or SMDB11_1087 or SMDB11_2904				
#R10147_smac	.	FALSE	Monobactam biosynthesis	4.3.3.7	[c] : aspsa + pyr --> C20258 + h2o	
#	SMDB11_1496	ko:K01714 ec:4.3.3.7	dapA; 4-hydroxy-tetrahydrodipicolinate synthase [EC:4.3.3.7]			
#	SMDB11_1087	ko:K01714 ec:4.3.3.7	dapA; 4-hydroxy-tetrahydrodipicolinate synthase [EC:4.3.3.7]			
#	SMDB11_2904	smac:dapA ko:K01714 ec:4.3.3.7	dapA; 4-hydroxy-tetrahydrodipicolinate synthase [EC:4.3.3.7]			
						
rg	R08014_smac	SMDB11_4228 or SMDB11_1476				
#R08014_smac	.	TRUE	Nitrotoluene degradation	1.-.-.-	[c] : C16391 + 2 nadph + 2 h <==> C16392 + 2 nadp + h2o	
#	SMDB11_4228	ko:K10680 ec:1.-.-.-	nemA; N-ethylmaleimide reductase [EC:1.-.-.-]			
#	SMDB11_1476	smac:nemA ko:K10680 ec:1.-.-.-	nemA; N-ethylmaleimide reductase [EC:1.-.-.-]			
						
rg	R08017_smac	SMDB11_4228 or SMDB11_1476				
#R08017_smac	.	TRUE	Nitrotoluene degradation	1.-.-.-	[c] : C16391 + 2 nadh + 2 h <==> C16392 + 2 nad + h2o	
#	SMDB11_4228	ko:K10680 ec:1.-.-.-	nemA; N-ethylmaleimide reductase [EC:1.-.-.-]			
#	SMDB11_1476	smac:nemA ko:K10680 ec:1.-.-.-	nemA; N-ethylmaleimide reductase [EC:1.-.-.-]			
						
rg	R01201_smac	SMDB11_1281 or SMDB11_1822				
#R01201_smac	.	FALSE	Amino sugar and nucleotide sugar metabolism	2.7.1.59	[c] : atp + acgam --> adp + acgam6p + h	
#	SMDB11_1281	smac:nagK ko:K00884 ec:2.7.1.59	"NAGK, nagK; N-acetylglucosamine kinase [EC:2.7.1.59]"			
#	SMDB11_1822	ko:K00884 ec:2.7.1.59	"NAGK, nagK; N-acetylglucosamine kinase [EC:2.7.1.59]"			
						
rg	R05233_smac	SMDB11_0823 or SMDB11_1664 or SMDB11_1973				
#R05233_smac	.	TRUE	Chloroalkane and chloroalkene degradation	1.1.1.1	[c] : C06611 + nad <==> C06613 + nadh + h	
#	SMDB11_0823	ko:K00121 ec:1.1.1.1 ec:1.1.1.284	"frmA, ADH5, adhC; S-(hydroxymethyl)glutathione dehydrogenase / alcohol dehydrogenase [EC:1.1.1.284 1.1.1.1]"			
#	SMDB11_1664	smac:adhP ko:K13953 ec:1.1.1.1	"adhP; alcohol dehydrogenase, propanol-preferring [EC:1.1.1.1]"			
#	SMDB11_1973	smac:adhE ko:K04072 ec:1.1.1.1 ec:1.2.1.10	adhE; acetaldehyde dehydrogenase / alcohol dehydrogenase [EC:1.2.1.10 1.1.1.1]			
						
rg	R00936_smac	SMDB11_1838 or SMDB11_0032				
#R00936_smac	.	TRUE	One carbon pool by folate	1.5.1.3	[c] : thf + nad <==> dhf + nadh + h	
#	SMDB11_1838	ko:K13938 ec:1.5.1.3 ec:1.5.1.-	folM; dihydromonapterin reductase / dihydrofolate reductase [EC:1.5.1.- 1.5.1.3]			
#	SMDB11_0032	smac:folA ko:K00287 ec:1.5.1.3	folA; dihydrofolate reductase [EC:1.5.1.3]			
						
rg	R05850_smac	SMDB11_3337 or SMDB11_2528				
#R05850_smac	.	TRUE	Pentose and glucuronate interconversions	5.1.3.4	[c] : ru5p__L <==> xu5p__D	
#	SMDB11_3337	ko:K03080 ec:5.1.3.4	sgbE; L-ribulose-5-phosphate 4-epimerase [EC:5.1.3.4]			
#	SMDB11_2528	smac:sgbE ko:K03080 ec:5.1.3.4	sgbE; L-ribulose-5-phosphate 4-epimerase [EC:5.1.3.4]			
						
rg	R00006_smac	(SMDB11_3984 or SMDB11_0062 or SMDB11_0045) and (SMDB11_2829 or SMDB11_0061 or SMDB11_0046 or SMDB11_3985 or SMDB11_3363)				
#R00006_smac	.	FALSE	Pantothenate and CoA biosynthesis	2.2.1.6	[c] : 2 pyr --> C00900 + co2	
#	SMDB11_3984	smac:ilvM ko:K11258 ec:2.2.1.6	ilvM; acetolactate synthase II small subunit [EC:2.2.1.6]			
#	SMDB11_2829	smac:budB ko:K01652 ec:2.2.1.6	"E2.2.1.6L, ilvB, ilvG, ilvI; acetolactate synthase I/II/III large subunit [EC:2.2.1.6]"			
#	SMDB11_0062	smac:ilvH ko:K01653 ec:2.2.1.6	"E2.2.1.6S, ilvH, ilvN; acetolactate synthase I/III small subunit [EC:2.2.1.6]"			
#	SMDB11_0061	smac:ilvI ko:K01652 ec:2.2.1.6	"E2.2.1.6L, ilvB, ilvG, ilvI; acetolactate synthase I/II/III large subunit [EC:2.2.1.6]"			
#	SMDB11_0045	smac:ilvN ko:K01653 ec:2.2.1.6	"E2.2.1.6S, ilvH, ilvN; acetolactate synthase I/III small subunit [EC:2.2.1.6]"			
#	SMDB11_0046	smac:ilvB ko:K01652 ec:2.2.1.6	"E2.2.1.6L, ilvB, ilvG, ilvI; acetolactate synthase I/II/III large subunit [EC:2.2.1.6]"			
#	SMDB11_3985	smac:ilvG ko:K01652 ec:2.2.1.6	"E2.2.1.6L, ilvB, ilvG, ilvI; acetolactate synthase I/II/III large subunit [EC:2.2.1.6]"			
#	SMDB11_3363	ko:K01652 ec:2.2.1.6	"E2.2.1.6L, ilvB, ilvG, ilvI; acetolactate synthase I/II/III large subunit [EC:2.2.1.6]"			
						
rg	R08926_smac	SMDB11_4718 or SMDB11_3929				
#R08926_smac	.	FALSE	Fructose and mannose metabolism	1.1.1.122	[c] : fuc__L + nad --> C18028 + nadh + h	
#	SMDB11_4718	ko:K18333	K18333; L-fucose dehydrogenase			
#	SMDB11_3929	ko:K00064 ec:1.1.1.122	E1.1.1.122; D-threo-aldose 1-dehydrogenase [EC:1.1.1.122]			
						
rg	R06987_smac	SMDB11_1898 or SMDB11_0985				
#R06987_smac	.	TRUE	Propanoate metabolism	2.3.1.54	[c] : 2obut + coa <==> ppcoa + for	
#	SMDB11_1898	ko:K00656 ec:2.3.1.54	"E2.3.1.54, pflD; formate C-acetyltransferase [EC:2.3.1.54]"			
#	SMDB11_0985	smac:pflB ko:K00656 ec:2.3.1.54	"E2.3.1.54, pflD; formate C-acetyltransferase [EC:2.3.1.54]"			
						
rg	R04543_smac	SMDB11_1164 or SMDB11_4232 or SMDB11_2431 or SMDB11_2430 or SMDB11_3638 or SMDB11_3690 or SMDB11_4699 or SMDB11_2286 or SMDB11_3118				
#R04543_smac	.	TRUE	Fatty acid biosynthesis	1.1.1.100|2.3.1.85|2.3.1.86|2.3.1.-	[c] : 3hpalmACP + nadp <==> 3opalmACP + nadph + h	
#	SMDB11_1164	smac:fabG ko:K00059 ec:1.1.1.100	fabG; 3-oxoacyl-[acyl-carrier protein] reductase [EC:1.1.1.100]			
#	SMDB11_4232	ko:K00059 ec:1.1.1.100	fabG; 3-oxoacyl-[acyl-carrier protein] reductase [EC:1.1.1.100]			
#	SMDB11_2431	ko:K00059 ec:1.1.1.100	fabG; 3-oxoacyl-[acyl-carrier protein] reductase [EC:1.1.1.100]			
#	SMDB11_2430	ko:K00059 ec:1.1.1.100	fabG; 3-oxoacyl-[acyl-carrier protein] reductase [EC:1.1.1.100]			
#	SMDB11_3638	ko:K00059 ec:1.1.1.100	fabG; 3-oxoacyl-[acyl-carrier protein] reductase [EC:1.1.1.100]			
#	SMDB11_3690	ko:K00059 ec:1.1.1.100	fabG; 3-oxoacyl-[acyl-carrier protein] reductase [EC:1.1.1.100]			
#	SMDB11_4699	ko:K00059 ec:1.1.1.100	fabG; 3-oxoacyl-[acyl-carrier protein] reductase [EC:1.1.1.100]			
#	SMDB11_2286	ko:K00059 ec:1.1.1.100	fabG; 3-oxoacyl-[acyl-carrier protein] reductase [EC:1.1.1.100]			
#	SMDB11_3118	ko:K00059 ec:1.1.1.100	fabG; 3-oxoacyl-[acyl-carrier protein] reductase [EC:1.1.1.100]			
						
rg	R01373_smac	SMDB11_3702 or SMDB11_0181				
#R01373_smac	.	FALSE	"Phenylalanine, tyrosine and tryptophan biosynthesis"	4.2.1.51|4.2.1.91	[c] : pphn + h --> phpyr + h2o + co2	
#	SMDB11_3702	smac:pheC ko:K01713 ec:4.2.1.91 ec:4.2.1.51	pheC; cyclohexadienyl dehydratase [EC:4.2.1.51 4.2.1.91]			
#	SMDB11_0181	smac:pheA ko:K14170 ec:4.2.1.51 ec:5.4.99.5	pheA; chorismate mutase / prephenate dehydratase [EC:5.4.99.5 4.2.1.51]			
						
rg	R10707_smac	SMDB11_2138 or SMDB11_1162				
#R10707_smac	.	TRUE	Fatty acid biosynthesis	2.3.1.180	[c] : accoa + malACP <==> actACP + coa + co2	
#	SMDB11_2138	ko:K00648 ec:2.3.1.180	fabH; 3-oxoacyl-[acyl-carrier-protein] synthase III [EC:2.3.1.180]			
#	SMDB11_1162	smac:fabH ko:K00648 ec:2.3.1.180	fabH; 3-oxoacyl-[acyl-carrier-protein] synthase III [EC:2.3.1.180]			
						
rg	R00428_smac	SMDB11_0826 or SMDB11_1879				
#R00428_smac	.	FALSE	Folate biosynthesis	3.5.4.16	[c] : gtp + h2o --> C05922	
#	SMDB11_0826	smac:folE ko:K01495 ec:3.5.4.16	"GCH1, folE; GTP cyclohydrolase I [EC:3.5.4.16]"			
#	SMDB11_1879	ko:K09007 ec:3.5.4.16	"GCH4, folE; GTP cyclohydrolase I [EC:3.5.4.16]"			
						
rg	R01229_smac	SMDB11_0221 or SMDB11_3410 or SMDB11_0377				
#R01229_smac	.	FALSE	Purine metabolism	2.4.2.7|2.4.2.8|2.4.2.22	[c] : gua + prpp --> gmp + ppi	
#	SMDB11_0221	smac:gpt ko:K00769 ec:2.4.2.22	gpt; xanthine phosphoribosyltransferase [EC:2.4.2.22]			
#	SMDB11_3410	smac:hpt ko:K00760 ec:2.4.2.8	"hprT, hpt, HPRT1; hypoxanthine phosphoribosyltransferase [EC:2.4.2.8]"			
#	SMDB11_0377	smac:apt ko:K00759 ec:2.4.2.7	"APRT, apt; adenine phosphoribosyltransferase [EC:2.4.2.7]"			
						
rg	R00801_smac	SMDB11_0308 or SMDB11_2993				
#R00801_smac	.	FALSE	Galactose metabolism	3.2.1.10|3.2.1.20|3.2.1.48	[c] : sucr + h2o --> fru + glc__D	
#	SMDB11_0308	smac:malZ ko:K01187 ec:3.2.1.20	malZ; alpha-glucosidase [EC:3.2.1.20]			
#	SMDB11_2993	ko:K01187 ec:3.2.1.20	malZ; alpha-glucosidase [EC:3.2.1.20]			
						
rg	R03026_smac	(SMDB11_1076 or SMDB11_2351) and SMDB11_4358 and SMDB11_2771				
#R03026_smac	.	TRUE	Fatty acid degradation	4.2.1.17	[c] : 3hbcoa <==> b2coa + h2o	
#	SMDB11_1076	ko:K01692 ec:4.2.1.17	"paaF, echA; enoyl-CoA hydratase [EC:4.2.1.17]"			
#	SMDB11_4358	smac:fadB ko:K01825 ec:5.3.3.8 ec:5.1.2.3 ec:4.2.1.17 ec:1.1.1.35	fadB; 3-hydroxyacyl-CoA dehydrogenase / enoyl-CoA hydratase / 3-hydroxybutyryl-CoA epimerase / enoyl-CoA isomerase [EC:1.1.1.35 4.2.1.17 5.1.2.3 5.3.3.8]			
#	SMDB11_2351	smac:paaF ko:K01692 ec:4.2.1.17	"paaF, echA; enoyl-CoA hydratase [EC:4.2.1.17]"			
#	SMDB11_2771	smac:fadJ ko:K01782 ec:5.1.2.3 ec:4.2.1.17 ec:1.1.1.35	fadJ; 3-hydroxyacyl-CoA dehydrogenase / enoyl-CoA hydratase / 3-hydroxybutyryl-CoA epimerase [EC:1.1.1.35 4.2.1.17 5.1.2.3]			
						
rg	R02029_smac	SMDB11_1917 or SMDB11_0323 or SMDB11_3046				
#R02029_smac	.	FALSE	Glycerophospholipid metabolism	3.1.3.27	[c] : pgp_SM + h2o --> pg_SM + pi	
#	SMDB11_1917	smac:pgpB ko:K01096 ec:3.6.1.27 ec:3.1.3.4 ec:3.1.3.81 ec:3.1.3.27	pgpB; phosphatidylglycerophosphatase B [EC:3.1.3.27 3.1.3.81 3.1.3.4 3.6.1.27]			
#	SMDB11_0323	smac:pgpA ko:K01095 ec:3.1.3.27	pgpA; phosphatidylglycerophosphatase A [EC:3.1.3.27]			
#	SMDB11_3046	ko:K18697 ec:3.1.3.27	pgpC; phosphatidylglycerophosphatase C [EC:3.1.3.27]			
						
rg	R08174_smac	SMDB11_0404 and SMDB11_0358				
#R08174_smac	.	FALSE	Biosynthesis of unsaturated fatty acids	3.1.2.2	[c] : stcoa + h2o --> coa + ocdca + h	
#	SMDB11_0404	smac:tesA ko:K10804 ec:3.1.1.5 ec:3.1.2.-	tesA; acyl-CoA thioesterase I [EC:3.1.2.- 3.1.1.5]			
#	SMDB11_0358	smac:tesB ko:K10805 ec:3.1.2.-	tesB; acyl-CoA thioesterase II [EC:3.1.2.-]			
						
rg	R03660_smac	SMDB11_1421 and SMDB11_1422				
#R03660_smac	.	FALSE	Aminoacyl-tRNA biosynthesis	6.1.1.20	[c] : atp + phe__L + trnaphe --> amp + ppi + phetrna	
#	SMDB11_1421	smac:pheS ko:K01889 ec:6.1.1.20	"FARSA, pheS; phenylalanyl-tRNA synthetase alpha chain [EC:6.1.1.20]"			
#	SMDB11_1422	smac:pheT ko:K01890 ec:6.1.1.20	"FARSB, pheT; phenylalanyl-tRNA synthetase beta chain [EC:6.1.1.20]"			
						
rg	R01541_smac	SMDB11_3974 or SMDB11_4170				
#R01541_smac	.	FALSE	Pentose phosphate pathway	2.7.1.45|2.7.1.178	[c] : atp + 2ddglcn --> adp + 2ddg6p + h	
#	SMDB11_3974	smac:kdgK ko:K00874 ec:2.7.1.45	kdgK; 2-dehydro-3-deoxygluconokinase [EC:2.7.1.45]			
#	SMDB11_4170	ko:K00874 ec:2.7.1.45	kdgK; 2-dehydro-3-deoxygluconokinase [EC:2.7.1.45]			
						
rg	R10116_smac	SMDB11_1164 or SMDB11_4232 or SMDB11_2431 or SMDB11_2430 or SMDB11_3638 or SMDB11_3690 or SMDB11_4699 or SMDB11_2286 or SMDB11_3118				
#R10116_smac	.	FALSE	Biotin metabolism	1.1.1.100	[c] : C20372 + nadph + h --> C20373 + nadp	
#	SMDB11_1164	smac:fabG ko:K00059 ec:1.1.1.100	fabG; 3-oxoacyl-[acyl-carrier protein] reductase [EC:1.1.1.100]			
#	SMDB11_4232	ko:K00059 ec:1.1.1.100	fabG; 3-oxoacyl-[acyl-carrier protein] reductase [EC:1.1.1.100]			
#	SMDB11_2431	ko:K00059 ec:1.1.1.100	fabG; 3-oxoacyl-[acyl-carrier protein] reductase [EC:1.1.1.100]			
#	SMDB11_2430	ko:K00059 ec:1.1.1.100	fabG; 3-oxoacyl-[acyl-carrier protein] reductase [EC:1.1.1.100]			
#	SMDB11_3638	ko:K00059 ec:1.1.1.100	fabG; 3-oxoacyl-[acyl-carrier protein] reductase [EC:1.1.1.100]			
#	SMDB11_3690	ko:K00059 ec:1.1.1.100	fabG; 3-oxoacyl-[acyl-carrier protein] reductase [EC:1.1.1.100]			
#	SMDB11_4699	ko:K00059 ec:1.1.1.100	fabG; 3-oxoacyl-[acyl-carrier protein] reductase [EC:1.1.1.100]			
#	SMDB11_2286	ko:K00059 ec:1.1.1.100	fabG; 3-oxoacyl-[acyl-carrier protein] reductase [EC:1.1.1.100]			
#	SMDB11_3118	ko:K00059 ec:1.1.1.100	fabG; 3-oxoacyl-[acyl-carrier protein] reductase [EC:1.1.1.100]			
						
rg	R00691_smac	SMDB11_3702 or SMDB11_0181				
#R00691_smac	.	FALSE	"Phenylalanine, tyrosine and tryptophan biosynthesis"	4.2.1.51|4.2.1.91	[c] : C00826 --> phe__L + h2o + co2	
#	SMDB11_3702	smac:pheC ko:K01713 ec:4.2.1.91 ec:4.2.1.51	pheC; cyclohexadienyl dehydratase [EC:4.2.1.51 4.2.1.91]			
#	SMDB11_0181	smac:pheA ko:K14170 ec:4.2.1.51 ec:5.4.99.5	pheA; chorismate mutase / prephenate dehydratase [EC:5.4.99.5 4.2.1.51]			
						
rg	R03270_smac	SMDB11_2297 or SMDB11_2295 or SMDB11_3419				
#R03270_smac	.	TRUE	Glycolysis / Gluconeogenesis	1.2.4.1	[c] : C05125 + C15972 <==> C16255 + thmpp	
#	SMDB11_2297	ko:K00163 ec:1.2.4.1	aceE; pyruvate dehydrogenase E1 component [EC:1.2.4.1]			
#	SMDB11_2295	ko:K00163 ec:1.2.4.1	aceE; pyruvate dehydrogenase E1 component [EC:1.2.4.1]			
#	SMDB11_3419	smac:aceE ko:K00163 ec:1.2.4.1	aceE; pyruvate dehydrogenase E1 component [EC:1.2.4.1]			
						
rg	R04957_smac	(SMDB11_1032 or SMDB11_1166 or SMDB11_3637) and (SMDB11_2761 or SMDB11_3640)				
#R04957_smac	.	TRUE	Fatty acid biosynthesis	2.3.1.41|2.3.1.85|2.3.1.86|2.3.1.179|2.3.1.-	[c] : hexACP + malACP <==> 3ooctACP + co2 + C00229	
#	SMDB11_1032	ko:K09458 ec:2.3.1.179	fabF; 3-oxoacyl-[acyl-carrier-protein] synthase II [EC:2.3.1.179]			
#	SMDB11_1166	smac:fabF ko:K09458 ec:2.3.1.179	fabF; 3-oxoacyl-[acyl-carrier-protein] synthase II [EC:2.3.1.179]			
#	SMDB11_3637	ko:K09458 ec:2.3.1.179	fabF; 3-oxoacyl-[acyl-carrier-protein] synthase II [EC:2.3.1.179]			
#	SMDB11_2761	smac:fabB ko:K00647 ec:2.3.1.41	fabB; 3-oxoacyl-[acyl-carrier-protein] synthase I [EC:2.3.1.41]			
#	SMDB11_3640	ko:K00647 ec:2.3.1.41	fabB; 3-oxoacyl-[acyl-carrier-protein] synthase I [EC:2.3.1.41]			
						
rg	R07764_smac	SMDB11_1656 or SMDB11_3167				
#R07764_smac	.	TRUE	Fatty acid biosynthesis	2.3.1.-|4.2.1.-	[c] : 3hoctaACP <==> toctd2eACP + h2o	
#	SMDB11_1656	ko:K02372 ec:4.2.1.59	fabZ; 3-hydroxyacyl-[acyl-carrier-protein] dehydratase [EC:4.2.1.59]			
#	SMDB11_3167	smac:fabZ ko:K02372 ec:4.2.1.59	fabZ; 3-hydroxyacyl-[acyl-carrier-protein] dehydratase [EC:4.2.1.59]			
						
rg	R04001_smac	SMDB11_0056 and SMDB11_0055				
#R04001_smac	.	TRUE	"Valine, leucine and isoleucine biosynthesis"	4.2.1.33	[c] : 3c2hmp <==> 2ippm + h2o	
#	SMDB11_0056	smac:leuC ko:K01703 ec:4.2.1.35 ec:4.2.1.33	leuC; 3-isopropylmalate/(R)-2-methylmalate dehydratase large subunit [EC:4.2.1.33 4.2.1.35]			
#	SMDB11_0055	smac:leuD ko:K01704 ec:4.2.1.35 ec:4.2.1.33	leuD; 3-isopropylmalate/(R)-2-methylmalate dehydratase small subunit [EC:4.2.1.33 4.2.1.35]			
						
rg	R10851_smac	SMDB11_1102 or SMDB11_1559				
#R10851_smac	.	FALSE	"Glycine, serine and threonine metabolism"	1.1.1.381	[c] : athr__L + nadp --> C03508 + nadph + h	
#	SMDB11_1102	ko:K16066 ec:1.1.1.- ec:1.1.1.381	ydfG; 3-hydroxy acid dehydrogenase / malonic semialdehyde reductase [EC:1.1.1.381 1.1.1.-]			
#	SMDB11_1559	ko:K16066 ec:1.1.1.- ec:1.1.1.381	ydfG; 3-hydroxy acid dehydrogenase / malonic semialdehyde reductase [EC:1.1.1.381 1.1.1.-]			
						
rg	R05046_smac	SMDB11_0826 or SMDB11_1879				
#R05046_smac	.	FALSE	Folate biosynthesis	3.5.4.16	[c] : C05922 + h2o --> ptp + for	
#	SMDB11_0826	smac:folE ko:K01495 ec:3.5.4.16	"GCH1, folE; GTP cyclohydrolase I [EC:3.5.4.16]"			
#	SMDB11_1879	ko:K09007 ec:3.5.4.16	"GCH4, folE; GTP cyclohydrolase I [EC:3.5.4.16]"			
						
rg	R05132_smac	SMDB11_2846 and SMDB11_4632 and SMDB11_1286				
#R05132_smac	.	FALSE	Glycolysis / Gluconeogenesis	2.7.1.69	arbt[e] + pep[c] --> arbt6p[c] + pyr[c]	
#	SMDB11_2846	smac:crr ko:K02777 ec:2.7.1.69	"PTS-Glc-EIIA, crr; PTS system, glucose-specific IIA component [EC:2.7.1.69]"			
#	SMDB11_4632	smac:ascF ko:K02752 ko:K02753 ec:2.7.1.69	"PTS-Asc-EIIB, ascF; PTS system, arbutin-, cellobiose-, and salicin-specific IIB component [EC:2.7.1.69]"			
#	SMDB11_1286	ko:K02749 ko:K02750 ec:2.7.1.69	"PTS-Arb-EIIB, glvB; PTS system, arbutin-like IIB component [EC:2.7.1.69]"			
						
rg	R01325_smac	SMDB11_3416 or SMDB11_1919				
#R01325_smac	.	TRUE	Citrate cycle (TCA cycle)	4.2.1.3	[c] : cit <==> acon_C + h2o	
#	SMDB11_3416	smac:acnB ko:K01682 ec:4.2.1.99 ec:4.2.1.3	acnB; aconitate hydratase 2 / 2-methylisocitrate dehydratase [EC:4.2.1.3 4.2.1.99]			
#	SMDB11_1919	smac:acnA ko:K01681 ec:4.2.1.3	"ACO, acnA; aconitate hydratase [EC:4.2.1.3]"			
						
rg	R01025_smac	SMDB11_1115 or SMDB11_0785 or SMDB11_4611				
#R01025_smac	.	FALSE	"Glycine, serine and threonine metabolism"	1.1.99.1	[c] : chol + C00028 --> betald + C00030	
#	SMDB11_1115	ko:K00108 ec:1.1.99.1	"betA, CHDH; choline dehydrogenase [EC:1.1.99.1]"			
#	SMDB11_0785	smac:betA ko:K00108 ec:1.1.99.1	"betA, CHDH; choline dehydrogenase [EC:1.1.99.1]"			
#	SMDB11_4611	ko:K00108 ec:1.1.99.1	"betA, CHDH; choline dehydrogenase [EC:1.1.99.1]"			
						
rg	R04739_smac	SMDB11_4358 and SMDB11_2771				
#R04739_smac	.	TRUE	Fatty acid degradation	1.1.1.35|1.1.1.211	[c] : 3htdcoa + nad <==> 3otdcoa + nadh	
#	SMDB11_4358	smac:fadB ko:K01825 ec:5.3.3.8 ec:5.1.2.3 ec:4.2.1.17 ec:1.1.1.35	fadB; 3-hydroxyacyl-CoA dehydrogenase / enoyl-CoA hydratase / 3-hydroxybutyryl-CoA epimerase / enoyl-CoA isomerase [EC:1.1.1.35 4.2.1.17 5.1.2.3 5.3.3.8]			
#	SMDB11_2771	smac:fadJ ko:K01782 ec:5.1.2.3 ec:4.2.1.17 ec:1.1.1.35	fadJ; 3-hydroxyacyl-CoA dehydrogenase / enoyl-CoA hydratase / 3-hydroxybutyryl-CoA epimerase [EC:1.1.1.35 4.2.1.17 5.1.2.3]			
						
rg	R00401_smac	SMDB11_3703 or SMDB11_2009				
#R00401_smac	.	TRUE	D-Alanine metabolism	5.1.1.1	[c] : ala__L <==> ala__D	
#	SMDB11_3703	smac:alr ko:K01775 ec:5.1.1.1	alr; alanine racemase [EC:5.1.1.1]			
#	SMDB11_2009	smac:dadX ko:K01775 ec:5.1.1.1	alr; alanine racemase [EC:5.1.1.1]			
						
rg	R05134_smac	SMDB11_0153 or SMDB11_4631 or SMDB11_4234 or SMDB11_1285 or SMDB11_1762 or SMDB11_3837				
#R05134_smac	.	TRUE	Glycolysis / Gluconeogenesis	3.2.1.86	[c] : salc6p + h2o <==> 2hymeph + g6p_B	
#	SMDB11_0153	smac:bglA ko:K01223 ec:3.2.1.86	"E3.2.1.86B, bglA; 6-phospho-beta-glucosidase [EC:3.2.1.86]"			
#	SMDB11_4631	smac:ascB ko:K01223 ec:3.2.1.86	"E3.2.1.86B, bglA; 6-phospho-beta-glucosidase [EC:3.2.1.86]"			
#	SMDB11_4234	smac:bglB ko:K01223 ec:3.2.1.86	"E3.2.1.86B, bglA; 6-phospho-beta-glucosidase [EC:3.2.1.86]"			
#	SMDB11_1285	ko:K01222 ec:3.2.1.86	"E3.2.1.86A, celF; 6-phospho-beta-glucosidase [EC:3.2.1.86]"			
#	SMDB11_1762	smac:bglA ko:K01223 ec:3.2.1.86	"E3.2.1.86B, bglA; 6-phospho-beta-glucosidase [EC:3.2.1.86]"			
#	SMDB11_3837	ko:K01222 ec:3.2.1.86	"E3.2.1.86A, celF; 6-phospho-beta-glucosidase [EC:3.2.1.86]"			
						
rg	R10115_smac	(SMDB11_1032 or SMDB11_1166 or SMDB11_3637) and (SMDB11_2761 or SMDB11_3640)				
#R10115_smac	.	FALSE	Biotin metabolism	2.3.1.41|2.3.1.179	[c] : C19673 + malACP --> C20372 + co2 + C00229	
#	SMDB11_1032	ko:K09458 ec:2.3.1.179	fabF; 3-oxoacyl-[acyl-carrier-protein] synthase II [EC:2.3.1.179]			
#	SMDB11_1166	smac:fabF ko:K09458 ec:2.3.1.179	fabF; 3-oxoacyl-[acyl-carrier-protein] synthase II [EC:2.3.1.179]			
#	SMDB11_3637	ko:K09458 ec:2.3.1.179	fabF; 3-oxoacyl-[acyl-carrier-protein] synthase II [EC:2.3.1.179]			
#	SMDB11_2761	smac:fabB ko:K00647 ec:2.3.1.41	fabB; 3-oxoacyl-[acyl-carrier-protein] synthase I [EC:2.3.1.41]			
#	SMDB11_3640	ko:K00647 ec:2.3.1.41	fabB; 3-oxoacyl-[acyl-carrier-protein] synthase I [EC:2.3.1.41]			
						
rg	R00714_smac	SMDB11_3544 or SMDB11_1787 or SMDB11_2367 or SMDB11_3352				
#R00714_smac	.	FALSE	"Alanine, aspartate and glutamate metabolism"	1.2.1.16|1.2.1.79	[c] : sucsal + nadp + h2o --> succ + nadph + 2 h	
#	SMDB11_3544	ko:K00135 ec:1.2.1.20 ec:1.2.1.79 ec:1.2.1.16	gabD; succinate-semialdehyde dehydrogenase / glutarate-semialdehyde dehydrogenase [EC:1.2.1.16 1.2.1.79 1.2.1.20]			
#	SMDB11_1787	ko:K00135 ec:1.2.1.20 ec:1.2.1.79 ec:1.2.1.16	gabD; succinate-semialdehyde dehydrogenase / glutarate-semialdehyde dehydrogenase [EC:1.2.1.16 1.2.1.79 1.2.1.20]			
#	SMDB11_2367	smac:gabD ko:K00135 ec:1.2.1.20 ec:1.2.1.79 ec:1.2.1.16	gabD; succinate-semialdehyde dehydrogenase / glutarate-semialdehyde dehydrogenase [EC:1.2.1.16 1.2.1.79 1.2.1.20]			
#	SMDB11_3352	ko:K00135 ec:1.2.1.20 ec:1.2.1.79 ec:1.2.1.16	gabD; succinate-semialdehyde dehydrogenase / glutarate-semialdehyde dehydrogenase [EC:1.2.1.16 1.2.1.79 1.2.1.20]			
						
rg	R03244_smac	SMDB11_2529 or SMDB11_3336				
#R03244_smac	.	TRUE	Pentose and glucuronate interconversions	5.1.3.22|5.-.-.-	[c] : ru5p__L <==> xu5p__L	
#	SMDB11_2529	smac:sgbU ko:K03082 ec:5.-.-.-	sgbU; hexulose-6-phosphate isomerase [EC:5.-.-.-]			
#	SMDB11_3336	ko:K03082 ec:5.-.-.-	sgbU; hexulose-6-phosphate isomerase [EC:5.-.-.-]			
						
rg	R01975_smac	SMDB11_4358 and SMDB11_2771				
#R01975_smac	.	TRUE	Fatty acid degradation	1.1.1.35	[c] : 3hbcoa + nad <==> aacoa + nadh + h	
#	SMDB11_4358	smac:fadB ko:K01825 ec:5.3.3.8 ec:5.1.2.3 ec:4.2.1.17 ec:1.1.1.35	fadB; 3-hydroxyacyl-CoA dehydrogenase / enoyl-CoA hydratase / 3-hydroxybutyryl-CoA epimerase / enoyl-CoA isomerase [EC:1.1.1.35 4.2.1.17 5.1.2.3 5.3.3.8]			
#	SMDB11_2771	smac:fadJ ko:K01782 ec:5.1.2.3 ec:4.2.1.17 ec:1.1.1.35	fadJ; 3-hydroxyacyl-CoA dehydrogenase / enoyl-CoA hydratase / 3-hydroxybutyryl-CoA epimerase [EC:1.1.1.35 4.2.1.17 5.1.2.3]			
						
rg	R10206_smac	(SMDB11_1021 or SMDB11_2423) and SMDB11_1023				
#R10206_smac	.	FALSE	Sulfur metabolism	1.14.14.5	[c] : mso3 + fmnh2 + o2 --> fmn + so3 + h2o + fald	
#	SMDB11_1021	smac:ssuD ko:K04091 ec:1.14.14.5	ssuD; alkanesulfonate monooxygenase [EC:1.14.14.5]			
#	SMDB11_1023	smac:ssuE ko:K00299 ec:1.5.1.38	ssuE; FMN reductase [EC:1.5.1.38]			
#	SMDB11_2423	ko:K04091 ec:1.14.14.5	ssuD; alkanesulfonate monooxygenase [EC:1.14.14.5]			
						
rg	R03276_smac	SMDB11_4358 and SMDB11_2771				
#R03276_smac	.	TRUE	Fatty acid degradation	5.1.2.3	[c] : 3hbcoa <==> 3hbcoa__R	
#	SMDB11_4358	smac:fadB ko:K01825 ec:5.3.3.8 ec:5.1.2.3 ec:4.2.1.17 ec:1.1.1.35	fadB; 3-hydroxyacyl-CoA dehydrogenase / enoyl-CoA hydratase / 3-hydroxybutyryl-CoA epimerase / enoyl-CoA isomerase [EC:1.1.1.35 4.2.1.17 5.1.2.3 5.3.3.8]			
#	SMDB11_2771	smac:fadJ ko:K01782 ec:5.1.2.3 ec:4.2.1.17 ec:1.1.1.35	fadJ; 3-hydroxyacyl-CoA dehydrogenase / enoyl-CoA hydratase / 3-hydroxybutyryl-CoA epimerase [EC:1.1.1.35 4.2.1.17 5.1.2.3]			
						
rg	R00022_smac	SMDB11_1542 or SMDB11_4602 or SMDB11_0477 or SMDB11_1190				
#R00022_smac	.	FALSE	Amino sugar and nucleotide sugar metabolism	3.2.1.52	[c] : C01674 + h2o --> 2 acgam	
#	SMDB11_1542	ko:K01207 ec:3.2.1.52	nagZ; beta-N-acetylhexosaminidase [EC:3.2.1.52]			
#	SMDB11_4602	ko:K12373 ec:3.2.1.52	HEXA_B; hexosaminidase [EC:3.2.1.52]			
#	SMDB11_0477	smac:chb ko:K12373 ec:3.2.1.52	HEXA_B; hexosaminidase [EC:3.2.1.52]			
#	SMDB11_1190	smac:nagZ ko:K01207 ec:3.2.1.52	nagZ; beta-N-acetylhexosaminidase [EC:3.2.1.52]			
						
rg	R01968_smac	SMDB11_0391 or SMDB11_0139				
#R01968_smac	.	FALSE	Purine metabolism	3.1.3.5|3.1.3.89	[c] : dgmp + h2o --> dgsn + pi	
#	SMDB11_0391	smac:ushA ko:K11751 ec:3.6.1.45 ec:3.1.3.5	ushA; 5'-nucleotidase / UDP-sugar diphosphatase [EC:3.1.3.5 3.6.1.45]			
#	SMDB11_0139	smac:surE ko:K03787 ec:3.1.3.5	surE; 5'-nucleotidase [EC:3.1.3.5]			
						
rg	R04111_smac	SMDB11_2846 and SMDB11_1527 and SMDB11_0955				
#R04111_smac	.	FALSE	Starch and sucrose metabolism	2.7.1.69	malt[e] + pep[c] --> malt6p[c] + pyr[c]	
#	SMDB11_2846	smac:crr ko:K02777 ec:2.7.1.69	"PTS-Glc-EIIA, crr; PTS system, glucose-specific IIA component [EC:2.7.1.69]"			
#	SMDB11_1527	smac:malX ko:K02790 ko:K02791 ec:2.7.1.69	"PTS-Mal-EIIB, malX; PTS system, maltose and glucose-specific IIB component [EC:2.7.1.69]"			
#	SMDB11_0955	ko:K02790 ko:K02791 ec:2.7.1.69	"PTS-Mal-EIIB, malX; PTS system, maltose and glucose-specific IIB component [EC:2.7.1.69]"			
						
rg	R00787_smac	SMDB11_3841 and SMDB11_3842				
#R00787_smac	.	FALSE	Nitrogen metabolism	1.7.1.4|1.7.1.15	[c] : no2 + 3 nadh + 3 h --> nh4 + 3 nad + 2 h2o	
#	SMDB11_3841	smac:nirB ko:K00362 ec:1.7.1.15	nirB; nitrite reductase (NADH) large subunit [EC:1.7.1.15]			
#	SMDB11_3842	smac:nirD ko:K00363 ec:1.7.1.15	nirD; nitrite reductase (NADH) small subunit [EC:1.7.1.15]			
						
rg	R01827_smac	SMDB11_0006 or SMDB11_2885				
#R01827_smac	.	TRUE	Pentose phosphate pathway	2.2.1.2	[c] : C05382 + g3p <==> e4p + f6p_B	
#	SMDB11_0006	smac:talB ko:K00616 ec:2.2.1.2	"E2.2.1.2, talA, talB; transaldolase [EC:2.2.1.2]"			
#	SMDB11_2885	smac:talA ko:K00616 ec:2.2.1.2	"E2.2.1.2, talA, talB; transaldolase [EC:2.2.1.2]"			
						
rg	R01397_smac	SMDB11_4606 and SMDB11_4605				
#R01397_smac	.	FALSE	Pyrimidine metabolism	2.1.3.2	[c] : cbp + asp__L --> pi + cbasp + h	
#	SMDB11_4606	smac:pyrB ko:K00609 ec:2.1.3.2	"pyrB, PYR2; aspartate carbamoyltransferase catalytic subunit [EC:2.1.3.2]"			
#	SMDB11_4605	smac:pyrI ko:K00610	pyrI; aspartate carbamoyltransferase regulatory subunit			
						
rg	R03898_smac	SMDB11_0056 and SMDB11_0055				
#R03898_smac	.	FALSE	"Valine, leucine and isoleucine biosynthesis"	4.2.1.35	[c] : C02226 + h2o --> C06032	
#	SMDB11_0056	smac:leuC ko:K01703 ec:4.2.1.35 ec:4.2.1.33	leuC; 3-isopropylmalate/(R)-2-methylmalate dehydratase large subunit [EC:4.2.1.33 4.2.1.35]			
#	SMDB11_0055	smac:leuD ko:K01704 ec:4.2.1.35 ec:4.2.1.33	leuD; 3-isopropylmalate/(R)-2-methylmalate dehydratase small subunit [EC:4.2.1.33 4.2.1.35]			
						
rg	R05146_smac	SMDB11_2341 or SMDB11_1142				
#R05146_smac	.	FALSE	Lipopolysaccharide biosynthesis	2.3.1.241	[c] : ddcaACP + kdo2lipid4 --> kdo2lipid4L + C00229	
#	SMDB11_2341	smac:htrB ko:K02517 ec:2.3.1.241	"lpxL, htrB; Kdo2-lipid IVA lauroyltransferase [EC:2.3.1.241]"			
#	SMDB11_1142	smac:lpxL ko:K02517 ec:2.3.1.241	"lpxL, htrB; Kdo2-lipid IVA lauroyltransferase [EC:2.3.1.241]"			
						
rg	R04749_smac	(SMDB11_1076 or SMDB11_2351) and SMDB11_4358 and SMDB11_2771				
#R04749_smac	.	TRUE	Fatty acid degradation	4.2.1.17|4.2.1.74	[c] : 3hhcoa <==> hx2coa + h2o	
#	SMDB11_1076	ko:K01692 ec:4.2.1.17	"paaF, echA; enoyl-CoA hydratase [EC:4.2.1.17]"			
#	SMDB11_4358	smac:fadB ko:K01825 ec:5.3.3.8 ec:5.1.2.3 ec:4.2.1.17 ec:1.1.1.35	fadB; 3-hydroxyacyl-CoA dehydrogenase / enoyl-CoA hydratase / 3-hydroxybutyryl-CoA epimerase / enoyl-CoA isomerase [EC:1.1.1.35 4.2.1.17 5.1.2.3 5.3.3.8]			
#	SMDB11_2351	smac:paaF ko:K01692 ec:4.2.1.17	"paaF, echA; enoyl-CoA hydratase [EC:4.2.1.17]"			
#	SMDB11_2771	smac:fadJ ko:K01782 ec:5.1.2.3 ec:4.2.1.17 ec:1.1.1.35	fadJ; 3-hydroxyacyl-CoA dehydrogenase / enoyl-CoA hydratase / 3-hydroxybutyryl-CoA epimerase [EC:1.1.1.35 4.2.1.17 5.1.2.3]			
						
rg	R00670_smac	SMDB11_4579 or SMDB11_3451				
#R00670_smac	.	FALSE	Arginine and proline metabolism	4.1.1.17	[c] : C00077 + h --> ptrc + co2	
#	SMDB11_4579	smac:speF ko:K01581 ec:4.1.1.17	"E4.1.1.17, ODC1, speC, speF; ornithine decarboxylase [EC:4.1.1.17]"			
#	SMDB11_3451	smac:speF ko:K01581 ec:4.1.1.17	"E4.1.1.17, ODC1, speC, speF; ornithine decarboxylase [EC:4.1.1.17]"			
						
rg	R02018_smac	(SMDB11_2668 or SMDB11_3114) and (SMDB11_3113 or SMDB11_2667)				
#R02018_smac	.	FALSE	Pyrimidine metabolism	1.17.4.1	[c] : trdrd + udp --> dudp + h2o + trdox	
#	SMDB11_2668	smac:nrdB ko:K00526 ec:1.17.4.1	"E1.17.4.1B, nrdB, nrdF; ribonucleoside-diphosphate reductase beta chain [EC:1.17.4.1]"			
#	SMDB11_3114	smac:nrdF ko:K00526 ec:1.17.4.1	"E1.17.4.1B, nrdB, nrdF; ribonucleoside-diphosphate reductase beta chain [EC:1.17.4.1]"			
#	SMDB11_3113	smac:nrdE ko:K00525 ec:1.17.4.1	"E1.17.4.1A, nrdA, nrdE; ribonucleoside-diphosphate reductase alpha chain [EC:1.17.4.1]"			
#	SMDB11_2667	smac:nrdA ko:K00525 ec:1.17.4.1	"E1.17.4.1A, nrdA, nrdE; ribonucleoside-diphosphate reductase alpha chain [EC:1.17.4.1]"			
						
rg	R01286_smac	SMDB11_3481 or SMDB11_1526 or SMDB11_0902 or SMDB11_2061 or SMDB11_3810				
#R01286_smac	.	FALSE	Cysteine and methionine metabolism	4.4.1.8	[c] : C02291 + h2o --> hcys__L + nh4 + pyr	
#	SMDB11_3481	smac:metC ko:K01760 ec:4.4.1.8	metC; cystathionine beta-lyase [EC:4.4.1.8]			
#	SMDB11_1526	smac:malY ko:K14155 ec:4.4.1.8	"patB, malY; cystathione beta-lyase [EC:4.4.1.8]"			
#	SMDB11_2061	ko:K14155 ec:4.4.1.8	"patB, malY; cystathione beta-lyase [EC:4.4.1.8]"			
#	SMDB11_3810	ko:K14155 ec:4.4.1.8	"patB, malY; cystathione beta-lyase [EC:4.4.1.8]"			
						
rg	R01664_smac	SMDB11_0391 or SMDB11_0139 or SMDB11_2703				
#R01664_smac	.	FALSE	Pyrimidine metabolism	3.1.3.5|3.1.3.89	[c] : dcmp + h2o --> dcyt + pi	
#	SMDB11_0391	smac:ushA ko:K11751 ec:3.6.1.45 ec:3.1.3.5	ushA; 5'-nucleotidase / UDP-sugar diphosphatase [EC:3.1.3.5 3.6.1.45]			
#	SMDB11_0139	smac:surE ko:K03787 ec:3.1.3.5	surE; 5'-nucleotidase [EC:3.1.3.5]			
#	SMDB11_2703	ko:K08722 ec:3.1.3.89	yfbR; 5'-deoxynucleotidase [EC:3.1.3.89]			
						
rg	R09473_smac	(SMDB11_1586 or SMDB11_1757) and SMDB11_1587				
#R09473_smac	.	FALSE	Nicotinate and nicotinamide metabolism	1.17.2.1	[c] : nac + h2o + 2 C00923 --> C01020 + 2 C00924 + 2 h	
#	SMDB11_1586	ko:K18029 ec:1.17.2.1	nicA; nicotinate dehydrogenase subunit A [EC:1.17.2.1]			
#	SMDB11_1587	ko:K18030 ec:1.17.2.1	nicB; nicotinate dehydrogenase subunit B [EC:1.17.2.1]			
#	SMDB11_1757	ko:K18029 ec:1.17.2.1	nicA; nicotinate dehydrogenase subunit A [EC:1.17.2.1]			
						
rg	R02722_smac	SMDB11_1938 and SMDB11_1937				
#R02722_smac	.	FALSE	"Glycine, serine and threonine metabolism"	4.2.1.20	[c] : ser__L + 3ig3p --> trp__L + g3p + h2o	
#	SMDB11_1938	smac:trpA ko:K01695 ec:4.2.1.20	trpA; tryptophan synthase alpha chain [EC:4.2.1.20]			
#	SMDB11_1937	smac:trpB ko:K01696 ec:4.2.1.20	trpB; tryptophan synthase beta chain [EC:4.2.1.20]			
						
rg	R02864_smac	SMDB11_0127 or SMDB11_3844				
#R02864_smac	.	FALSE	Porphyrin and chlorophyll metabolism	4.99.1.4	[c] : C14818 + scl --> sheme + 3 h	
#	SMDB11_0127	smac:cysG ko:K02302 ec:4.99.1.4 ec:1.3.1.76 ec:2.1.1.107	cysG; uroporphyrin-III C-methyltransferase / precorrin-2 dehydrogenase / sirohydrochlorin ferrochelatase [EC:2.1.1.107 1.3.1.76 4.99.1.4]			
#	SMDB11_3844	ko:K02302 ec:4.99.1.4 ec:1.3.1.76 ec:2.1.1.107	cysG; uroporphyrin-III C-methyltransferase / precorrin-2 dehydrogenase / sirohydrochlorin ferrochelatase [EC:2.1.1.107 1.3.1.76 4.99.1.4]			
						
rg	R02088_smac	SMDB11_0391 or SMDB11_0139				
#R02088_smac	.	FALSE	Purine metabolism	3.1.3.5|3.1.3.89	[c] : damp + h2o --> dad_2 + pi	
#	SMDB11_0391	smac:ushA ko:K11751 ec:3.6.1.45 ec:3.1.3.5	ushA; 5'-nucleotidase / UDP-sugar diphosphatase [EC:3.1.3.5 3.6.1.45]			
#	SMDB11_0139	smac:surE ko:K03787 ec:3.1.3.5	surE; 5'-nucleotidase [EC:3.1.3.5]			
						
rg	R00114_smac	SMDB11_3579 and SMDB11_3580				
#R00114_smac	.	FALSE	"Alanine, aspartate and glutamate metabolism"	1.4.1.13	[c] : gln__L + akg + nadph + h --> 2 glu__L + nadp	
#	SMDB11_3579	smac:gltB ko:K00265 ec:1.4.1.14 ec:1.4.1.13	gltB; glutamate synthase (NADPH/NADH) large chain [EC:1.4.1.13 1.4.1.14]			
#	SMDB11_3580	smac:gltD ko:K00266 ec:1.4.1.14 ec:1.4.1.13	gltD; glutamate synthase (NADPH/NADH) small chain [EC:1.4.1.13 1.4.1.14]			
						
rg	R02454_smac	SMDB11_2569 or SMDB11_2959				
#R02454_smac	.	TRUE	Pentose and glucuronate interconversions	1.1.1.57	[c] : mana + nad <==> fruur + nadh + h	
#	SMDB11_2569	smac:uxuB ko:K00040 ec:1.1.1.57	uxuB; fructuronate reductase [EC:1.1.1.57]			
#	SMDB11_2959	ko:K00040 ec:1.1.1.57	uxuB; fructuronate reductase [EC:1.1.1.57]			
						
rg	R05820_smac	SMDB11_2965 and SMDB11_2964 and SMDB11_2966				
#R05820_smac	.	FALSE	Fructose and mannose metabolism	2.7.1.69	sbt__D[e] + pep[c] -->  sbt6p[c] + pyr[c]	
#	SMDB11_2965	smac:srlE ko:K02782 ko:K02783 ec:2.7.1.69	"PTS-Gut-EIIB, srlE; PTS system, glucitol/sorbitol-specific IIB component [EC:2.7.1.69]"			
#	SMDB11_2964	smac:srlA ko:K02783	"PTS-Gut-EIIC, srlA; PTS system, glucitol/sorbitol-specific IIC component"			
#	SMDB11_2966	smac:srlB ko:K02781 ec:2.7.1.69	"PTS-Gut-EIIA, srlB; PTS system, glucitol/sorbitol-specific IIA component [EC:2.7.1.69]"			
						
rg	R04534_smac	SMDB11_1164 or SMDB11_4232 or SMDB11_2431 or SMDB11_2430 or SMDB11_3638 or SMDB11_3690 or SMDB11_4699 or SMDB11_2286 or SMDB11_3118				
#R04534_smac	.	TRUE	Fatty acid biosynthesis	1.1.1.100|2.3.1.85|2.3.1.86|2.3.1.-	[c] : 3hdecACP + nadp <==> 3odecACP + nadph	
#	SMDB11_1164	smac:fabG ko:K00059 ec:1.1.1.100	fabG; 3-oxoacyl-[acyl-carrier protein] reductase [EC:1.1.1.100]			
#	SMDB11_4232	ko:K00059 ec:1.1.1.100	fabG; 3-oxoacyl-[acyl-carrier protein] reductase [EC:1.1.1.100]			
#	SMDB11_2431	ko:K00059 ec:1.1.1.100	fabG; 3-oxoacyl-[acyl-carrier protein] reductase [EC:1.1.1.100]			
#	SMDB11_2430	ko:K00059 ec:1.1.1.100	fabG; 3-oxoacyl-[acyl-carrier protein] reductase [EC:1.1.1.100]			
#	SMDB11_3638	ko:K00059 ec:1.1.1.100	fabG; 3-oxoacyl-[acyl-carrier protein] reductase [EC:1.1.1.100]			
#	SMDB11_3690	ko:K00059 ec:1.1.1.100	fabG; 3-oxoacyl-[acyl-carrier protein] reductase [EC:1.1.1.100]			
#	SMDB11_4699	ko:K00059 ec:1.1.1.100	fabG; 3-oxoacyl-[acyl-carrier protein] reductase [EC:1.1.1.100]			
#	SMDB11_2286	ko:K00059 ec:1.1.1.100	fabG; 3-oxoacyl-[acyl-carrier protein] reductase [EC:1.1.1.100]			
#	SMDB11_3118	ko:K00059 ec:1.1.1.100	fabG; 3-oxoacyl-[acyl-carrier protein] reductase [EC:1.1.1.100]			
						
rg	R05133_smac	SMDB11_0153 or SMDB11_4631 or SMDB11_4234 or SMDB11_1285 or SMDB11_1762 or SMDB11_3837				
#R05133_smac	.	TRUE	Glycolysis / Gluconeogenesis	3.2.1.86	[c] : arbt6p + h2o <==> hqn + g6p_B	
#	SMDB11_0153	smac:bglA ko:K01223 ec:3.2.1.86	"E3.2.1.86B, bglA; 6-phospho-beta-glucosidase [EC:3.2.1.86]"			
#	SMDB11_4631	smac:ascB ko:K01223 ec:3.2.1.86	"E3.2.1.86B, bglA; 6-phospho-beta-glucosidase [EC:3.2.1.86]"			
#	SMDB11_4234	smac:bglB ko:K01223 ec:3.2.1.86	"E3.2.1.86B, bglA; 6-phospho-beta-glucosidase [EC:3.2.1.86]"			
#	SMDB11_1285	ko:K01222 ec:3.2.1.86	"E3.2.1.86A, celF; 6-phospho-beta-glucosidase [EC:3.2.1.86]"			
#	SMDB11_1762	smac:bglA ko:K01223 ec:3.2.1.86	"E3.2.1.86B, bglA; 6-phospho-beta-glucosidase [EC:3.2.1.86]"			
#	SMDB11_3837	ko:K01222 ec:3.2.1.86	"E3.2.1.86A, celF; 6-phospho-beta-glucosidase [EC:3.2.1.86]"			
						
rg	R00704_smac	SMDB11_1852 or SMDB11_0622				
#R00704_smac	.	TRUE	Pyruvate metabolism	1.1.1.28	[c] : lac__D + nad <==> pyr + nadh + h	
#	SMDB11_1852	smac:ldhA ko:K03778 ec:1.1.1.28	ldhA; D-lactate dehydrogenase [EC:1.1.1.28]			
#	SMDB11_0622	smac:dld ko:K03777 ec:1.1.1.28	dld; D-lactate dehydrogenase [EC:1.1.1.28]			
						
rg	R00782_smac	SMDB11_3481 or SMDB11_1526 or SMDB11_0902 or SMDB11_2061 or SMDB11_3810				
#R00782_smac	.	FALSE	Cysteine and methionine metabolism	4.4.1.1|4.4.1.8	[c] : cys__L + h2o --> h2s + pyr + nh4	
#	SMDB11_3481	smac:metC ko:K01760 ec:4.4.1.8	metC; cystathionine beta-lyase [EC:4.4.1.8]			
#	SMDB11_1526	smac:malY ko:K14155 ec:4.4.1.8	"patB, malY; cystathione beta-lyase [EC:4.4.1.8]"			
#	SMDB11_0902	ko:K01758 ec:4.4.1.1	CTH; cystathionine gamma-lyase [EC:4.4.1.1]			
#	SMDB11_2061	ko:K14155 ec:4.4.1.8	"patB, malY; cystathione beta-lyase [EC:4.4.1.8]"			
#	SMDB11_3810	ko:K14155 ec:4.4.1.8	"patB, malY; cystathione beta-lyase [EC:4.4.1.8]"			
						
rg	R00410_smac	SMDB11_4662 and SMDB11_4663				
#R00410_smac	.	TRUE	Synthesis and degradation of ketone bodies	2.8.3.5	[c] : succoa + acac <==> succ + aacoa	
#	SMDB11_4662	ko:K01028 ec:2.8.3.5	"E2.8.3.5A, scoA; 3-oxoacid CoA-transferase subunit A [EC:2.8.3.5]"			
#	SMDB11_4663	ko:K01029 ec:2.8.3.5	"E2.8.3.5B, scoB; 3-oxoacid CoA-transferase subunit B [EC:2.8.3.5]"			
						
rg	R10880_smac	SMDB11_1730 or SMDB11_4410				
#R10880_smac	.	FALSE	Monobactam biosynthesis	.	[c] : 5 atp + 3 C12323 + arg__L + ser__L + h2o --> 5 amp + 5 ppi + C17355 + C20910	
#	SMDB11_1730	ko:K05375	"mbtH, nocI; MbtH protein"			
#	SMDB11_4410	ko:K05375	"mbtH, nocI; MbtH protein"			
						
rg	R01213_smac	SMDB11_1133 or SMDB11_0058				
#R01213_smac	.	FALSE	"Valine, leucine and isoleucine biosynthesis"	2.3.3.13	[c] : accoa + 3mob + h2o --> 3c3hmp + coa + h	
#	SMDB11_1133	ko:K01649 ec:2.3.3.13	leuA; 2-isopropylmalate synthase [EC:2.3.3.13]			
#	SMDB11_0058	smac:leuA ko:K01649 ec:2.3.3.13	leuA; 2-isopropylmalate synthase [EC:2.3.3.13]			
						
rg	R00986_smac	SMDB11_1933 and SMDB11_1934				
#R00986_smac	.	FALSE	"Phenylalanine, tyrosine and tryptophan biosynthesis"	4.1.3.27	[c] : chor + gln__L --> anth + pyr + glu__L + h	
#	SMDB11_1933	smac:trpE ko:K01657 ec:4.1.3.27	trpE; anthranilate synthase component I [EC:4.1.3.27]			
#	SMDB11_1934	smac:trpG ko:K01658 ec:4.1.3.27	trpG; anthranilate synthase component II [EC:4.1.3.27]			
						
rg	R04756_smac	SMDB11_4358 and SMDB11_2771				
#R04756_smac	.	TRUE	Fatty acid degradation	5.3.3.8	[c] : C05280 <==> C05279	
#	SMDB11_4358	smac:fadB ko:K01825 ec:5.3.3.8 ec:5.1.2.3 ec:4.2.1.17 ec:1.1.1.35	fadB; 3-hydroxyacyl-CoA dehydrogenase / enoyl-CoA hydratase / 3-hydroxybutyryl-CoA epimerase / enoyl-CoA isomerase [EC:1.1.1.35 4.2.1.17 5.1.2.3 5.3.3.8]			
#	SMDB11_2771	smac:fadJ ko:K01782 ec:5.1.2.3 ec:4.2.1.17 ec:1.1.1.35	fadJ; 3-hydroxyacyl-CoA dehydrogenase / enoyl-CoA hydratase / 3-hydroxybutyryl-CoA epimerase [EC:1.1.1.35 4.2.1.17 5.1.2.3]			
						
rg	R01187_smac	SMDB11_1774 or SMDB11_3021				
#R01187_smac	.	FALSE	Streptomycin biosynthesis	3.1.3.25	[c] : C04006 + h2o --> inost + pi	
#	SMDB11_1774	ko:K01092 ec:3.1.3.25	"E3.1.3.25, IMPA, suhB; myo-inositol-1(or 4)-monophosphatase [EC:3.1.3.25]"			
#	SMDB11_3021	smac:suhB ko:K01092 ec:3.1.3.25	"E3.1.3.25, IMPA, suhB; myo-inositol-1(or 4)-monophosphatase [EC:3.1.3.25]"			
						
rg	R09289_smac	SMDB11_1102 or SMDB11_1559				
#R09289_smac	.	TRUE	Pyrimidine metabolism	1.1.1.298|1.1.1.-	[c] : 3hpp + nadp <==> msa + nadph + h	
#	SMDB11_1102	ko:K16066 ec:1.1.1.- ec:1.1.1.381	ydfG; 3-hydroxy acid dehydrogenase / malonic semialdehyde reductase [EC:1.1.1.381 1.1.1.-]			
#	SMDB11_1559	ko:K16066 ec:1.1.1.- ec:1.1.1.381	ydfG; 3-hydroxy acid dehydrogenase / malonic semialdehyde reductase [EC:1.1.1.381 1.1.1.-]			
						
rg	R05234_smac	SMDB11_0823 or SMDB11_1664 or SMDB11_1973				
#R05234_smac	.	FALSE	Chloroalkane and chloroalkene degradation	1.1.1.1	[c] : C06612 + nad --> C16348 + nadh + h	
#	SMDB11_0823	ko:K00121 ec:1.1.1.1 ec:1.1.1.284	"frmA, ADH5, adhC; S-(hydroxymethyl)glutathione dehydrogenase / alcohol dehydrogenase [EC:1.1.1.284 1.1.1.1]"			
#	SMDB11_1664	smac:adhP ko:K13953 ec:1.1.1.1	"adhP; alcohol dehydrogenase, propanol-preferring [EC:1.1.1.1]"			
#	SMDB11_1973	smac:adhE ko:K04072 ec:1.1.1.1 ec:1.2.1.10	adhE; acetaldehyde dehydrogenase / alcohol dehydrogenase [EC:1.2.1.10 1.1.1.1]			
						
rg	R00093_smac	SMDB11_3579 and SMDB11_3580				
#R00093_smac	.	FALSE	"Alanine, aspartate and glutamate metabolism"	1.4.1.14	[c] : gln__L + akg + nadh + h --> 2 glu__L + nad	
#	SMDB11_3579	smac:gltB ko:K00265 ec:1.4.1.14 ec:1.4.1.13	gltB; glutamate synthase (NADPH/NADH) large chain [EC:1.4.1.13 1.4.1.14]			
#	SMDB11_3580	smac:gltD ko:K00266 ec:1.4.1.14 ec:1.4.1.13	gltD; glutamate synthase (NADPH/NADH) small chain [EC:1.4.1.13 1.4.1.14]			
						
rg	R01830_smac	SMDB11_1915 or SMDB11_1914 or SMDB11_2712 or SMDB11_2713 or SMDB11_2886 or SMDB11_3361				
#R01830_smac	.	TRUE	Pentose phosphate pathway	2.2.1.1	[c] : f6p_B + g3p <==> e4p + xu5p__D	
#	SMDB11_1915	ko:K00615 ec:2.2.1.1	"E2.2.1.1, tktA, tktB; transketolase [EC:2.2.1.1]"			
#	SMDB11_1914	ko:K00615 ec:2.2.1.1	"E2.2.1.1, tktA, tktB; transketolase [EC:2.2.1.1]"			
#	SMDB11_2712	ko:K00615 ec:2.2.1.1	"E2.2.1.1, tktA, tktB; transketolase [EC:2.2.1.1]"			
#	SMDB11_2713	ko:K00615 ec:2.2.1.1	"E2.2.1.1, tktA, tktB; transketolase [EC:2.2.1.1]"			
#	SMDB11_2886	smac:tktB ko:K00615 ec:2.2.1.1	"E2.2.1.1, tktA, tktB; transketolase [EC:2.2.1.1]"			
#	SMDB11_3361	smac:tktA ko:K00615 ec:2.2.1.1	"E2.2.1.1, tktA, tktB; transketolase [EC:2.2.1.1]"			
						
rg	R01931_smac	SMDB11_0693 or SMDB11_3883				
#R01931_smac	.	FALSE	Sulfur metabolism	2.8.1.1	[c] : tsul + cyan --> so3 + tcynt	
#	SMDB11_0693	ko:K01011 ec:2.8.1.2 ec:2.8.1.1	"TST, MPST, sseA; thiosulfate/3-mercaptopyruvate sulfurtransferase [EC:2.8.1.1 2.8.1.2]"			
#	SMDB11_3883	smac:glpE ko:K02439 ec:2.8.1.1	glpE; thiosulfate sulfurtransferase [EC:2.8.1.1]			
						
rg	R01185_smac	SMDB11_1774 or SMDB11_3021				
#R01185_smac	.	FALSE	Inositol phosphate metabolism	3.1.3.25	[c] : mi1p__D + h2o --> inost + pi	
#	SMDB11_1774	ko:K01092 ec:3.1.3.25	"E3.1.3.25, IMPA, suhB; myo-inositol-1(or 4)-monophosphatase [EC:3.1.3.25]"			
#	SMDB11_3021	smac:suhB ko:K01092 ec:3.1.3.25	"E3.1.3.25, IMPA, suhB; myo-inositol-1(or 4)-monophosphatase [EC:3.1.3.25]"			
						
rg	R01741_smac	(SMDB11_1407 or SMDB11_1299) and (SMDB11_1408 or SMDB11_1298)				
#R01741_smac	.	TRUE	Pentose phosphate pathway	1.1.99.3	[c] : glcn + fad <==> 2dhguln + fadh2	
#	SMDB11_1407	ko:K06152 ec:1.1.99.3	E1.1.99.3G; gluconate 2-dehydrogenase gamma chain [EC:1.1.99.3]			
#	SMDB11_1408	ko:K06151 ec:1.1.99.3	E1.1.99.3A; gluconate 2-dehydrogenase alpha chain [EC:1.1.99.3]			
#	SMDB11_1298	ko:K06151 ec:1.1.99.3	E1.1.99.3A; gluconate 2-dehydrogenase alpha chain [EC:1.1.99.3]			
#	SMDB11_1299	ko:K06152 ec:1.1.99.3	E1.1.99.3G; gluconate 2-dehydrogenase gamma chain [EC:1.1.99.3]			
						
rg	R00694_smac	SMDB11_3699 or SMDB11_2360 or SMDB11_0885 or SMDB11_1013				
#R00694_smac	.	TRUE	Phenylalanine metabolism	2.6.1.1|2.6.1.5|2.6.1.9|2.6.1.57	[c] : phe__L + akg <==> phpyr + glu__L	
#	SMDB11_3699	smac:tyrB ko:K00832 ec:2.6.1.57	tyrB; aromatic-amino-acid transaminase [EC:2.6.1.57]			
#	SMDB11_2360	ko:K00832 ec:2.6.1.57	tyrB; aromatic-amino-acid transaminase [EC:2.6.1.57]			
#	SMDB11_0885	smac:hisC ko:K00817 ec:2.6.1.9	hisC; histidinol-phosphate aminotransferase [EC:2.6.1.9]			
#	SMDB11_1013	smac:aspC ko:K00813 ec:2.6.1.1	aspC; aspartate aminotransferase [EC:2.6.1.1]			
						
rg	R01186_smac	SMDB11_1774 or SMDB11_3021				
#R01186_smac	.	FALSE	Inositol phosphate metabolism	3.1.3.25	[c] : C03546 + h2o --> inost + pi	
#	SMDB11_1774	ko:K01092 ec:3.1.3.25	"E3.1.3.25, IMPA, suhB; myo-inositol-1(or 4)-monophosphatase [EC:3.1.3.25]"			
#	SMDB11_3021	smac:suhB ko:K01092 ec:3.1.3.25	"E3.1.3.25, IMPA, suhB; myo-inositol-1(or 4)-monophosphatase [EC:3.1.3.25]"			
						
rg	R04745_smac	SMDB11_4358 and SMDB11_2771				
#R04745_smac	.	TRUE	Fatty acid degradation	1.1.1.35|1.1.1.211	[c] : 3hocoa + nad <==> 3oocoa + nadh + h	
#	SMDB11_4358	smac:fadB ko:K01825 ec:5.3.3.8 ec:5.1.2.3 ec:4.2.1.17 ec:1.1.1.35	fadB; 3-hydroxyacyl-CoA dehydrogenase / enoyl-CoA hydratase / 3-hydroxybutyryl-CoA epimerase / enoyl-CoA isomerase [EC:1.1.1.35 4.2.1.17 5.1.2.3 5.3.3.8]			
#	SMDB11_2771	smac:fadJ ko:K01782 ec:5.1.2.3 ec:4.2.1.17 ec:1.1.1.35	fadJ; 3-hydroxyacyl-CoA dehydrogenase / enoyl-CoA hydratase / 3-hydroxybutyryl-CoA epimerase [EC:1.1.1.35 4.2.1.17 5.1.2.3]			
						
rg	R06927_smac	SMDB11_0823 or SMDB11_1664 or SMDB11_1973				
#R06927_smac	.	FALSE	Naphthalene degradation	1.1.1.1	[c] : C02909 + nad --> C14099 + nadh + h	
#	SMDB11_0823	ko:K00121 ec:1.1.1.1 ec:1.1.1.284	"frmA, ADH5, adhC; S-(hydroxymethyl)glutathione dehydrogenase / alcohol dehydrogenase [EC:1.1.1.284 1.1.1.1]"			
#	SMDB11_1664	smac:adhP ko:K13953 ec:1.1.1.1	"adhP; alcohol dehydrogenase, propanol-preferring [EC:1.1.1.1]"			
#	SMDB11_1973	smac:adhE ko:K04072 ec:1.1.1.1 ec:1.2.1.10	adhE; acetaldehyde dehydrogenase / alcohol dehydrogenase [EC:1.2.1.10 1.1.1.1]			
						
rg	R01126_smac	SMDB11_0391 or SMDB11_0139				
#R01126_smac	.	FALSE	Purine metabolism	3.1.3.5	[c] : imp + h2o --> ins + pi	
#	SMDB11_0391	smac:ushA ko:K11751 ec:3.6.1.45 ec:3.1.3.5	ushA; 5'-nucleotidase / UDP-sugar diphosphatase [EC:3.1.3.5 3.6.1.45]			
#	SMDB11_0139	smac:surE ko:K03787 ec:3.1.3.5	surE; 5'-nucleotidase [EC:3.1.3.5]			
						
rg	R04741_smac	SMDB11_4358 and SMDB11_2771				
#R04741_smac	.	TRUE	Fatty acid degradation	1.1.1.35|1.1.1.211	[c] : 3hddcoa + nad <==> 3oddcoa + nadh + h	
#	SMDB11_4358	smac:fadB ko:K01825 ec:5.3.3.8 ec:5.1.2.3 ec:4.2.1.17 ec:1.1.1.35	fadB; 3-hydroxyacyl-CoA dehydrogenase / enoyl-CoA hydratase / 3-hydroxybutyryl-CoA epimerase / enoyl-CoA isomerase [EC:1.1.1.35 4.2.1.17 5.1.2.3 5.3.3.8]			
#	SMDB11_2771	smac:fadJ ko:K01782 ec:5.1.2.3 ec:4.2.1.17 ec:1.1.1.35	fadJ; 3-hydroxyacyl-CoA dehydrogenase / enoyl-CoA hydratase / 3-hydroxybutyryl-CoA epimerase [EC:1.1.1.35 4.2.1.17 5.1.2.3]			
						
rg	R10150_smac	SMDB11_2645 and SMDB11_2646 and SMDB11_2647				
#R10150_smac	.	FALSE	Sulfur metabolism	.	[c] : C02084 + 2 C05359 --> 2 tsul	
#	SMDB11_2645	smac:ttrA ko:K08357	ttrA; tetrathionate reductase subunit A			
#	SMDB11_2646	smac:ttrC ko:K08359	ttrC; tetrathionate reductase subunit C			
#	SMDB11_2647	smac:ttrB ko:K08358	ttrB; tetrathionate reductase subunit B			
						
rg	R07035_smac	SMDB11_1445 or SMDB11_1426				
#R07035_smac	.	TRUE	Arachidonic acid metabolism	1.11.1.9	[c] : 2 gthrd + C05966 <==> gthox + C04742 + h2o	
#	SMDB11_1445	ko:K00432 ec:1.11.1.9	E1.11.1.9; glutathione peroxidase [EC:1.11.1.9]			
#	SMDB11_1426	smac:btuE ko:K00432 ec:1.11.1.9	E1.11.1.9; glutathione peroxidase [EC:1.11.1.9]			
						
rg	R01562_smac	SMDB11_4505 or SMDB11_0514				
#R01562_smac	.	FALSE	Purine metabolism	3.1.3.6	[c] : 3amp + h2o --> adn + pi	
#	SMDB11_4505	smac:cpdB ko:K01119 ec:3.1.3.6 ec:3.1.4.16	"cpdB; 2',3'-cyclic-nucleotide 2'-phosphodiesterase / 3'-nucleotidase [EC:3.1.4.16 3.1.3.6]"			
#	SMDB11_0514	ko:K01119 ec:3.1.3.6 ec:3.1.4.16	"cpdB; 2',3'-cyclic-nucleotide 2'-phosphodiesterase / 3'-nucleotidase [EC:3.1.4.16 3.1.3.6]"			
						
rg	R01716_smac	SMDB11_2082 and SMDB11_3831				
#R01716_smac	.	FALSE	Folate biosynthesis	2.6.1.85	[c] : chor + gln__L --> 4adcho + glu__L	
#	SMDB11_2082	smac:pabB ko:K01665 ec:2.6.1.85	pabB; para-aminobenzoate synthetase component I [EC:2.6.1.85]			
#	SMDB11_3831	smac:pabA ko:K01664 ec:2.6.1.85	pabA; para-aminobenzoate synthetase component II [EC:2.6.1.85]			
						
rg	R01011_smac	(SMDB11_3513 and SMDB11_3512) or (SMDB11_2880 and SMDB11_2879)				
#R01011_smac	.	FALSE	Glycerolipid metabolism	2.7.1.29	[c] : atp + dha --> adp + dhap	
#	SMDB11_3513	smac:dhaK ko:K05878 ec:2.7.1.-	"dhaK; dihydroxyacetone kinase, N-terminal domain [EC:2.7.1.-]"			
#	SMDB11_3512	smac:dhaL ko:K05879 ec:2.7.1.-	"dhaL; dihydroxyacetone kinase, C-terminal domain [EC:2.7.1.-]"			
#	SMDB11_2880	smac:dhaK ko:K05878 ec:2.7.1.-	"dhaK; dihydroxyacetone kinase, N-terminal domain [EC:2.7.1.-]"			
#	SMDB11_2879	ko:K05879 ec:2.7.1.-	"dhaL; dihydroxyacetone kinase, C-terminal domain [EC:2.7.1.-]"			
						
rg	R04726_smac	(SMDB11_1032 or SMDB11_1166 or SMDB11_3637) and (SMDB11_2761 or SMDB11_3640)				
#R04726_smac	.	TRUE	Fatty acid biosynthesis	2.3.1.41|2.3.1.85|2.3.1.86|2.3.1.179|2.3.1.-	[c] : ddcaACP + malACP <==> 3omrsACP + co2 + C00229	
#	SMDB11_1032	ko:K09458 ec:2.3.1.179	fabF; 3-oxoacyl-[acyl-carrier-protein] synthase II [EC:2.3.1.179]			
#	SMDB11_1166	smac:fabF ko:K09458 ec:2.3.1.179	fabF; 3-oxoacyl-[acyl-carrier-protein] synthase II [EC:2.3.1.179]			
#	SMDB11_3637	ko:K09458 ec:2.3.1.179	fabF; 3-oxoacyl-[acyl-carrier-protein] synthase II [EC:2.3.1.179]			
#	SMDB11_2761	smac:fabB ko:K00647 ec:2.3.1.41	fabB; 3-oxoacyl-[acyl-carrier-protein] synthase I [EC:2.3.1.41]			
#	SMDB11_3640	ko:K00647 ec:2.3.1.41	fabB; 3-oxoacyl-[acyl-carrier-protein] synthase I [EC:2.3.1.41]			
						
rg	R10121_smac	SMDB11_1656 or SMDB11_3167				
#R10121_smac	.	FALSE	Biotin metabolism	4.2.1.59	[c] : C20377 --> C20378 + h2o	
#	SMDB11_1656	ko:K02372 ec:4.2.1.59	fabZ; 3-hydroxyacyl-[acyl-carrier-protein] dehydratase [EC:4.2.1.59]			
#	SMDB11_3167	smac:fabZ ko:K02372 ec:4.2.1.59	fabZ; 3-hydroxyacyl-[acyl-carrier-protein] dehydratase [EC:4.2.1.59]			
						
rg	R03905_smac	SMDB11_2426 or SMDB11_3300				
#R03905_smac	.	FALSE	Aminoacyl-tRNA biosynthesis	6.3.5.7	[c] : C06112 + gln__L + atp + h2o --> glntrna + glu__L + pi + adp	
#	SMDB11_2426	ko:K02433 ec:6.3.5.7 ec:6.3.5.6	"gatA, QRSL1; aspartyl-tRNA(Asn)/glutamyl-tRNA(Gln) amidotransferase subunit A [EC:6.3.5.6 6.3.5.7]"			
#	SMDB11_3300	ko:K02433 ec:6.3.5.7 ec:6.3.5.6	"gatA, QRSL1; aspartyl-tRNA(Asn)/glutamyl-tRNA(Gln) amidotransferase subunit A [EC:6.3.5.6 6.3.5.7]"			
						
rg	R00586_smac	SMDB11_4039 or SMDB11_1276				
#R00586_smac	.	TRUE	Cysteine and methionine metabolism	2.3.1.30	[c] : ser__L + accoa <==> acser + coa	
#	SMDB11_4039	smac:cysE ko:K00640 ec:2.3.1.30	cysE; serine O-acetyltransferase [EC:2.3.1.30]			
#	SMDB11_1276	ko:K00640 ec:2.3.1.30	cysE; serine O-acetyltransferase [EC:2.3.1.30]			
						
rg	R04743_smac	SMDB11_4358 and SMDB11_2771				
#R04743_smac	.	TRUE	Fatty acid degradation	1.1.1.35|1.1.1.211	[c] : 3hdcoa + nad <==> 3odcoa + nadh + h	
#	SMDB11_4358	smac:fadB ko:K01825 ec:5.3.3.8 ec:5.1.2.3 ec:4.2.1.17 ec:1.1.1.35	fadB; 3-hydroxyacyl-CoA dehydrogenase / enoyl-CoA hydratase / 3-hydroxybutyryl-CoA epimerase / enoyl-CoA isomerase [EC:1.1.1.35 4.2.1.17 5.1.2.3 5.3.3.8]			
#	SMDB11_2771	smac:fadJ ko:K01782 ec:5.1.2.3 ec:4.2.1.17 ec:1.1.1.35	fadJ; 3-hydroxyacyl-CoA dehydrogenase / enoyl-CoA hydratase / 3-hydroxybutyryl-CoA epimerase [EC:1.1.1.35 4.2.1.17 5.1.2.3]			
						
rg	R00811_smac	SMDB11_3476 and SMDB11_3047				
#R00811_smac	.	FALSE	Starch and sucrose metabolism	2.7.1.69	sucr[e] + pep[c] --> suc6p[c] + pyr[c]	
#	SMDB11_3476	smac:scrA ko:K02809 ko:K02810 ec:2.7.1.69	"PTS-Scr-EIIB, scrA; PTS system, sucrose-specific IIB component [EC:2.7.1.69]"			
#	SMDB11_3047	ko:K02809 ko:K02810 ec:2.7.1.69	"PTS-Scr-EIIB, scrA; PTS system, sucrose-specific IIB component [EC:2.7.1.69]"			
						
rg	R04544_smac	(SMDB11_1656 or SMDB11_3167) and SMDB11_1034				
#R04544_smac	.	TRUE	Fatty acid biosynthesis	2.3.1.85|2.3.1.86|2.3.1.-|4.2.1.59	[c] : 3hpalmACP <==> tpalm2eACP + h2o	
#	SMDB11_1656	ko:K02372 ec:4.2.1.59	fabZ; 3-hydroxyacyl-[acyl-carrier-protein] dehydratase [EC:4.2.1.59]			
#	SMDB11_3167	smac:fabZ ko:K02372 ec:4.2.1.59	fabZ; 3-hydroxyacyl-[acyl-carrier-protein] dehydratase [EC:4.2.1.59]			
#	SMDB11_1034	smac:fabA ko:K01716 ec:5.3.3.14 ec:4.2.1.59	fabA; 3-hydroxyacyl-[acyl-carrier protein] dehydratase / trans-2-decenoyl-[acyl-carrier protein] isomerase [EC:4.2.1.59 5.3.3.14]			
						
rg	R01731_smac	SMDB11_3699 or SMDB11_2360				
#R01731_smac	.	FALSE	"Phenylalanine, tyrosine and tryptophan biosynthesis"	2.6.1.57|2.6.1.78	[c] : asp__L + pphn --> oaa + C00826	
#	SMDB11_3699	smac:tyrB ko:K00832 ec:2.6.1.57	tyrB; aromatic-amino-acid transaminase [EC:2.6.1.57]			
#	SMDB11_2360	ko:K00832 ec:2.6.1.57	tyrB; aromatic-amino-acid transaminase [EC:2.6.1.57]			
						
rg	R02719_smac	SMDB11_0391 or SMDB11_0139				
#R02719_smac	.	FALSE	Purine metabolism	3.1.3.5	[c] : h2o + xmp --> pi + xtsn	
#	SMDB11_0391	smac:ushA ko:K11751 ec:3.6.1.45 ec:3.1.3.5	ushA; 5'-nucleotidase / UDP-sugar diphosphatase [EC:3.1.3.5 3.6.1.45]			
#	SMDB11_0139	smac:surE ko:K03787 ec:3.1.3.5	surE; 5'-nucleotidase [EC:3.1.3.5]			
						
rg	R04746_smac	(SMDB11_1076 or SMDB11_2351) and SMDB11_4358 and SMDB11_2771				
#R04746_smac	.	TRUE	Fatty acid degradation	4.2.1.17|4.2.1.74	[c] : 3hocoa <==> oc2coa + h2o	
#	SMDB11_1076	ko:K01692 ec:4.2.1.17	"paaF, echA; enoyl-CoA hydratase [EC:4.2.1.17]"			
#	SMDB11_4358	smac:fadB ko:K01825 ec:5.3.3.8 ec:5.1.2.3 ec:4.2.1.17 ec:1.1.1.35	fadB; 3-hydroxyacyl-CoA dehydrogenase / enoyl-CoA hydratase / 3-hydroxybutyryl-CoA epimerase / enoyl-CoA isomerase [EC:1.1.1.35 4.2.1.17 5.1.2.3 5.3.3.8]			
#	SMDB11_2351	smac:paaF ko:K01692 ec:4.2.1.17	"paaF, echA; enoyl-CoA hydratase [EC:4.2.1.17]"			
#	SMDB11_2771	smac:fadJ ko:K01782 ec:5.1.2.3 ec:4.2.1.17 ec:1.1.1.35	fadJ; 3-hydroxyacyl-CoA dehydrogenase / enoyl-CoA hydratase / 3-hydroxybutyryl-CoA epimerase [EC:1.1.1.35 4.2.1.17 5.1.2.3]			
						
rg	R01993_smac	SMDB11_3613 or SMDB11_1154				
#R01993_smac	.	TRUE	Pyrimidine metabolism	3.5.2.3	[c] : dhor__S + h2o <==> cbasp + h	
#	SMDB11_3613	ko:K01465 ec:3.5.2.3	"URA4, pyrC; dihydroorotase [EC:3.5.2.3]"			
#	SMDB11_1154	smac:pyrC ko:K01465 ec:3.5.2.3	"URA4, pyrC; dihydroorotase [EC:3.5.2.3]"			
						
rg	R03664_smac	SMDB11_0669 or SMDB11_3845				
#R03664_smac	.	FALSE	Aminoacyl-tRNA biosynthesis	6.1.1.2	[c] : atp + trp__L + trnatrp --> amp + ppi + trptrna	
#	SMDB11_0669	ko:K01867 ec:6.1.1.2	"WARS, trpS; tryptophanyl-tRNA synthetase [EC:6.1.1.2]"			
#	SMDB11_3845	smac:trpS ko:K01867 ec:6.1.1.2	"WARS, trpS; tryptophanyl-tRNA synthetase [EC:6.1.1.2]"			
						
rg	R01056_smac	SMDB11_3322 or SMDB11_2884				
#R01056_smac	.	TRUE	Pentose phosphate pathway	5.3.1.6	[c] : r5p <==> ru5p__D	
#	SMDB11_3322	smac:rpiA ko:K01807 ec:5.3.1.6	rpiA; ribose 5-phosphate isomerase A [EC:5.3.1.6]			
#	SMDB11_2884	smac:rpiB ko:K01808 ec:5.3.1.6	rpiB; ribose 5-phosphate isomerase B [EC:5.3.1.6]			
						
rg	R04428_smac	(SMDB11_1656 or SMDB11_3167) and SMDB11_1034				
#R04428_smac	.	TRUE	Fatty acid biosynthesis	2.3.1.85|2.3.1.86|2.3.1.-|4.2.1.59	[c] : C04618 <==> but2eACP + h2o	
#	SMDB11_1656	ko:K02372 ec:4.2.1.59	fabZ; 3-hydroxyacyl-[acyl-carrier-protein] dehydratase [EC:4.2.1.59]			
#	SMDB11_3167	smac:fabZ ko:K02372 ec:4.2.1.59	fabZ; 3-hydroxyacyl-[acyl-carrier-protein] dehydratase [EC:4.2.1.59]			
#	SMDB11_1034	smac:fabA ko:K01716 ec:5.3.3.14 ec:4.2.1.59	fabA; 3-hydroxyacyl-[acyl-carrier protein] dehydratase / trans-2-decenoyl-[acyl-carrier protein] isomerase [EC:4.2.1.59 5.3.3.14]			
						
rg	R08366_smac	SMDB11_3237 and SMDB11_3240 and SMDB11_3238 and SMDB11_3239				
#R08366_smac	.	TRUE	Galactose metabolism	2.7.1.69	[c] : acgal + C04261 <==> C06376 + C00615	
#	SMDB11_3237	smac:agaF ko:K02744 ec:2.7.1.69	"PTS-Aga-EIIA, agaF; PTS system, N-acetylgalactosamine-specific IIA component [EC:2.7.1.69]"			
#	SMDB11_3240	smac:agaV ko:K02745 ec:2.7.1.69	"PTS-Aga-EIIB, agaV; PTS system, N-acetylgalactosamine-specific IIB component [EC:2.7.1.69]"			
#	SMDB11_3238	smac:agaE ko:K02747	"PTS-Aga-EIID, agaE; PTS system, N-acetylgalactosamine-specific IID component"			
#	SMDB11_3239	smac:agaW ko:K02746	"PTS-Aga-EIIC, agaW; PTS system, N-acetylgalactosamine-specific IIC component"			
						
rg	R03045_smac	(SMDB11_1076 or SMDB11_2351) and SMDB11_4358 and SMDB11_2771				
#R03045_smac	.	TRUE	beta-Alanine metabolism	4.2.1.17|4.2.1.116	[c] : C05668 <==> prpncoa + h2o	
#	SMDB11_1076	ko:K01692 ec:4.2.1.17	"paaF, echA; enoyl-CoA hydratase [EC:4.2.1.17]"			
#	SMDB11_4358	smac:fadB ko:K01825 ec:5.3.3.8 ec:5.1.2.3 ec:4.2.1.17 ec:1.1.1.35	fadB; 3-hydroxyacyl-CoA dehydrogenase / enoyl-CoA hydratase / 3-hydroxybutyryl-CoA epimerase / enoyl-CoA isomerase [EC:1.1.1.35 4.2.1.17 5.1.2.3 5.3.3.8]			
#	SMDB11_2351	smac:paaF ko:K01692 ec:4.2.1.17	"paaF, echA; enoyl-CoA hydratase [EC:4.2.1.17]"			
#	SMDB11_2771	smac:fadJ ko:K01782 ec:5.1.2.3 ec:4.2.1.17 ec:1.1.1.35	fadJ; 3-hydroxyacyl-CoA dehydrogenase / enoyl-CoA hydratase / 3-hydroxybutyryl-CoA epimerase [EC:1.1.1.35 4.2.1.17 5.1.2.3]			
						
rg	R01274_smac	SMDB11_0404 and SMDB11_1947 and SMDB11_0358				
#R01274_smac	.	FALSE	Biosynthesis of unsaturated fatty acids	3.1.2.2|3.1.2.22	[c] : pmtcoa + h2o --> coa + hdca + h	
#	SMDB11_0404	smac:tesA ko:K10804 ec:3.1.1.5 ec:3.1.2.-	tesA; acyl-CoA thioesterase I [EC:3.1.2.- 3.1.1.5]			
#	SMDB11_1947	ko:K10806 ec:3.1.2.-	yciA; acyl-CoA thioesterase YciA [EC:3.1.2.-]			
#	SMDB11_0358	smac:tesB ko:K10805 ec:3.1.2.-	tesB; acyl-CoA thioesterase II [EC:3.1.2.-]			
						
rg	R02735_smac	SMDB11_4286 or SMDB11_0657				
#R02735_smac	.	TRUE	Lysine biosynthesis	5.1.1.7	[c] : 26dap_LL <==> 26dap__M	
#	SMDB11_4286	smac:dapF ko:K01778 ec:5.1.1.7	dapF; diaminopimelate epimerase [EC:5.1.1.7]			
#	SMDB11_0657	ko:K01778 ec:5.1.1.7	dapF; diaminopimelate epimerase [EC:5.1.1.7]			
						
rg	R01231_smac	SMDB11_1810 or SMDB11_2990 or SMDB11_3552				
#R01231_smac	.	FALSE	Purine metabolism	6.3.5.2	[c] : atp + xmp + gln__L + h2o --> amp + ppi + gmp + glu__L + 2 h	
#	SMDB11_1810	ko:K01951 ec:6.3.5.2	"guaA, GMPS; GMP synthase (glutamine-hydrolysing) [EC:6.3.5.2]"			
#	SMDB11_2990	smac:guaA ko:K01951 ec:6.3.5.2	"guaA, GMPS; GMP synthase (glutamine-hydrolysing) [EC:6.3.5.2]"			
#	SMDB11_3552	ko:K01951 ec:6.3.5.2	"guaA, GMPS; GMP synthase (glutamine-hydrolysing) [EC:6.3.5.2]"			
						
rg	R00922_smac	SMDB11_4682 or SMDB11_3907				
#R00922_smac	.	FALSE	"Valine, leucine and isoleucine degradation"	1.2.1.27	[c] : C00349 + coa + nad --> ppcoa + co2 + nadh + h	
#	SMDB11_4682	ko:K00140 ec:1.2.1.27 ec:1.2.1.18	"mmsA, iolA, ALDH6A1; malonate-semialdehyde dehydrogenase (acetylating) / methylmalonate-semialdehyde dehydrogenase [EC:1.2.1.18 1.2.1.27]"			
#	SMDB11_3907	ko:K00140 ec:1.2.1.27 ec:1.2.1.18	"mmsA, iolA, ALDH6A1; malonate-semialdehyde dehydrogenase (acetylating) / methylmalonate-semialdehyde dehydrogenase [EC:1.2.1.18 1.2.1.27]"			
						
rg	R04963_smac	(SMDB11_1032 or SMDB11_1166 or SMDB11_3637) and (SMDB11_2761 or SMDB11_3640)				
#R04963_smac	.	TRUE	Fatty acid biosynthesis	2.3.1.41|2.3.1.85|2.3.1.86|2.3.1.179|2.3.1.-	[c] : dcaACP + malACP <==> 3oddecACP + co2 + C00229	
#	SMDB11_1032	ko:K09458 ec:2.3.1.179	fabF; 3-oxoacyl-[acyl-carrier-protein] synthase II [EC:2.3.1.179]			
#	SMDB11_1166	smac:fabF ko:K09458 ec:2.3.1.179	fabF; 3-oxoacyl-[acyl-carrier-protein] synthase II [EC:2.3.1.179]			
#	SMDB11_3637	ko:K09458 ec:2.3.1.179	fabF; 3-oxoacyl-[acyl-carrier-protein] synthase II [EC:2.3.1.179]			
#	SMDB11_2761	smac:fabB ko:K00647 ec:2.3.1.41	fabB; 3-oxoacyl-[acyl-carrier-protein] synthase I [EC:2.3.1.41]			
#	SMDB11_3640	ko:K00647 ec:2.3.1.41	fabB; 3-oxoacyl-[acyl-carrier-protein] synthase I [EC:2.3.1.41]			
						
rg	R01974_smac	SMDB11_2815 or SMDB11_0249				
#R01974_smac	.	FALSE	Tryptophan metabolism	4.1.1.43|4.1.1.74	[c] : indpyr + h --> id3acald + co2	
#	SMDB11_2815	ko:K04103 ec:4.1.1.74	"E4.1.1.74, ipdC; indolepyruvate decarboxylase [EC:4.1.1.74]"			
#	SMDB11_0249	ko:K04103 ec:4.1.1.74	"E4.1.1.74, ipdC; indolepyruvate decarboxylase [EC:4.1.1.74]"			
						
rg	R03920_smac	SMDB11_0295 or SMDB11_3474				
#R03920_smac	.	FALSE	Starch and sucrose metabolism	2.7.1.1|2.7.1.4	[c] : atp + C02336 --> adp + f6p_B	
#	SMDB11_0295	smac:mak ko:K00847 ec:2.7.1.4	"E2.7.1.4, scrK; fructokinase [EC:2.7.1.4]"			
#	SMDB11_3474	smac:scrK ko:K00847 ec:2.7.1.4	"E2.7.1.4, scrK; fructokinase [EC:2.7.1.4]"			
						
rg	R03635_smac	SMDB11_3477 or SMDB11_1358				
#R03635_smac	.	FALSE	Galactose metabolism	3.2.1.26	[c] : stys + h2o --> C05404 + fru	
#	SMDB11_3477	smac:scrB ko:K01193 ec:3.2.1.26	"E3.2.1.26, sacA; beta-fructofuranosidase [EC:3.2.1.26]"			
#	SMDB11_1358	smac:cscA ko:K01193 ec:3.2.1.26	"E3.2.1.26, sacA; beta-fructofuranosidase [EC:3.2.1.26]"			
						
rg	R01858_smac	SMDB11_2038 or SMDB11_1461				
#R01858_smac	.	FALSE	Purine metabolism	2.7.1.40	[c] : dgdp + pep --> dgtp + pyr	
#	SMDB11_2038	smac:pykA ko:K00873 ec:2.7.1.40	"PK, pyk; pyruvate kinase [EC:2.7.1.40]"			
#	SMDB11_1461	smac:pykF ko:K00873 ec:2.7.1.40	"PK, pyk; pyruvate kinase [EC:2.7.1.40]"			
						
rg	R02328_smac	SMDB11_4270 or SMDB11_4638				
#R02328_smac	.	FALSE	Streptomycin biosynthesis	2.7.7.24	[c] : dttp + g1p --> ppi + dtdpglu	
#	SMDB11_4270	smac:rffH ko:K00973 ec:2.7.7.24	"E2.7.7.24, rfbA, rffH; glucose-1-phosphate thymidylyltransferase [EC:2.7.7.24]"			
#	SMDB11_4638	ko:K00973 ec:2.7.7.24	"E2.7.7.24, rfbA, rffH; glucose-1-phosphate thymidylyltransferase [EC:2.7.7.24]"			
						
rg	R07618_smac	SMDB11_3417 or SMDB11_3999				
#R07618_smac	.	TRUE	Glycolysis / Gluconeogenesis	1.8.1.4	[c] : C15973 + nad <==> C15972 + nadh + h	
#	SMDB11_3417	smac:lpdA ko:K00382 ec:1.8.1.4	"DLD, lpd, pdhD; dihydrolipoamide dehydrogenase [EC:1.8.1.4]"			
#	SMDB11_3999	ko:K00382 ec:1.8.1.4	"DLD, lpd, pdhD; dihydrolipoamide dehydrogenase [EC:1.8.1.4]"			
						
rg	R02782_smac	SMDB11_3900 or SMDB11_1326				
#R02782_smac	.	TRUE	Inositol phosphate metabolism	4.2.1.44	[c] : 2ins <==> C04287 + h2o	
#	SMDB11_3900	smac:iolE ko:K03335 ec:4.2.1.44	iolE; inosose dehydratase [EC:4.2.1.44]			
#	SMDB11_1326	ko:K03335 ec:4.2.1.44	iolE; inosose dehydratase [EC:4.2.1.44]			
						
rg	R04951_smac	SMDB11_1018 and SMDB11_4615 and SMDB11_3010 and SMDB11_0220				
#R04951_smac	.	FALSE	Glutathione metabolism	3.4.11.1|3.4.11.2|3.4.11.23|3.4.13.-	[c] : C05729 + h2o --> C05726 + gly	
#	SMDB11_1018	smac:pepN ko:K01256 ec:3.4.11.2	pepN; aminopeptidase N [EC:3.4.11.2]			
#	SMDB11_4615	smac:pepA ko:K01255 ec:3.4.11.1	"CARP, pepA; leucyl aminopeptidase [EC:3.4.11.1]"			
#	SMDB11_3010	smac:pepB ko:K07751 ec:3.4.11.23	pepB; PepB aminopeptidase [EC:3.4.11.23]			
#	SMDB11_0220	smac:pepD ko:K01270 ec:3.4.13.-	pepD; dipeptidase D [EC:3.4.13.-]			
						
rg	R02493_smac	SMDB11_1494 or SMDB11_1811				
#R02493_smac	.	FALSE	Vitamin B6 metabolism	2.7.1.35	[c] : atp + pydam --> adp + pyam5p + h	
#	SMDB11_1494	smac:pdxY ko:K00868 ec:2.7.1.35	"pdxK, pdxY; pyridoxine kinase [EC:2.7.1.35]"			
#	SMDB11_1811	ko:K00868 ec:2.7.1.35	"pdxK, pdxY; pyridoxine kinase [EC:2.7.1.35]"			
						
rg	R00289_smac	SMDB11_0848 or SMDB11_0849 or SMDB11_1978				
#R00289_smac	.	FALSE	Pentose and glucuronate interconversions	2.7.7.9|2.7.7.64	[c] : utp + g1p + h --> ppi + udpg	
#	SMDB11_0848	ko:K00963 ec:2.7.7.9	"UGP2, galU, galF; UTP--glucose-1-phosphate uridylyltransferase [EC:2.7.7.9]"			
#	SMDB11_0849	ko:K00963 ec:2.7.7.9	"UGP2, galU, galF; UTP--glucose-1-phosphate uridylyltransferase [EC:2.7.7.9]"			
#	SMDB11_1978	smac:galU ko:K00963 ec:2.7.7.9	"UGP2, galU, galF; UTP--glucose-1-phosphate uridylyltransferase [EC:2.7.7.9]"			
						
rg	R08176_smac	SMDB11_0404 and SMDB11_0358				
#R08176_smac	.	FALSE	Biosynthesis of unsaturated fatty acids	3.1.2.2	[c] : odecoa + h2o --> coa + C00712 + h	
#	SMDB11_0404	smac:tesA ko:K10804 ec:3.1.1.5 ec:3.1.2.-	tesA; acyl-CoA thioesterase I [EC:3.1.2.- 3.1.1.5]			
#	SMDB11_0358	smac:tesB ko:K10805 ec:3.1.2.-	tesB; acyl-CoA thioesterase II [EC:3.1.2.-]			
						
rg	R04326_smac	SMDB11_2926 or SMDB11_2079				
#R04326_smac	.	TRUE	One carbon pool by folate	2.1.2.2	[c] : gar + methf + h2o <==> fgam + thf	
#	SMDB11_2926	smac:purN ko:K11175 ec:2.1.2.2	purN; phosphoribosylglycinamide formyltransferase 1 [EC:2.1.2.2]			
#	SMDB11_2079	smac:purT ko:K08289 ec:2.1.2.2	purT; phosphoribosylglycinamide formyltransferase 2 [EC:2.1.2.2]			
						
rg	R01775_smac	SMDB11_0001 or SMDB11_4009				
#R01775_smac	.	TRUE	"Glycine, serine and threonine metabolism"	1.1.1.3	[c] : hom__L + nadp <==> aspsa + nadph + h	
#	SMDB11_0001	smac:thrA ko:K12524 ec:1.1.1.3 ec:2.7.2.4	thrA; bifunctional aspartokinase / homoserine dehydrogenase 1 [EC:2.7.2.4 1.1.1.3]			
#	SMDB11_4009	smac:metL ko:K12525 ec:1.1.1.3 ec:2.7.2.4	metL; bifunctional aspartokinase / homoserine dehydrogenase 2 [EC:2.7.2.4 1.1.1.3]			
						
rg	R08219_smac	SMDB11_3612 or SMDB11_4197				
#R08219_smac	.	FALSE	Selenocompound metabolism	2.9.1.1	[c] : C06481 + selnp --> C06482 + pi	
#	SMDB11_3612	ko:K01042 ec:2.9.1.1	selA; L-seryl-tRNA(Ser) seleniumtransferase [EC:2.9.1.1]			
#	SMDB11_4197	smac:selA ko:K01042 ec:2.9.1.1	selA; L-seryl-tRNA(Ser) seleniumtransferase [EC:2.9.1.1]			
						
rg	R02148_smac	SMDB11_4505 or SMDB11_0514				
#R02148_smac	.	FALSE	Purine metabolism	3.1.3.6	[c] : 3gmp + h2o --> gsn + pi	
#	SMDB11_4505	smac:cpdB ko:K01119 ec:3.1.3.6 ec:3.1.4.16	"cpdB; 2',3'-cyclic-nucleotide 2'-phosphodiesterase / 3'-nucleotidase [EC:3.1.4.16 3.1.3.6]"			
#	SMDB11_0514	ko:K01119 ec:3.1.3.6 ec:3.1.4.16	"cpdB; 2',3'-cyclic-nucleotide 2'-phosphodiesterase / 3'-nucleotidase [EC:3.1.4.16 3.1.3.6]"			
						
rg	R04325_smac	SMDB11_2926 or SMDB11_2079				
#R04325_smac	.	TRUE	Purine metabolism	2.1.2.2	[c] : 10fthf + gar <==> thf + fgam + h	
#	SMDB11_2926	smac:purN ko:K11175 ec:2.1.2.2	purN; phosphoribosylglycinamide formyltransferase 1 [EC:2.1.2.2]			
#	SMDB11_2079	smac:purT ko:K08289 ec:2.1.2.2	purT; phosphoribosylglycinamide formyltransferase 2 [EC:2.1.2.2]			
						
rg	R00341_smac	SMDB11_1364 or SMDB11_3863				
#R00341_smac	.	FALSE	Glycolysis / Gluconeogenesis	4.1.1.49	[c] : atp + oaa --> adp + pep + co2	
#	SMDB11_1364	smac:pckA ko:K01610 ec:4.1.1.49	"E4.1.1.49, pckA; phosphoenolpyruvate carboxykinase (ATP) [EC:4.1.1.49]"			
#	SMDB11_3863	ko:K01610 ec:4.1.1.49	"E4.1.1.49, pckA; phosphoenolpyruvate carboxykinase (ATP) [EC:4.1.1.49]"			
						
rg	R10092_smac	SMDB11_0743 or SMDB11_3409 or SMDB11_0805				
#R10092_smac	.	FALSE	Nitrogen metabolism	4.2.1.1	[c] : co2 + h2o --> hco3 + h	
#	SMDB11_0743	smac:cynT ko:K01673 ec:4.2.1.1	"cynT, can; carbonic anhydrase [EC:4.2.1.1]"			
#	SMDB11_3409	smac:can ko:K01673 ec:4.2.1.1	"cynT, can; carbonic anhydrase [EC:4.2.1.1]"			
#	SMDB11_0805	ko:K01673 ec:4.2.1.1	"cynT, can; carbonic anhydrase [EC:4.2.1.1]"			
						
rg	R03929_smac	SMDB11_4505 or SMDB11_0514				
#R03929_smac	.	FALSE	Pyrimidine metabolism	3.1.4.16	[c] : 23ccmp + h2o --> 3cmp	
#	SMDB11_4505	smac:cpdB ko:K01119 ec:3.1.3.6 ec:3.1.4.16	"cpdB; 2',3'-cyclic-nucleotide 2'-phosphodiesterase / 3'-nucleotidase [EC:3.1.4.16 3.1.3.6]"			
#	SMDB11_0514	ko:K01119 ec:3.1.3.6 ec:3.1.4.16	"cpdB; 2',3'-cyclic-nucleotide 2'-phosphodiesterase / 3'-nucleotidase [EC:3.1.4.16 3.1.3.6]"			
						
rg	R02738_smac	SMDB11_2846 and (SMDB11_1527 or SMDB11_0955) and SMDB11_1172				
#R02738_smac	.	FALSE	Glycolysis / Gluconeogenesis	2.7.1.69	glc__D[e] + pep[c] --> g6p[c] + pyr[c]	
#	SMDB11_2846	smac:crr ko:K02777 ec:2.7.1.69	"PTS-Glc-EIIA, crr; PTS system, glucose-specific IIA component [EC:2.7.1.69]"			
#	SMDB11_1527	smac:malX ko:K02790 ko:K02791 ec:2.7.1.69	"PTS-Mal-EIIB, malX; PTS system, maltose and glucose-specific IIB component [EC:2.7.1.69]"			
#	SMDB11_1172	smac:ptsG ko:K02778 ko:K02779 ec:2.7.1.69	"PTS-Glc-EIIB, ptsG; PTS system, glucose-specific IIB component [EC:2.7.1.69]"			
#	SMDB11_0955	ko:K02790 ko:K02791 ec:2.7.1.69	"PTS-Mal-EIIB, malX; PTS system, maltose and glucose-specific IIB component [EC:2.7.1.69]"			
						
rg	R01826_smac	SMDB11_0179 or SMDB11_0532 or SMDB11_1446				
#R01826_smac	.	FALSE	"Phenylalanine, tyrosine and tryptophan biosynthesis"	2.5.1.54	[c] : pep + e4p + h2o --> 2dda7p + pi	
#	SMDB11_0179	smac:aroF ko:K01626 ec:2.5.1.54	"E2.5.1.54, aroF, aroG, aroH; 3-deoxy-7-phosphoheptulonate synthase [EC:2.5.1.54]"			
#	SMDB11_0532	smac:aroG ko:K01626 ec:2.5.1.54	"E2.5.1.54, aroF, aroG, aroH; 3-deoxy-7-phosphoheptulonate synthase [EC:2.5.1.54]"			
#	SMDB11_1446	smac:aroH ko:K01626 ec:2.5.1.54	"E2.5.1.54, aroF, aroG, aroH; 3-deoxy-7-phosphoheptulonate synthase [EC:2.5.1.54]"			
						
rg	R04965_smac	(SMDB11_1656 or SMDB11_3167) and SMDB11_1034				
#R04965_smac	.	TRUE	Fatty acid biosynthesis	2.3.1.85|2.3.1.86|2.3.1.-|4.2.1.59	[c] : 3hddecACP <==> tddec2eACP + h2o	
#	SMDB11_1656	ko:K02372 ec:4.2.1.59	fabZ; 3-hydroxyacyl-[acyl-carrier-protein] dehydratase [EC:4.2.1.59]			
#	SMDB11_3167	smac:fabZ ko:K02372 ec:4.2.1.59	fabZ; 3-hydroxyacyl-[acyl-carrier-protein] dehydratase [EC:4.2.1.59]			
#	SMDB11_1034	smac:fabA ko:K01716 ec:5.3.3.14 ec:4.2.1.59	fabA; 3-hydroxyacyl-[acyl-carrier protein] dehydratase / trans-2-decenoyl-[acyl-carrier protein] isomerase [EC:4.2.1.59 5.3.3.14]			
						
rg	R01518_smac	SMDB11_4758 or SMDB11_4044 or SMDB11_0535				
#R01518_smac	.	TRUE	Glycolysis / Gluconeogenesis	5.4.2.11|5.4.2.12	[c] : 2pg <==> 3pg	
#	SMDB11_4758	smac:gpmB ko:K15634 ec:5.4.2.12	gpmB; probable phosphoglycerate mutase [EC:5.4.2.12]			
#	SMDB11_4044	ko:K15633 ec:5.4.2.12	"gpmI; 2,3-bisphosphoglycerate-independent phosphoglycerate mutase [EC:5.4.2.12]"			
#	SMDB11_0535	smac:gpmA ko:K01834 ec:5.4.2.11	"PGAM, gpmA; 2,3-bisphosphoglycerate-dependent phosphoglycerate mutase [EC:5.4.2.11]"			
						
rg	R01641_smac	SMDB11_1915 or SMDB11_1914 or SMDB11_2712 or SMDB11_2713 or SMDB11_2886 or SMDB11_3361				
#R01641_smac	.	TRUE	Pentose phosphate pathway	2.2.1.1	[c] : C05382 + g3p <==> r5p + xu5p__D	
#	SMDB11_1915	ko:K00615 ec:2.2.1.1	"E2.2.1.1, tktA, tktB; transketolase [EC:2.2.1.1]"			
#	SMDB11_1914	ko:K00615 ec:2.2.1.1	"E2.2.1.1, tktA, tktB; transketolase [EC:2.2.1.1]"			
#	SMDB11_2712	ko:K00615 ec:2.2.1.1	"E2.2.1.1, tktA, tktB; transketolase [EC:2.2.1.1]"			
#	SMDB11_2713	ko:K00615 ec:2.2.1.1	"E2.2.1.1, tktA, tktB; transketolase [EC:2.2.1.1]"			
#	SMDB11_2886	smac:tktB ko:K00615 ec:2.2.1.1	"E2.2.1.1, tktA, tktB; transketolase [EC:2.2.1.1]"			
#	SMDB11_3361	smac:tktA ko:K00615 ec:2.2.1.1	"E2.2.1.1, tktA, tktB; transketolase [EC:2.2.1.1]"			
						
rg	R04737_smac	SMDB11_4358 and SMDB11_2771				
#R04737_smac	.	TRUE	Fatty acid degradation	1.1.1.35|1.1.1.211	[c] : 3hhdcoa + nad <==> 3ohdcoa + nadh + h	
#	SMDB11_4358	smac:fadB ko:K01825 ec:5.3.3.8 ec:5.1.2.3 ec:4.2.1.17 ec:1.1.1.35	fadB; 3-hydroxyacyl-CoA dehydrogenase / enoyl-CoA hydratase / 3-hydroxybutyryl-CoA epimerase / enoyl-CoA isomerase [EC:1.1.1.35 4.2.1.17 5.1.2.3 5.3.3.8]			
#	SMDB11_2771	smac:fadJ ko:K01782 ec:5.1.2.3 ec:4.2.1.17 ec:1.1.1.35	fadJ; 3-hydroxyacyl-CoA dehydrogenase / enoyl-CoA hydratase / 3-hydroxybutyryl-CoA epimerase [EC:1.1.1.35 4.2.1.17 5.1.2.3]			
						
rg	R06895_smac	SMDB11_4095 or SMDB11_3442				
#R06895_smac	.	FALSE	Porphyrin and chlorophyll metabolism	1.3.99.22	[c] : cpppg3 + 2 amet --> pppg9 + 2 co2 + 2 met__L + 2 dad_5	
#	SMDB11_4095	smac:hemN ko:K02495 ec:1.3.99.22	"hemN, hemZ; oxygen-independent coproporphyrinogen III oxidase [EC:1.3.99.22]"			
#	SMDB11_3442	ko:K02495 ec:1.3.99.22	"hemN, hemZ; oxygen-independent coproporphyrinogen III oxidase [EC:1.3.99.22]"			
						
rg	R09365_smac	SMDB11_3341 or SMDB11_4339 or SMDB11_3745				
#R09365_smac	.	FALSE	Selenocompound metabolism	2.1.1.13|2.1.1.14	[c] : selhcys + C04489 --> selmeth + hpglu	
#	SMDB11_3341	ko:K00549 ec:2.1.1.14	metE; 5-methyltetrahydropteroyltriglutamate--homocysteine methyltransferase [EC:2.1.1.14]			
#	SMDB11_4339	smac:metE ko:K00549 ec:2.1.1.14	metE; 5-methyltetrahydropteroyltriglutamate--homocysteine methyltransferase [EC:2.1.1.14]			
#	SMDB11_3745	smac:metH ko:K00548 ec:2.1.1.13	"metH, MTR; 5-methyltetrahydrofolate--homocysteine methyltransferase [EC:2.1.1.13]"			
						
rg	R02412_smac	SMDB11_3851 or SMDB11_0278				
#R02412_smac	.	FALSE	"Phenylalanine, tyrosine and tryptophan biosynthesis"	2.7.1.71	[c] : atp + skm --> adp + skm5p + h	
#	SMDB11_3851	smac:aroK ko:K00891 ec:2.7.1.71	"E2.7.1.71, aroK, aroL; shikimate kinase [EC:2.7.1.71]"			
#	SMDB11_0278	smac:aroL ko:K00891 ec:2.7.1.71	"E2.7.1.71, aroK, aroL; shikimate kinase [EC:2.7.1.71]"			
						
						
						
						
#::::::::::::::::::::::::::::::::::::::::::::::::::::::::::::::::::::::::::::::::::::::::::::::::::::::::::::::						
"#FOLLOWING ARE REACTIONS ASSOCIATED WITH ONLY ONE GENE, THESE ARE STRAIGHTFORWARD"						
#::::::::::::::::::::::::::::::::::::::::::::::::::::::::::::::::::::::::::::::::::::::::::::::::::::::::::::::						
						
						
						
rg	R07263_smac	SMDB11_2678				
rg	R06366_smac	SMDB11_1578				
rg	R00669_smac	SMDB11_4006				
rg	R07766_smac	SMDB11_0439				
rg	R04988_smac	SMDB11_2666				
rg	R00361_smac	SMDB11_0794				
rg	R01560_smac	SMDB11_1522				
rg	R07168_smac	SMDB11_4008				
rg	R05050_smac	SMDB11_1578				
rg	R07770_smac	SMDB11_1436				
rg	R04969_smac	SMDB11_1222				
rg	R01175_smac	SMDB11_0205				
rg	R01856_smac	SMDB11_0104				
rg	R10040_smac	SMDB11_0629				
rg	R01168_smac	SMDB11_0117				
rg	R09837_smac	SMDB11_2352				
rg	R02020_smac	SMDB11_4595				
rg	R00036_smac	SMDB11_4352				
rg	R09078_smac	SMDB11_1336				
rg	R00287_smac	SMDB11_0110				
rg	R00844_smac	SMDB11_4040				
rg	R03355_smac	SMDB11_2462				
rg	R00357_smac	SMDB11_3065				
rg	R10866_smac	SMDB11_1856				
rg	R10690_smac	SMDB11_4714				
rg	R07410_smac	SMDB11_3365				
rg	R01224_smac	SMDB11_4008				
						
						
						
	SMDB11_2383					
						
						
rg	R01548_smac	SMDB11_0843				
						
rg	R04560_smac	SMDB11_4397				
rg	R04640_smac	SMDB11_0882				
rg	R09136_smac	SMDB11_4340				
rg	R11021_smac	SMDB11_0207				
rg	R00215_smac	SMDB11_3349				
rg	R01658_smac	SMDB11_0326				
rg	R00124_smac	SMDB11_3008				
rg	R08210_smac	SMDB11_0019				
rg	R00135_smac	SMDB11_1211				
rg	R04440_smac	SMDB11_3976				
rg	R03217_smac	SMDB11_4010				
rg	R02649_smac	SMDB11_4004				
rg	R00437_smac	SMDB11_4545				
rg	R00650_smac	SMDB11_2868				
rg	R00299_smac	SMDB11_2810				
rg	R06977_smac	SMDB11_1683				
rg	R01073_smac	SMDB11_1935				
rg	R02286_smac	SMDB11_1355				
rg	R01288_smac	SMDB11_4010				
rg	R03663_smac	SMDB11_1416				
rg	R01086_smac	SMDB11_4002				
rg	R06838_smac	SMDB11_4340				
rg	R00509_smac	SMDB11_0130				
rg	R01983_smac	SMDB11_3556				
rg	R04365_smac	SMDB11_3181				
rg	R01424_smac	SMDB11_1894				
rg	R04286_smac	SMDB11_0122				
rg	R01268_smac	SMDB11_1993				
rg	R01315_smac	SMDB11_4295				
rg	R04754_smac	SMDB11_0205				
rg	R04972_smac	SMDB11_4391				
rg	R02097_smac	SMDB11_0843				
rg	R09125_smac	SMDB11_1584				
rg	R01800_smac	SMDB11_3139				
rg	R01214_smac	SMDB11_3983				
rg	R07395_smac	SMDB11_0200				
rg	R03293_smac	SMDB11_3438				
rg	R04144_smac	SMDB11_4396				
rg	R00465_smac	SMDB11_1201				
rg	R03296_smac	SMDB11_1090				
rg	R00009_smac	SMDB11_2675				
rg	R02324_smac	SMDB11_4747				
rg	R10848_smac	SMDB11_2957				
rg	R01394_smac	SMDB11_0766				
rg	R07379_smac	SMDB11_4295				
rg	R08764_smac	SMDB11_1583				
rg	R02528_smac	SMDB11_3486				
rg	R02971_smac	SMDB11_4366				
rg	R02134_smac	SMDB11_1189				
rg	R10205_smac	SMDB11_4582				
rg	R06447_smac	SMDB11_3173				
rg	R00698_smac	SMDB11_2483				
rg	R05662_smac	SMDB11_0075				
rg	R08774_smac	SMDB11_4345				
rg	R02326_smac	SMDB11_3008				
rg	R05069_smac	SMDB11_3976				
rg	R05706_smac	SMDB11_1023				
rg	R02054_smac	SMDB11_4295				
rg	R00959_smac	SMDB11_0484				
rg	R03351_smac	SMDB11_1003				
rg	R00515_smac	SMDB11_0110				
rg	R10859_smac	SMDB11_3004				
rg	R00253_smac	SMDB11_4092				
rg	R02569_smac	SMDB11_3418				
rg	R03504_smac	SMDB11_3527				
rg	R09031_smac	SMDB11_3292				
rg	R00947_smac	SMDB11_2453				
rg	R01570_smac	SMDB11_4741				
rg	R06835_smac	SMDB11_4340				
rg	R04426_smac	SMDB11_0057				
rg	R00182_smac	SMDB11_2397				
rg	R00257_smac	SMDB11_3038				
rg	R03540_smac	SMDB11_1580				
rg	R01131_smac	SMDB11_0387				
rg	R10715_smac	SMDB11_3514				
rg	R02035_smac	SMDB11_0554				
rg	R01220_smac	SMDB11_0413				
rg	R01677_smac	SMDB11_3635				
rg	R02545_smac	SMDB11_3349				
rg	R00516_smac	SMDB11_0843				
rg	R08121_smac	SMDB11_4340				
rg	R01105_smac	SMDB11_2462				
rg	R05661_smac	SMDB11_3904				
rg	R02331_smac	SMDB11_3008				
rg	R03443_smac	SMDB11_4005				
rg	R04724_smac	SMDB11_1222				
rg	R00765_smac	SMDB11_0472				
rg	R02571_smac	SMDB11_0511				
rg	R00190_smac	SMDB11_0377				
rg	R05681_smac	SMDB11_0037				
rg	R00317_smac	SMDB11_1048				
rg	R09489_smac	SMDB11_4363				
rg	R03648_smac	SMDB11_1015				
rg	R05070_smac	SMDB11_3982				
rg	R05617_smac	SMDB11_4018				
rg	R07364_smac	SMDB11_0201				
rg	R00194_smac	SMDB11_0103				
rg	R01736_smac	SMDB11_0192				
rg	R07281_smac	SMDB11_3519				
rg	R02788_smac	SMDB11_0070				
rg	R03530_smac	SMDB11_3008				
rg	R01878_smac	SMDB11_0835				
rg	R07658_smac	SMDB11_1430				
rg	R03459_smac	SMDB11_0319				
rg	R00907_smac	SMDB11_4683				
rg	R10619_smac	SMDB11_0537				
rg	R02036_smac	SMDB11_3749				
rg	R01771_smac	SMDB11_0002				
rg	R02746_smac	SMDB11_4299				
rg	R00926_smac	SMDB11_4400				
rg	R05199_smac	SMDB11_0473				
rg	R01623_smac	SMDB11_0311				
rg	R02096_smac	SMDB11_0843				
rg	R01648_smac	SMDB11_3545				
rg	R03013_smac	SMDB11_0884				
rg	R01786_smac	SMDB11_2810				
rg	R03321_smac	SMDB11_3732				
rg	R01986_smac	SMDB11_1578				
rg	R05578_smac	SMDB11_2822				
rg	R02371_smac	SMDB11_0843				
rg	R02288_smac	SMDB11_1353				
rg	R01728_smac	SMDB11_0180				
rg	R02678_smac	SMDB11_1578				
rg	R03425_smac	SMDB11_3310				
rg	R04946_smac	SMDB11_4010				
rg	R07381_smac	SMDB11_3467				
rg	R04606_smac	SMDB11_3165				
rg	R02026_smac	SMDB11_4010				
rg	R07404_smac	SMDB11_0407				
rg	R03707_smac	SMDB11_1336				
rg	R00894_smac	SMDB11_0166				
rg	R01512_smac	SMDB11_3346				
rg	R01857_smac	SMDB11_3008				
rg	R00345_smac	SMDB11_4007				
rg	R01626_smac	SMDB11_1163				
rg	R09099_smac	SMDB11_3026				
rg	R03656_smac	SMDB11_0016				
rg	R07262_smac	SMDB11_1451				
rg	R01171_smac	SMDB11_1222				
rg	R02147_smac	SMDB11_4743				
rg	R00278_smac	SMDB11_1492				
rg	R00196_smac	SMDB11_3247				
rg	R10246_smac	SMDB11_4383				
rg	R07768_smac	SMDB11_0438				
rg	R01514_smac	SMDB11_0385				
rg	R03471_smac	SMDB11_2972				
rg	R00258_smac	SMDB11_2702				
rg	R01312_smac	SMDB11_3467				
rg	R09107_smac	SMDB11_4006				
rg	R02747_smac	SMDB11_4299				
rg	R01051_smac	SMDB11_4109				
rg	R09220_smac	SMDB11_4340				
rg	R01777_smac	SMDB11_3754				
rg	R00970_smac	SMDB11_0843				
rg	R05099_smac	SMDB11_1086				
rg	R05553_smac	SMDB11_1167				
rg	R00974_smac	SMDB11_3840				
rg	R02100_smac	SMDB11_4069				
rg	R00908_smac	SMDB11_3545				
rg	R11062_smac	SMDB11_1701				
rg	R08120_smac	SMDB11_4340				
rg	R10186_smac	SMDB11_4584				
rg	R04037_smac	SMDB11_0880				
rg	R03457_smac	SMDB11_0884				
rg	R02783_smac	SMDB11_0073				
rg	R04958_smac	SMDB11_1222				
rg	R04420_smac	SMDB11_0202				
rg	R01874_smac	SMDB11_2183				
rg	R07419_smac	SMDB11_1340				
rg	R00130_smac	SMDB11_0088				
rg	R00829_smac	SMDB11_2355				
rg	R00570_smac	SMDB11_3008				
rg	R05086_smac	SMDB11_0003				
rg	R10152_smac	SMDB11_0113				
rg	R00440_smac	SMDB11_4545				
rg	R09978_smac	SMDB11_0349				
rg	R10907_smac	SMDB11_2035				
rg	R00662_smac	SMDB11_0110				
rg	R01034_smac	SMDB11_3514				
rg	R02619_smac	SMDB11_1013				
rg	R04208_smac	SMDB11_2925				
rg	R02143_smac	SMDB11_3635				
rg	R01416_smac	SMDB11_1747				
rg	R00259_smac	SMDB11_3205				
rg	R04779_smac	SMDB11_4031				
rg	R01087_smac	SMDB11_1581				
rg	R02539_smac	SMDB11_2356				
rg	R03869_smac	SMDB11_1578				
rg	R00720_smac	SMDB11_0110				
rg	R00522_smac	SMDB11_1597				
rg	R04509_smac	SMDB11_2972				
rg	R02433_smac	SMDB11_1013				
rg	R03223_smac	SMDB11_4387				
rg	R08555_smac	SMDB11_3048				
rg	R04217_smac	SMDB11_2120				
rg	R00919_smac	SMDB11_3664				
rg	R03239_smac	SMDB11_4031				
rg	R00631_smac	SMDB11_1578				
rg	R04379_smac	SMDB11_4705				
rg	R00654_smac	SMDB11_0115				
rg	R00143_smac	SMDB11_0960				
rg	R02748_smac	SMDB11_4743				
rg	R03037_smac	SMDB11_4415				
rg	R02556_smac	SMDB11_1522				
rg	R07363_smac	SMDB11_0201				
rg	R00243_smac	SMDB11_1737				
rg	R00747_smac	SMDB11_1394				
rg	R03193_smac	SMDB11_0076				
rg	R01251_smac	SMDB11_3438				
rg	R04966_smac	SMDB11_1222				
rg	R00264_smac	SMDB11_1578				
rg	R00549_smac	SMDB11_0015				
rg	R00310_smac	SMDB11_0386				
rg	R01291_smac	SMDB11_0167				
rg	R00944_smac	SMDB11_1982				
rg	R05286_smac	SMDB11_1578				
rg	R04173_smac	SMDB11_0989				
rg	R02052_smac	SMDB11_3467				
rg	R08768_smac	SMDB11_3313				
rg	R01959_smac	SMDB11_1648				
rg	R01954_smac	SMDB11_4003				
rg	R09222_smac	SMDB11_4340				
rg	R00371_smac	SMDB11_4048				
rg	R00351_smac	SMDB11_0505				
rg	R01049_smac	SMDB11_1262				
rg	R00513_smac	SMDB11_0843				
rg	R01567_smac	SMDB11_1974				
rg	R01914_smac	SMDB11_3029				
rg	R02294_smac	SMDB11_4743				
rg	R10993_smac	SMDB11_0166				
rg	R00578_smac	SMDB11_0467				
rg	R01130_smac	SMDB11_2991				
rg	R10991_smac	SMDB11_3983				
rg	R07136_smac	SMDB11_4522				
rg	R09769_smac	SMDB11_0206				
rg	R10505_smac	SMDB11_1336				
rg	R01561_smac	SMDB11_4743				
rg	R04378_smac	SMDB11_0377				
rg	R03231_smac	SMDB11_0559				
rg	R01385_smac	SMDB11_1976				
rg	R03652_smac	SMDB11_0474				
rg	R00451_smac	SMDB11_3230				
rg	R00434_smac	SMDB11_4283				
rg	R09836_smac	SMDB11_2345				
rg	R05644_smac	SMDB11_3521				
rg	R00479_smac	SMDB11_3752				
rg	R03657_smac	SMDB11_0450				
rg	R03470_smac	SMDB11_0728				
rg	R02199_smac	SMDB11_3983				
rg	R06620_smac	SMDB11_2374				
rg	R00438_smac	SMDB11_4545				
rg	R02372_smac	SMDB11_0843				
rg	R00277_smac	SMDB11_1492				
rg	R07460_smac	SMDB11_3018				
rg	R00571_smac	SMDB11_0111				
rg	R00078_smac	SMDB11_3798				
rg	R01183_smac	SMDB11_3902				
rg	R04549_smac	SMDB11_0409				
rg	R01163_smac	SMDB11_0886				
rg	R03599_smac	SMDB11_1457				
rg	R01279_smac	SMDB11_0205				
rg	R01739_smac	SMDB11_4168				
rg	R01248_smac	SMDB11_3438				
rg	R02703_smac	SMDB11_4181				
rg	R01625_smac	SMDB11_3052				
rg	R04989_smac	SMDB11_3314				
rg	R08775_smac	SMDB11_0465				
rg	R07859_smac	SMDB11_4295				
rg	R02090_smac	SMDB11_4079				
rg	R00216_smac	SMDB11_2870				
rg	R09030_smac	SMDB11_2884				
rg	R02021_smac	SMDB11_0125				
rg	R00490_smac	SMDB11_4454				
rg	R07771_smac	SMDB11_1436				
rg	R00512_smac	SMDB11_0991				
rg	R08689_smac	SMDB11_3004				
rg	R00315_smac	SMDB11_2708				
rg	R02421_smac	SMDB11_3888				
rg	R04903_smac	SMDB11_1578				
rg	R01411_smac	SMDB11_3840				
rg	R06858_smac	SMDB11_4018				
rg	R02914_smac	SMDB11_0118				
rg	R03269_smac	SMDB11_4068				
rg	R00286_smac	SMDB11_1977				
rg	R01678_smac	SMDB11_2462				
rg	R08603_smac	SMDB11_3903				
rg	R07417_smac	SMDB11_1338				
rg	R03132_smac	SMDB11_2849				
rg	R01801_smac	SMDB11_1100				
rg	R00967_smac	SMDB11_0843				
rg	R00711_smac	SMDB11_1665				
rg	R00875_smac	SMDB11_2534				
rg	R03596_smac	SMDB11_0975				
rg	R01154_smac	SMDB11_2927				
rg	R00267_smac	SMDB11_1310				
rg	R03509_smac	SMDB11_1936				
rg	R03243_smac	SMDB11_0885				
rg	R01899_smac	SMDB11_1310				
rg	R06897_smac	SMDB11_4706				
rg	R04418_smac	SMDB11_4703				
rg	R01540_smac	SMDB11_3555				
rg	R01868_smac	SMDB11_1024				
rg	R02473_smac	SMDB11_3404				
rg	R02133_smac	SMDB11_2390				
rg	R05637_smac	SMDB11_0137				
rg	R01226_smac	SMDB11_3403				
rg	R08559_smac	SMDB11_2846				
rg	R03317_smac	SMDB11_4268				
rg	R00228_smac	SMDB11_1973				
rg	R10204_smac	SMDB11_4587				
rg	R02110_smac	SMDB11_3891				
rg	R00955_smac	SMDB11_0539				
rg	R00084_smac	SMDB11_4282				
rg	R01602_smac	SMDB11_0537				
rg	R00940_smac	SMDB11_0032				
rg	R04457_smac	SMDB11_0320				
rg	R04587_smac	SMDB11_0081				
rg	R00896_smac	SMDB11_1013				
rg	R03236_smac	SMDB11_4031				
rg	R03332_smac	SMDB11_3467				
rg	R01209_smac	SMDB11_3982				
rg	R04657_smac	SMDB11_0996				
rg	R02749_smac	SMDB11_4742				
rg	R03038_smac	SMDB11_0160				
rg	R04143_smac	SMDB11_0203				
rg	R03417_smac	SMDB11_4299				
rg	R06859_smac	SMDB11_4345				
rg	R00087_smac	SMDB11_0110				
rg	R02527_smac	SMDB11_1201				
rg	R02241_smac	SMDB11_3497				
rg	R00230_smac	SMDB11_2709				
rg	R05707_smac	SMDB11_4356				
rg	R02091_smac	SMDB11_0843				
rg	R03260_smac	SMDB11_4010				
rg	R02734_smac	SMDB11_2897				
rg	R05051_smac	SMDB11_2179				
rg	R00965_smac	SMDB11_1902				
rg	R04911_smac	SMDB11_1648				
rg	R02887_smac	SMDB11_0629				
rg	R00416_smac	SMDB11_4132				
rg	R10994_smac	SMDB11_3432				
rg	R00097_smac	SMDB11_4356				
rg	R03165_smac	SMDB11_4281				
rg	R00756_smac	SMDB11_4031				
rg	R00830_smac	SMDB11_1078				
rg	R10247_smac	SMDB11_4384				
rg	R00708_smac	SMDB11_2179				
rg	R00139_smac	SMDB11_3008				
rg	R00842_smac	SMDB11_4040				
rg	R01196_smac	SMDB11_1856				
rg	R00026_smac	SMDB11_0629				
rg	R00256_smac	SMDB11_3445				
rg	R03191_smac	SMDB11_4364				
rg	R01334_smac	SMDB11_3846				
rg	R02055_smac	SMDB11_4472				
rg	R03460_smac	SMDB11_0990				
rg	R03458_smac	SMDB11_0319				
rg	R02558_smac	SMDB11_0629				
rg	R02720_smac	SMDB11_3441				
rg	R01070_smac	SMDB11_3345				
rg	R09372_smac	SMDB11_0975				
rg	R03665_smac	SMDB11_4613				
rg	R05196_smac	SMDB11_3879				
rg	R00904_smac	SMDB11_1578				
rg	R03012_smac	SMDB11_0886				
rg	R01127_smac	SMDB11_4397				
rg	R00891_smac	SMDB11_0903				
rg	R01665_smac	SMDB11_0991				
rg	R04230_smac	SMDB11_4068				
rg	R01074_smac	SMDB11_4365				
rg	R03659_smac	SMDB11_0840				
rg	R02098_smac	SMDB11_1169				
rg	R03067_smac	SMDB11_4536				
rg	R10127_smac	SMDB11_3227				
rg	R04856_smac	SMDB11_4693				
rg	R04955_smac	SMDB11_1222				
rg	R06180_smac	SMDB11_3349				
rg	R02332_smac	SMDB11_0843				
rg	R02236_smac	SMDB11_0032				
rg	R03145_smac	SMDB11_0958				
rg	R05607_smac	SMDB11_2967				
rg	R01933_smac	SMDB11_0510				
rg	R02301_smac	SMDB11_3319				
rg	R03658_smac	SMDB11_3272				
rg	R03051_smac	SMDB11_3976				
rg	R03416_smac	SMDB11_4299				
rg	R01505_smac	SMDB11_2450				
rg	R06915_smac	SMDB11_2639				
rg	R03348_smac	SMDB11_0094				
rg	R00481_smac	SMDB11_3065				
rg	R00127_smac	SMDB11_0382				
rg	R02869_smac	SMDB11_3413				
rg	R08166_smac	SMDB11_2679				
rg	R02957_smac	SMDB11_1578				
rg	R03197_smac	SMDB11_4391				
rg	R07661_smac	SMDB11_1429				
rg	R05645_smac	SMDB11_0206				
rg	R04199_smac	SMDB11_0024				
rg	R01711_smac	SMDB11_1492				
rg	R01015_smac	SMDB11_4029				
rg	R00818_smac	SMDB11_2639				
rg	R01492_smac	SMDB11_1927				
rg	R04109_smac	SMDB11_1265				
rg	R04030_smac	SMDB11_2676				
rg	R04425_smac	SMDB11_3416				
rg	R09951_smac	SMDB11_3902				
rg	R00199_smac	SMDB11_1448				
rg	R09840_smac	SMDB11_2354				
rg	R05632_smac	SMDB11_2639				
rg	R02235_smac	SMDB11_0032				
rg	R04198_smac	SMDB11_0024				
rg	R03291_smac	SMDB11_3438				
rg	R01401_smac	SMDB11_0103				
rg	R00409_smac	SMDB11_0734				
rg	R01078_smac	SMDB11_0560				
rg	R01770_smac	SMDB11_3635				
rg	R00355_smac	SMDB11_1013				
rg	R02639_smac	SMDB11_3331				
rg	R01374_smac	SMDB11_2010				
rg	R01134_smac	SMDB11_0090				
rg	R05577_smac	SMDB11_2050				
rg	R01273_smac	SMDB11_3635				
rg	R03527_smac	SMDB11_0629				
rg	R05510_smac	SMDB11_4340				
rg	R00497_smac	SMDB11_3432				
rg	R05629_smac	SMDB11_0072				
rg	R01137_smac	SMDB11_3008				
rg	R09771_smac	SMDB11_3141				
rg	R00103_smac	SMDB11_4390				
rg	R02101_smac	SMDB11_3214				
rg	R09952_smac	SMDB11_3909				
rg	R04993_smac	SMDB11_4345				
rg	R00245_smac	SMDB11_2179				
rg	R03662_smac	SMDB11_0981				
rg	R00517_smac	SMDB11_0843				
rg	R00268_smac	SMDB11_1310				
rg	R01547_smac	SMDB11_0382				
rg	R05838_smac	SMDB11_3053				
rg	R05688_smac	SMDB11_3174				
rg	R07639_smac	SMDB11_1034				
rg	R00621_smac	SMDB11_0510				
rg	R00066_smac	SMDB11_1464				
rg	R07418_smac	SMDB11_1338				
rg	R02327_smac	SMDB11_0843				
rg	R05220_smac	SMDB11_1927				
rg	R00617_smac	SMDB11_0322				
rg	R05074_smac	SMDB11_4061				
rg	R01406_smac	SMDB11_3223				
rg	R05634_smac	SMDB11_1263				
rg	R01676_smac	SMDB11_1564				
rg	R07392_smac	SMDB11_0199				
rg	R02071_smac	SMDB11_2559				
rg	R01316_smac	SMDB11_4295				
rg	R03083_smac	SMDB11_3850				
rg	R00221_smac	SMDB11_1763				
rg	R00235_smac	SMDB11_4400				
rg	R00239_smac	SMDB11_0224				
rg	R00462_smac	SMDB11_3161				
rg	R10689_smac	SMDB11_4717				
rg	R05052_smac	SMDB11_1013				
rg	R02570_smac	SMDB11_0511				
rg	R02886_smac	SMDB11_4255				
rg	R03595_smac	SMDB11_1989				
rg	R01990_smac	SMDB11_0892				
rg	R09126_smac	SMDB11_1582				
rg	R02300_smac	SMDB11_3312				
rg	R01083_smac	SMDB11_1303				
rg	R10712_smac	SMDB11_4387				
rg	R04391_smac	SMDB11_4366				
rg	R03350_smac	SMDB11_3600				
rg	R04429_smac	SMDB11_1222				
rg	R03066_smac	SMDB11_4536				
rg	R00751_smac	SMDB11_0957				
rg	R02568_smac	SMDB11_3345				
rg	R10039_smac	SMDB11_0629				
rg	R03503_smac	SMDB11_3400				
rg	R05049_smac	SMDB11_2118				
rg	R08773_smac	SMDB11_3314				
rg	R02637_smac	SMDB11_3331				
rg	R07219_smac	SMDB11_0019				
rg	R00214_smac	SMDB11_0834				
rg	R03238_smac	SMDB11_4031				
rg	R09248_smac	SMDB11_4525				
rg	R04065_smac	SMDB11_1578				
rg	R00291_smac	SMDB11_0870				
rg	R04241_smac	SMDB11_2731				
rg	R00316_smac	SMDB11_4400				
rg	R02094_smac	SMDB11_1169				
rg	R00568_smac	SMDB11_0844				
rg	R01969_smac	SMDB11_4743				
rg	R02283_smac	SMDB11_3830				
rg	R00768_smac	SMDB11_4133				
rg	R03508_smac	SMDB11_1936				
rg	R06939_smac	SMDB11_2639				
rg	R07387_smac	SMDB11_4295				
rg	R06146_smac	SMDB11_0465				
rg	R01530_smac	SMDB11_3599				
rg	R03857_smac	SMDB11_0205				
rg	R00573_smac	SMDB11_0111				
rg	R02016_smac	SMDB11_0975				
rg	R03472_smac	SMDB11_4388				
rg	R06836_smac	SMDB11_4583				
rg	R02322_smac	SMDB11_0157				
rg	R04448_smac	SMDB11_2973				
rg	R02485_smac	SMDB11_0835				
rg	R00774_smac	SMDB11_0677				
rg	R01825_smac	SMDB11_3347				
rg	R07407_smac	SMDB11_3365				
rg	R08769_smac	SMDB11_2666				
rg	R00678_smac	SMDB11_2283				
rg	R07459_smac	SMDB11_4386				
rg	R03990_smac	SMDB11_0205				
rg	R07461_smac	SMDB11_0328				
rg	R00125_smac	SMDB11_0034				
rg	R07390_smac	SMDB11_1964				
rg	R04031_smac	SMDB11_2677				
rg	R05075_smac	SMDB11_2040				
rg	R02295_smac	SMDB11_4743				
rg	R01465_smac	SMDB11_4047				
rg	R02948_smac	SMDB11_2830				
rg	R02022_smac	SMDB11_4595				
rg	R04617_smac	SMDB11_0071				
rg	R07125_smac	SMDB11_3335				
rg	R04987_smac	SMDB11_3313				
rg	R00942_smac	SMDB11_2731				
rg	R01068_smac	SMDB11_3345				
rg	R04444_smac	SMDB11_2179				
rg	R03316_smac	SMDB11_0510				
rg	R00330_smac	SMDB11_3008				
rg	R02272_smac	SMDB11_0097				
rg	R03646_smac	SMDB11_2064				
rg	R09750_smac	SMDB11_4356				
rg	R01647_smac	SMDB11_4707				
rg	R02750_smac	SMDB11_4109				
rg	R01172_smac	SMDB11_1973				
rg	R02291_smac	SMDB11_3892				
rg	R03576_smac	SMDB11_3291				
rg	R00156_smac	SMDB11_3008				
rg	R02704_smac	SMDB11_4180				
rg	R01880_smac	SMDB11_0843				
rg	R04550_smac	SMDB11_3168				
rg	R05145_smac	SMDB11_4365				
rg	R02003_smac	SMDB11_0326				
rg	R03661_smac	SMDB11_3147				
rg	R04666_smac	SMDB11_1800				
rg	R03777_smac	SMDB11_0205				
rg	R00832_smac	SMDB11_2119				
rg	R00964_smac	SMDB11_0843				
rg	R03254_smac	SMDB11_1270				
rg	R01085_smac	SMDB11_2641				
rg	R00161_smac	SMDB11_0015				
rg	R08639_smac	SMDB11_0484				
rg	R02059_smac	SMDB11_0471				
rg	R02413_smac	SMDB11_3756				
rg	R01090_smac	SMDB11_3983				
rg	R03688_smac	SMDB11_4716				
rg	R10717_smac	SMDB11_3514				
rg	R01132_smac	SMDB11_3410				
rg	R02087_smac	SMDB11_0956				
rg	R00946_smac	SMDB11_3745				
rg	R02060_smac	SMDB11_4537				
rg	R07411_smac	SMDB11_0333				
rg	R02014_smac	SMDB11_4595				
rg	R04189_smac	SMDB11_2117				
rg	R00086_smac	SMDB11_0110				
rg	R04751_smac	SMDB11_0205				
rg	R00332_smac	SMDB11_4079				
rg	R10035_smac	SMDB11_0629				
rg	R00236_smac	SMDB11_4400				
rg	R05647_smac	SMDB11_3141				
rg	R01940_smac	SMDB11_0510				
rg	R00508_smac	SMDB11_4506				
rg	R04152_smac	SMDB11_1393				
rg	R01710_smac	SMDB11_1492				
rg	R02985_smac	SMDB11_0629				
rg	R02472_smac	SMDB11_0330				
rg	R05615_smac	SMDB11_3717				
rg	R04990_smac	SMDB11_4345				
rg	R01482_smac	SMDB11_3556				
rg	R08209_smac	SMDB11_0019				
rg	R00931_smac	SMDB11_0735				
rg	R00674_smac	SMDB11_1937				
rg	R04132_smac	SMDB11_4706				
rg	R07769_smac	SMDB11_0439				
rg	R06983_smac	SMDB11_0823				
rg	R04573_smac	SMDB11_0071				
rg	R04125_smac	SMDB11_3312				
rg	R06171_smac	SMDB11_0957				
rg	R05320_smac	SMDB11_3818				
rg	R00178_smac	SMDB11_3414				
rg	R04864_smac	SMDB11_3223				
rg	R05636_smac	SMDB11_0325				
rg	R03192_smac	SMDB11_4364				
rg	R00527_smac	SMDB11_0822				
rg	R04463_smac	SMDB11_3042				
rg	R08503_smac	SMDB11_3906				
rg	R01421_smac	SMDB11_1048				
rg	R00420_smac	SMDB11_4267				
rg	R04475_smac	SMDB11_3830				
rg	R01354_smac	SMDB11_4400				
rg	R01290_smac	SMDB11_0903				
rg	R10203_smac	SMDB11_4645				
rg	R01714_smac	SMDB11_2767				
rg	R00671_smac	SMDB11_4156				
rg	R09543_smac	SMDB11_0562				
rg	R00722_smac	SMDB11_3008				
rg	R02340_smac	SMDB11_1938				
rg	R00945_smac	SMDB11_3026				
rg	R05238_smac	SMDB11_1578				
rg	R00425_smac	SMDB11_1918				
rg	R09820_smac	SMDB11_2345				
rg	R00177_smac	SMDB11_3387				
rg	R04445_smac	SMDB11_2179				
rg	R02093_smac	SMDB11_3008				
rg	R07650_smac	SMDB11_1682				
rg	R01466_smac	SMDB11_0003				
rg	R00483_smac	SMDB11_4117				
rg	R05085_smac	SMDB11_0989				
rg	R00966_smac	SMDB11_2924				
rg	R00962_smac	SMDB11_0843				
rg	R05071_smac	SMDB11_3976				
rg	R08781_smac	SMDB11_2666				
rg	R03531_smac	SMDB11_3441				
rg	R07405_smac	SMDB11_0408				
rg	R05237_smac	SMDB11_1578				
rg	R01863_smac	SMDB11_4743				
rg	R01157_smac	SMDB11_3378				
rg	R09796_smac	SMDB11_2472				
rg	R10221_smac	SMDB11_0879				
rg	R05000_smac	SMDB11_3717				
rg	R02053_smac	SMDB11_4295				
rg	R09995_smac	SMDB11_3890				
rg	R04187_smac	SMDB11_4683				
rg	R07064_smac	SMDB11_4295				
rg	R09959_smac	SMDB11_0122				
rg	R04658_smac	SMDB11_4061				
rg	R01398_smac	SMDB11_4608				
rg	R02736_smac	SMDB11_2035				
rg	R00426_smac	SMDB11_0110				
rg	R02557_smac	SMDB11_4743				
rg	R03004_smac	SMDB11_4390				
rg	R08367_smac	SMDB11_3237				
rg	R04034_smac	SMDB11_4295				
rg	R04292_smac	SMDB11_0527				
rg	R03237_smac	SMDB11_4031				
rg	R00489_smac	SMDB11_3405				
rg	R01253_smac	SMDB11_2179				
rg	R09725_smac	SMDB11_3876				
rg	R01257_smac	SMDB11_0794				
rg	R01519_smac	SMDB11_3330				
rg	R01655_smac	SMDB11_0413				
rg	R01870_smac	SMDB11_4071				
rg	R02740_smac	SMDB11_3732				
rg	R00192_smac	SMDB11_0597				
rg	R00411_smac	SMDB11_2116				
rg	R00582_smac	SMDB11_4745				
rg	R02656_smac	SMDB11_2642				
rg	R01528_smac	SMDB11_0879				
rg	R02237_smac	SMDB11_2731				
rg	R08359_smac	SMDB11_3413				
rg	R05614_smac	SMDB11_2666				
rg	R04441_smac	SMDB11_3982				
rg	R07860_smac	SMDB11_4295				
rg	R00238_smac	SMDB11_4664				
rg	R01135_smac	SMDB11_4487				
rg	R03035_smac	SMDB11_4063				
rg	R05511_smac	SMDB11_4340				
rg	R00968_smac	SMDB11_0843				
rg	R03220_smac	SMDB11_2860				
rg	R03751_smac	SMDB11_3330				
rg	R01361_smac	SMDB11_4667				
rg	R00994_smac	SMDB11_0057				
rg	R09366_smac	SMDB11_0902				
rg	R07268_smac	SMDB11_1927				
rg	R03940_smac	SMDB11_3762				
rg	R03868_smac	SMDB11_2640				
rg	R00921_smac	SMDB11_2709				
rg	R01245_smac	SMDB11_3635				
rg	R00429_smac	SMDB11_0109				
rg	R03893_smac	SMDB11_4340				
rg	R00472_smac	SMDB11_3753				
rg	R05633_smac	SMDB11_0136				
rg	R03546_smac	SMDB11_0804				
rg	R00905_smac	SMDB11_1800				
rg	R07660_smac	SMDB11_1430				
rg	R00491_smac	SMDB11_2812				
rg	R00948_smac	SMDB11_3889				
rg	R01876_smac	SMDB11_4341				
rg	R00707_smac	SMDB11_2179				
rg	R00104_smac	SMDB11_3073				
rg	R05332_smac	SMDB11_4132				
rg	R01579_smac	SMDB11_3445				
rg	R01600_smac	SMDB11_2810				
rg	R03650_smac	SMDB11_0411				
rg	R01529_smac	SMDB11_3847				
rg	R01724_smac	SMDB11_1016				
rg	R04035_smac	SMDB11_0880				
rg	R01353_smac	SMDB11_2708				
rg	R02918_smac	SMDB11_1493				
rg	R07662_smac	SMDB11_1431				
rg	R00566_smac	SMDB11_3386				
rg	R06936_smac	SMDB11_2639				
rg	R07675_smac	SMDB11_3929				
rg	R04567_smac	SMDB11_3166				
rg	R04210_smac	SMDB11_2736				
rg	R00999_smac	SMDB11_4010				
rg	R01302_smac	SMDB11_3718				
rg	R04591_smac	SMDB11_2902				
rg	R01092_smac	SMDB11_0538				
rg	R02027_smac	SMDB11_3467				
rg	R00342_smac	SMDB11_4522				
rg	R01177_smac	SMDB11_4664				
rg	R03283_smac	SMDB11_1578				
rg	R00710_smac	SMDB11_1578				
rg	R08218_smac	SMDB11_0981				
rg	R01513_smac	SMDB11_3320				
rg	R00115_smac	SMDB11_3952				
rg	R03655_smac	SMDB11_3003				
rg	R00660_smac	SMDB11_3590				
rg	R03084_smac	SMDB11_3667				
rg	R01639_smac	SMDB11_1956				
rg	R04559_smac	SMDB11_1303				
rg	R01016_smac	SMDB11_1043				
rg	R01071_smac	SMDB11_0887				
rg	R04773_smac	SMDB11_0840				
rg	R01228_smac	SMDB11_0387				
rg	R01920_smac	SMDB11_3413				
rg	R05630_smac	SMDB11_0072				
rg	R01072_smac	SMDB11_2728				
rg	R02023_smac	SMDB11_4595				
rg	R04944_smac	SMDB11_4010				
rg	R03313_smac	SMDB11_0225				
rg	R00089_smac	SMDB11_4283				
rg	R05068_smac	SMDB11_3976				
rg	R01819_smac	SMDB11_1534				
rg	R01915_smac	SMDB11_3029				
rg	R02325_smac	SMDB11_0844				
rg	R00837_smac	SMDB11_4598				
rg	R03018_smac	SMDB11_4366				
rg	R05176_smac	SMDB11_4049				
rg	R02889_smac	SMDB11_4253				
rg	R02737_smac	SMDB11_4652				
rg	R02099_smac	SMDB11_1974				
rg	R01549_smac	SMDB11_0843				
rg	R01799_smac	SMDB11_3172				
rg	R00260_smac	SMDB11_3991				
rg	R02922_smac	SMDB11_3840				
rg	R04961_smac	SMDB11_1222				
rg	R02933_smac	SMDB11_3330				
rg	R05646_smac	SMDB11_3521				
rg	R01001_smac	SMDB11_0902				
rg	R03105_smac	SMDB11_0693				
rg	R07767_smac	SMDB11_0438				
rg	R05032_smac	SMDB11_0075				
rg	R10002_smac	SMDB11_0120				
rg	R08165_smac	SMDB11_2680				
rg	R02285_smac	SMDB11_1352				
rg	R05884_smac	SMDB11_0019				
rg	R00988_smac	SMDB11_1648				
rg	R00937_smac	SMDB11_0032				
rg	R04231_smac	SMDB11_4068				
rg	R01317_smac	SMDB11_4295				
rg	R01752_smac	SMDB11_1578				
rg	R00439_smac	SMDB11_4545				
rg	R00025_smac	SMDB11_2487				
rg	R04424_smac	SMDB11_0736				
rg	R07659_smac	SMDB11_1428				
						
"#some transport reactions, gprs added by hand based on smac02010 and similar KEGG maps"						
rg	R_SULabc	SMDB11_2850 and SMDB11_2851 and SMDB11_2852 and (SMDB11_2853 or SMDB11_4030)				
rg	R_TAURabc	SMDB11_3819 and SMDB11_3820 and SMDB11_3821				
rg	R_4ahmmpABC	SMDB11_2391 and SMDB11_2392 and SMDB11_2393				
rg	R_FE3abc	(SMDB11_0583 or SMDB11_1779 or SMDB11_3356) and (SMDB11_0582 or SMDB11_1780 or SMDB11_3355) and (SMDB11_0581 or SMDB11_1781 or SMDB11_3354)				
rg	R_THMabc	SMDB11_0048 and SMDB11_0049 and SMDB11_0050				
rg	R_SPMDabc	SMDB11_1283 and SMDB11_1287 and SMDB11_1288 and SMDB11_1289				
rg	R_PTRCabc	(SMDB11_1283 and SMDB11_1287 and SMDB11_1288 and SMDB11_1289) or (SMDB11_0936 and SMDB11_0937 and SMDB11_0938 and SMDB11_0939)				
rg	R_2amephABC	SMDB11_1388 and SMDB11_1389 and SMDB11_1390 and SMDB11_1391				
rg	R_PROabc	(SMDB11_3124 and SMDB11_3125 and SMDB11_3126) or ((SMDB11_0710 or SMDB11_1551) and (SMDB11_0709 or SMDB11_0711 or SMDB11_1552 or SMDB11_1554) and (SMDB11_0708 or SMDB11_1553))				
rg	R_CHLabc	(SMDB11_3124 and SMDB11_3125 and SMDB11_3126) or ((SMDB11_0710 or SMDB11_1551) and (SMDB11_0709 or SMDB11_0711 or SMDB11_1552 or SMDB11_1554) and (SMDB11_0708 or SMDB11_1553))				
rg	R_MALTabc	(SMDB11_1820 or SMDB11_3725) and SMDB11_3729 and SMDB11_3728 and SMDB11_3727				
rg	R_RIBabc	(SMDB11_2532 or SMDB11_3327 or SMDB11_4112) and (SMDB11_2531 or SMDB11_3328 or SMDB11_4111) and (SMDB11_1710 or SMDB11_2533 or SMDB11_3329 or SMDB11_4110)				
rg	R_xyltABC	SMDB11_1957 and SMDB11_1958 and SMDB11_1959				
rg	R_inostABC	(SMDB11_1232 or SMDB11_1235) and SMDB11_1233 and SMDB11_1234				
rg	R_GLYC3Pabc	SMDB11_4331 and SMDB11_4332 and SMDB11_4333 and SMDB11_4334				
rg	R_PIabc	(SMDB11_0303 or SMDB11_4134) and (SMDB11_2933 or SMDB11_4135) and (SMDB11_2932 or SMDB11_4136) and (SMDB11_2931 or SMDB11_4137)				
rg	R_LYSabc	.				
rg	R_ARGabc	.				
						
						
#::::::::::::::::::::::::::::::::::::::::::::::::::::::::::::::::::::::::::::::::::::::::::::::::::::::::::::::						
"#FINALLY, BELOW REACTIONS ARE THOSE NOT ASSOCIATED WITH GENES (I'VE EXCLUDED ""EXCHANGE"" REACTIONS)"						
#::::::::::::::::::::::::::::::::::::::::::::::::::::::::::::::::::::::::::::::::::::::::::::::::::::::::::::::						
						
						
						
#R_GLYCt	R_GLYCt	.	TRUE	"Transport, Extracellular"	.	glyc[e] <==> glyc[c]
#R01706_smac_NE	R01706_smac_NE	.	TRUE	Fatty acid Biosynthesis	3.2.1.14	[c] : palmACP + h2o <==> C00229 + hdca
#R05629_smac_1	R05629_smac_1	.	FALSE	Peptidoglycan biosynthesis	2.7.8.13	[c] : uGgla + udcpp --> ump + uaGgla
#R00851_smac_1	R00851_smac_1	.	FALSE	Glycerolipid metabolism	2.3.1.15	[c] : glyc3p + Rtotalcoa --> p1ag3p_SM + coa
#R_NO3t2	R_NO3t2	nitratetransportinviaprotonsymport	FALSE	"Transport, Extracellular"	.	h[e] + no3[e] --> h[c] + no3[c]
#R_NADH6u6	R_NADH6u6	NADHdehydrogenase(ubiquinone-8&#38;3.5protons)	FALSE	Oxidative phosphorylation	1.6.5.3	4.5 h[c] + nadh[c] + q6[c] --> 3.5 h[e] + nad[c] + q6h2[c]
#R01470_smac_1	R01470_smac_1	.	TRUE	Glycerophospholipid metabolism	3.1.4.2|3.1.4.46	[c] : C01233 + h2o <==> etha + glyc3p + h
#R_GCALDt	R_GCALDt	.	TRUE	"Transport, Extracellular"	.	gcald[e] <==> gcald[c]
#R_UDCPDP	R_UDCPDP	.	FALSE	Peptidoglycan biosynthesis	3.6.1.27	[c] : h2o + udcpdp --> h + pi + udcpp
#R_ETOHt	R_ETOHt	.	TRUE	"Transport, Extracellular"	.	etoh[e] <==> etoh[c]
#R00188_smac_added	R00188_smac_added	.	FALSE	Sulfur metabolism	3.1.3.7	[c] : h2o + pap --> amp + pi
#R10506_smac_1	R10506_smac_1	.	TRUE	Butanoate metabolism	1.3.1.44	[c] : alac__S + nad --> C00741 + co2 + nadh + h
#R_ARTPLM1_lumped	R_ARTPLM1_lumped	.	TRUE	R Group Synthesis	.	[c] : Rtotalcoa <==> pmtcoa
#R_PPK2	R_PPK2	polyphosphatekinase	FALSE	Oxidative phosphorylation	2.7.4.1	[c] : atp + ppi --> adp + pppi
#R00081_P	R00081_P	Ferrocytochrome-c:oxygen oxidoreductase	FALSE	Oxidative phosphorylation	.	o2[c] + 4 focytC[c] + 4 h[c] --> 4 ficytC[c] + 2 h2o[c] + 2 h[e] + 0.02 o2s[c]
#R03417_smac_1	R03417_smac_1	.	TRUE	Glycerophospholipid metabolism	3.1.1.5	[c] : 2agpe_SM + h2o <==> C00162 + C01233
#R_SUCD3_DASH_u6	R_SUCD3_DASH_u6	"succinatedehydrogenase(ubiquinone-6),mitochondrial"	TRUE	Oxidative phosphorylation	1.3.5.1	[c] : fadh2 + q6 <==> fad + q6h2
#R_ACTNt2r	R_ACTNt2r	.	TRUE	"Transport, Extracellular"	.	actn__R[e] + h[e] <==> actn__R[c] + h[c]
#R_CO2t	R_CO2t	.	TRUE	"Transport, Extracellular"	.	co2[e] <==> co2[c]
#R_LPSSYN_SM	R_LPSSYN_SM	.	FALSE	Cell Envelope Biosynthesis	.	[c] : 3 adphep_LD + 3 ckdo + lipa + 2 udpg --> 3 adp + 2 cdp + 3 cmp + 10 h + lps_SM + 2 udp
#R_O2St	R_O2St	.	TRUE	"Transport, Extracellular"	.	o2s[c] <==> o2s[e]
#R_H2Ot	R_H2Ot	.	TRUE	"Transport, Extracellular"	.	h2o[e] <==> h2o[c]
#R_FORt	R_FORt	.	TRUE	"Transport, Extracellular"	.	for[e] <==> for[c]
#R_COt	R_COt	.	TRUE	"Transport, Extracellular"	.	co[c] <==> co[e]
#R_PPTGS_lumped	R_PPTGS_lumped	.	FALSE	Peptidoglycan biosynthesis	.	[c] : uaagmda --> h + peptido_SM + udcpdp
#R_ATPS4r	R_ATPS4r	ATPsynthase(fourprotonsforoneATP)	TRUE	Oxidative phosphorylation	3.6.3.14	adp[c] + 4 h[e] + pi[c] <==> atp[c] + 3 h[c] + h2o[c]
#R_H2St	R_H2St	.	TRUE	"Transport, Extracellular"	.	h2s[e] <==> h2s[c]
#R_ACt2r	R_ACt2r	.	TRUE	"Transport, Extracellular"	.	ac[e] + h[e] <==> ac[c] + h[c]
#R_CYOR_u6	R_CYOR_u6	ubiquinol-6cytochromecreductase	FALSE	Oxidative phosphorylation	1.10.2.2	2 ficytc[c] + 1.5 h[c] + q6h2[c] --> 2 focytc[c] + 1.5 h[e] + q6[c]
#R_RIBFLVt2	R_RIBFLVt2	.	FALSE	"Transport, Extracellular"	.	h[e] + ribflv[e] --> h[c] + ribflv[c]
#R05630_smac_1	R05630_smac_1	.	FALSE	Peptidoglycan biosynthesis	2.7.8.13	[c] : ugmda + udcpp --> ump + uagmda
#R_PPA	R_PPA	inorganicdiphosphatase	FALSE	Oxidative phosphorylation	3.6.1.1	[c] : h2o + ppi --> h + 2 pi
#R_NMNTP	R_NMNTP	.	FALSE	"Transport, Extracellular"	.	h[e] + nmn[e] --> h[c] + nmn[c]
#R_C15521abc	R_C15521abc	C15521transportviaABCsystem	FALSE	"Transport, Extracellular"	.	atp[c] + h2o[c] + C15521[e] --> adp[c] + h[c] + pi[c] + C15521[c]
#R_PNTOt2	R_PNTOt2	.	TRUE	"Transport, Extracellular"	.	h[e] + pnto__R[e] <==> h[c] + pnto__R[c]
#R10506_smac_3	R10506_smac_3	.	TRUE	Butanoate metabolism	1.3.1.44	[c] : alac__S + q6 --> C00741 + co2 + q6h2
#R10506_smac_2	R10506_smac_2	.	TRUE	Butanoate metabolism	1.3.1.44	[c] : alac__S + fad --> C00741 + co2 + fadh2
#R_m23btndl_t	R_m23btndl_t	.	TRUE	"Transport, Extracellular"	.	m23btndl[e] <==> m23btndl[c]
#R_PIt2r	R_PIt2r	.	TRUE	"Transport, Extracellular"	.	h[e] + pi[e] <==> h[c] + pi[c]
#R_PPA2	R_PPA2	inorganictriphosphatase	FALSE	Oxidative phosphorylation	3.6.1.1	[c] : h2o + pppi --> h + pi + ppi
#R_ACTNt2r2	R_ACTNt2r2	.	TRUE	"Transport, Extracellular"	.	actn__S[e] + h[e] <==> actn__S[c] + h[c]
#R01652_P	R01652_P	.	FALSE	"Valine, leucine and isoleucine biosynthesis"	.	[c] : 4mop + co2 <=> 3c4mop
#R_O2t	R_O2t	.	TRUE	"Transport, Extracellular"	.	o2[e] <==> o2[c]
#R_NH4t	R_NH4t	.	TRUE	"Transport, Extracellular"	.	nh4[e] <==> nh4[c]
#R_NO2t2r	R_NO2t2r	"nitritetransportinviaprotonsymport,reversible"	TRUE	"Transport, Extracellular"	.	h[e] + no2[e] <==> h[c] + no2[c]
#R07406_smac	R07406_smac	.	FALSE	Vitamin B6 metabolism	.	[c] : C07335 --> C11638 + co2
#R_L_DASH_LACt2r	R_L_DASH_LACt2r	.	TRUE	"Transport, Extracellular"	.	h[e] + lac__L[e] <==> h[c] + lac__L[c]
#R03416_smac_1	R03416_smac_1	.	TRUE	Glycerophospholipid metabolism	3.1.1.5	[c] : 1agpe_SM + h2o <==> C00162 + C01233
#R05840_smac2	R05840_smac2	.	FALSE	Vitamin B6 metabolism	.	[c] : gcald + 2obut + ala__D --> pydxn
#R_SO4ti	R_SO4ti	.	FALSE	"Transport, Extracellular"	.	so4[e] --> so4[c]
#R01333_smac	R01333_smac	.	TRUE	Glyoxylate and dicarboxylate metabolism	1.2.1.21	[c] : gcald + nad + h2o <==> glyclt + nadh + h
#R_SUCCt2r	R_SUCCt2r	.	TRUE	"Transport, Extracellular"	.	h[e] + succ[e] <==> h[c] + succ[c]
#R_SUCD2_u6	R_SUCD2_u6	Succinate:ubiquinone oxidoreductase	TRUE	Oxidative phosphorylation	1.3.5.1	[c] : q6 + succ <==> fum + q6h2
#R_biomass_target	.					
#R02052_smac_1	R02052_smac_1	.	TRUE	Glycerophospholipid metabolism	3.1.4.3	[c] : pe_SM + h2o <==> 12dgr_SM + ethamp
#R02241_smac_1	R02241_smac_1	.	FALSE	Glycerolipid metabolism	2.3.1.51	[c] : p1ag3p_SM + Rtotalcoa --> pa_SM + coa
#R07280_smac_added	R07280_smac_added	.	FALSE	Riboflavin metabolism	3.1.3.-	[c] : 5aprbu + h2o --> 4r5au + pi
#R_s23btndl_t	R_s23btndl_t	.	TRUE	"Transport, Extracellular"	.	s23btndl[e] <==> s23btndl[c]
#R_FE3abc	R_FE3abc	.	FALSE	"Transport, Extracellular"	.	atp[c] + fe3[e] + h2o[c] --> adp[c] + fe3[c] + h[c] + pi[c]
#R05840_smac1	R05840_smac1	.	FALSE	Vitamin B6 metabolism	.	[c] : gcald + 2obut + ala__L --> pydxn
#R01800_smac_1	R01800_smac_1	.	TRUE	"Glycine, serine and threonine metabolism"	2.7.8.8	[c] : cdpdag_SM + ser__L <==> cmp + ps_SM + h
